# Supplementary material for: The effect of X-linked dosage compensation on complex trait variation
Source: Nat Commun. 2019 Jul 8;10:3009. doi: 10.1038/s41467-019-10598-y (PMC6614401; doi:10.1038/s41467-019-10598-y)
Supplement: Supplementary file 3 — Supplementary Data 1 [file 41467_2019_10598_MOESM3_ESM.xlsx]

## Sheet: Sheet1
Supplementary Data 1. Lead SNPs from the male-specific discovery analysis in the UK Biobank
Description: Summary statistics for the lead SNPs (selected in conditional and joint analysis, GCTA-COJO1, PCOJO<5x10-8) for 20 complex traits from the UK Biobank male-specific XWAS analysis. Shown are the chromosome number (CHR, 23 refers to the non-pseudoautosomal region on the X chromosome and 25 to the pseudoautosomal region); trait; SNP; base-pair position (BP); effect allele (refA), frequen…
1 Yang, J. et al. Conditional and joint multiple-SNP analysis of GWAS summary statistics identifies additional variants influencing complex traits. Nat. Genet. 44, 369 (2012)
2 Tukiainen, T. et al. Landscape of X chromosome inactivation across human tissues. Nature 550, 244–248 (2017) (Supplementary Table 13)
CHR	Trait	SNP	BP	refA	freq	b_male	se_male	P_male	b_fem	se_fem	P_fem	PHet	Gene.phys	XCI.status	Effect size ratio	SE
23	Height	rs10856487	9836552	G	0.055	-0.054	0.008	5.6e-12	-0.023	0.005	4.8e-06	NA	SHROOM2	Variable	2.35	0.62
23	Height	rs372869950	12328554	A	0.686	0.021	0.004	5e-08	0.007	0.003	0.0052	NA	FRMPD4	Inactive	3.02	1.22
23	Height	rs7878540	20163447	C	0.806	0.027	0.005	3e-09	0.01	0.003	0.0004	NA	NA	NA	2.62	0.86
23	Height	rs2707166	23981889	G	0.274	0.023	0.004	7.5e-09	0.011	0.003	3.4e-05	NA	NA	NA	2.17	0.64
23	Height	rs5927496	30362703	C	0.254	-0.035	0.004	1.5e-17	0.001	0.003	0.76	4.42594e-08	NA	NA	-44.32	148.06
23	Height	rs35318931	38009121	G	0.912	0.065	0.006	7.2e-25	0.031	0.004	3.1e-14	NA	SRPX	Variable	2.12	0.35
23	Height	rs5905981	45214914	G	0.601	0.024	0.004	7.1e-11	0.016	0.002	8e-12	NA	NA	NA	1.47	0.31
23	Height	rs6521039	45634295	G	0.716	0.036	0.004	1e-18	0.017	0.003	8.3e-11	NA	NA	NA	2.11	0.4
23	Height	rs113786538	48382614	C	0.936	-0.039	0.007	8.5e-08	-0.026	0.005	1.8e-08	NA	EBP	Unknown	1.48	0.38
23	Height	rs138740084	48863419	C	0.955	-0.056	0.009	7.2e-11	-0.022	0.006	5.1e-05	NA	NA	NA	2.5	0.73
23	Height	rs10126471	50165647	T	0.709	-0.031	0.004	5.7e-15	-0.006	0.003	0.012	NA	NA	NA	4.83	2.02
23	Height	rs9778636	53137853	G	0.196	0.025	0.005	2.6e-08	0.012	0.003	6e-05	NA	RP11-258C19.5	Inactive	2.16	0.66
23	Height	rs5960762	56660936	T	0.254	-0.045	0.004	5.8e-28	-0.017	0.003	1.9e-10	NA	NA	NA	2.68	0.49
23	Height	rs2003812	57162895	G	0.089	0.044	0.006	2.9e-12	0.015	0.004	0.00014	NA	SPIN2A	Inactive	2.84	0.85
23	Height	rs768719307	67035693	T	0.989	-0.077	0.018	1.2e-05	0.008	0.011	0.49	NA	NA	NA	-9.99	14.58
23	Height	rs11539157	68381264	C	0.766	-0.03	0.004	6.1e-13	-0.008	0.003	0.0018	NA	PJA1	Inactive	3.62	1.26
23	Height	rs5981068	70313229	T	0.562	0.028	0.004	8.3e-15	0.013	0.002	8.9e-08	NA	NA	NA	2.24	0.51
23	Height	rs373259375	75779792	T	0.887	-0.012	0.006	0.03	-0.02	0.004	5e-08	NA	NA	NA	0.63	0.31
23	Height	rs232940	76157965	G	0.028	0.106	0.011	8e-23	0.072	0.007	8.3e-26	NA	NA	NA	1.48	0.21
23	Height	X:76887728_TC_T	76887728	TC	0.76	-0.036	0.004	4.5e-18	-0.02	0.003	3.4e-13	NA	ATRX	Inactive	1.86	0.33
23	Height	rs182848787	77941316	C	0.988	-0.128	0.016	3e-15	-0.056	0.011	1.5e-07	NA	NA	NA	2.3	0.52
23	Height	rs4528006	78050342	C	0.667	0.041	0.004	2e-27	0.02	0.002	2.6e-16	NA	NA	NA	2.06	0.31
23	Height	rs1736534	78657693	T	0.364	-0.086	0.004	1.7e-118	-0.049	0.002	5.5e-94	NA	NA	NA	1.75	0.11
23	Height	rs12394942	82010589	G	0.656	-0.03	0.004	1.5e-15	-0.008	0.002	0.0016	NA	NA	NA	3.93	1.34
23	Height	rs74947530	83352425	T	0.889	-0.035	0.006	8.7e-10	-0.019	0.004	3.5e-07	NA	RPS6KA6	Inactive	1.87	0.48
23	Height	rs2887272	85563407	G	0.471	-0.023	0.004	8e-11	-0.006	0.002	0.011	NA	DACH2	Variable	4	1.7
23	Height	rs1802288	99890204	C	0.835	0.04	0.005	9.5e-17	0.016	0.003	1.6e-07	NA	TSPAN6	Variable	2.47	0.56
23	Height	rs73564760	100777195	T	0.96	0.055	0.009	1.3e-09	0.021	0.006	0.00026	NA	ARMCX4	Inactive	2.62	0.84
23	Height	rs2858168	100890285	C	0.724	-0.035	0.004	2.1e-18	-0.018	0.003	1.6e-12	NA	NA	NA	1.92	0.35
23	Height	rs62604999	105045613	G	0.861	0.036	0.005	6.9e-12	0.011	0.003	0.00071	NA	NA	NA	3.17	1.04
23	Height	rs28839253	108049455	C	0.149	-0.043	0.005	2.1e-17	-0.031	0.003	1.2e-21	NA	NA	NA	1.38	0.22
23	Height	rs16986436	110458158	T	0.966	0.062	0.01	3.9e-10	0.026	0.006	4.9e-05	NA	PAK3	Inactive	2.43	0.71
23	Height	rs759861603	118645803	T	0.224	-0.044	0.004	2e-24	-0.027	0.003	1.7e-21	NA	NA	NA	1.66	0.24
23	Height	rs2982134	122865039	C	0.731	-0.024	0.004	2.4e-09	-0.013	0.003	9.2e-07	NA	THOC2	Inactive	1.89	0.5
23	Height	rs210034	129251559	A	0.591	-0.038	0.004	6.5e-25	-0.014	0.002	4.9e-09	NA	NA	NA	2.74	0.54
23	Height	rs5903825	131241111	T	0.753	-0.028	0.004	1.3e-11	-0.012	0.003	8.2e-06	NA	FRMD7	Variable	2.36	0.63
23	Height	rs147041735	131388753	G	0.967	0.062	0.01	6e-10	0.015	0.006	0.017	NA	NA	NA	3.99	1.79
23	Height	rs17317724	133560301	A	0.89	0.037	0.006	6.7e-11	0.017	0.004	6.8e-06	NA	PHF6	Inactive	2.25	0.61
23	Height	rs756369184	133694524	C	0.723	0.032	0.004	4.5e-15	0.017	0.003	3.8e-11	NA	NA	NA	1.83	0.36
23	Height	rs34426815	133830925	G	0.237	0.039	0.004	1.4e-20	0.028	0.003	8.9e-26	NA	PLAC1	Variable	1.38	0.2
23	Height	rs5975709	135338312	C	0.451	-0.024	0.004	9.7e-12	-0.004	0.002	0.059	NA	MAP7D3	Inactive	5.61	3.08
23	Height	rs926642	136625266	C	0.239	-0.036	0.004	1.8e-17	-0.009	0.003	0.00049	NA	NA	NA	3.81	1.18
23	Height	rs200843987	139256604	T	0.502	-0.03	0.004	6.6e-17	-0.019	0.002	1.2e-15	NA	NA	NA	1.62	0.28
23	Height	rs5970221	151332851	A	0.754	-0.026	0.004	3e-10	-0.013	0.003	1.4e-06	NA	NA	NA	2.04	0.53
23	Height	rs1981446	152609158	C	0.501	-0.022	0.004	1.8e-09	-0.005	0.002	0.034	NA	ZNF275	Inactive	4.41	2.2
23	Height	rs144563647	153180638	G	0.971	-0.071	0.011	2.1e-11	-0.024	0.007	0.00057	NA	ARHGAP4	Variable	3.02	0.99
25	Height	rs35507574	606325	G	0.65	0.027	0.003	3.6e-24	0.024	0.002	1.3e-23	NA	SHOX	Escape	1.12	0.16
25	Height	rs28413932	695219	G	0.875	0.022	0.004	1.1e-08	0.014	0.004	4.3e-05	NA	NA	NA	1.54	0.46
23	Grip	X:76103710_TCTC_T	76103710	TCTC	0.855	0.045	0.006	1.1e-13	0.015	0.004	0.00015	NA	NA	NA	3.07	0.91
23	Grip	rs201472209	78646174	C	0.408	-0.028	0.004	6.8e-11	-0.014	0.003	1.4e-06	NA	NA	NA	2.07	0.53
23	Grip	X:83233956_GA_G	83233956	GA	0.834	-0.032	0.006	2.2e-08	-0.011	0.004	0.0026	NA	NA	NA	2.82	1.06
23	Grip	rs2858164	100874994	C	0.752	-0.028	0.005	1.3e-08	-0.013	0.003	6.3e-05	NA	NA	NA	2.17	0.66
23	Grip	rs417870	118649074	G	0.297	-0.031	0.005	3e-11	-0.008	0.003	0.01	NA	NA	NA	3.94	1.64
23	Grip	rs12558772	133150848	A	0.426	-0.024	0.004	3.1e-08	0.001	0.003	0.85	NA	NA	NA	-46.06	250.1
23	WHR	rs1379871	31854782	G	0.658	-0.025	0.005	3.5e-08	-0.006	0.003	0.041	NA	DMD	Inactive	4.17	2.17
23	WHR	rs2254396	117856617	G	0.828	-0.045	0.006	1.3e-15	-0.016	0.004	1e-05	NA	NA	NA	2.83	0.73
23	hBMD	rs111386834	8906695	T	0.734	-0.068	0.006	3.2e-27	0	0.004	0.97	1.64303e-11	NA	NA	544.35	17101.8
23	hBMD	rs34645280	43824513	A	0.696	0.04	0.006	9.3e-11	0.029	0.004	5.2e-14	NA	NDP	Variable	1.39	0.28
23	hBMD	rs5914797	56814101	T	0.209	0.053	0.007	7.9e-15	0.025	0.004	5e-09	NA	NA	NA	2.14	0.46
23	hBMD	rs2522180	114807744	A	0.026	-0.104	0.018	3.7e-09	-0.027	0.011	0.013	NA	PLS3	Variable	3.85	1.69
23	FEV1	rs776860294	16872015	AT	0.615	-0.031	0.005	3.1e-10	-0.007	0.003	0.025	NA	RBBP7	Variable	4.3	2.04
23	FEV1	rs10218171	30420023	C	0.779	0.034	0.006	5.7e-09	0.001	0.004	0.78	NA	NA	NA	31.06	108.95
23	FEV1	rs6612187	54869447	A	0.343	0.029	0.005	1.8e-08	0.011	0.003	0.00094	NA	NA	NA	2.59	0.91
23	FEV1	rs55775813	122990188	G	0.811	0.038	0.006	1e-09	0.016	0.004	5.3e-05	NA	NA	NA	2.3	0.68
23	FEV1	rs2503152	125017561	A	0.265	-0.033	0.005	1.3e-09	-0.006	0.004	0.079	NA	NA	NA	5.25	3.11
23	BMI	rs4824192	22360686	G	0.77	-0.029	0.005	4.8e-09	-0.006	0.003	0.051	NA	NA	NA	4.62	2.5
23	BMI	rs1379871	31854782	G	0.658	-0.041	0.004	2.8e-20	-0.017	0.003	5.6e-09	NA	DMD	Inactive	2.42	0.49
23	BMI	rs35473057	53601990	A	0.467	-0.041	0.004	2.7e-23	-0.012	0.003	1.3e-05	NA	HUWE1	Inactive	3.5	0.88
23	BMI	rs471205	66238317	C	0.762	0.033	0.005	6.9e-12	0.001	0.003	0.87	NA	NA	NA	66.14	414.54
23	BMI	rs372507861	75333015	G	0.854	-0.033	0.006	2.4e-08	-0.005	0.004	0.19	NA	NA	NA	6.72	5.24
23	BMI	rs2051614	85616883	C	0.433	-0.025	0.004	1.5e-09	-0.008	0.003	0.0021	NA	DACH2	Variable	3.02	1.1
23	BMI	rs372038686	109852772	T	0.625	-0.031	0.004	9.6e-13	-0.011	0.003	6.7e-05	NA	NA	NA	2.77	0.8
23	BMI	rs5910417	117934682	C	0.172	0.062	0.005	2e-29	0.018	0.004	6e-07	NA	NA	NA	3.47	0.76
23	BMI	rs192929476	136115927	G	0.726	-0.025	0.005	6.1e-08	-0.015	0.003	5.9e-07	NA	NA	NA	1.67	0.45
23	BMI	X:137133758_AAGAG_A	137133758	AAGAG	0.608	0.024	0.004	1.2e-08	0.007	0.003	0.015	NA	NA	NA	3.61	1.62
23	Fat%	rs5934505	8913826	T	0.732	0.046	0.005	4.2e-23	0.002	0.003	0.55	2.35715e-08	NA	NA	25.87	43.86
23	Fat%	X:22339565_TACAC_T	22339565	TACAC	0.641	-0.025	0.004	2.3e-08	-0.006	0.003	0.041	NA	NA	NA	4.2	2.19
23	Fat%	rs1379871	31854782	G	0.659	-0.038	0.004	7e-18	-0.017	0.003	2.7e-09	NA	DMD	Inactive	2.22	0.45
23	Fat%	rs6638417	53709964	A	0.462	-0.025	0.004	1.3e-09	-0.008	0.003	0.0057	NA	HUWE1	Inactive	3.38	1.34
23	Fat%	rs1091631	66265372	G	0.851	0.052	0.006	1.8e-18	0.001	0.004	0.9	1.92558e-07	NA	NA	101.58	773.08
23	Fat%	rs41303733	67652748	C	0.916	-0.044	0.007	5.7e-09	-0.012	0.005	0.013	0.105184	OPHN1	Inactive	3.66	1.61
23	Fat%	rs372038686	109852772	T	0.625	-0.029	0.004	3.4e-11	-0.007	0.003	0.018	NA	NA	NA	4.33	1.94
23	Fat%	X:117932995_GC_G	117932995	GC	0.17	0.046	0.006	2e-16	0.012	0.004	0.00092	NA	NA	NA	3.82	1.24
23	Fat%	X:129321404_TTTCCTTCCTTCC_T	129321404	TTTCCTTCCTTCC	0.604	0.029	0.004	1.7e-11	0.008	0.003	0.0031	NA	NA	NA	3.52	1.3
23	Fat%	rs6638150	133138877	G	0.884	-0.038	0.006	4.3e-09	-0.007	0.004	0.11	NA	NA	NA	5.68	3.69
23	WBC	rs4481737	45181406	G	0.552	0.024	0.004	3.2e-08	0.002	0.003	0.44	NA	NA	NA	11.01	14.3
23	WBC	rs5906267	46603137	A	0.428	-0.028	0.004	9.5e-11	-0.014	0.003	1.1e-06	NA	SLC9A7	Inactive	2.05	0.53
23	WBC	rs3810737	53255291	T	0.019	-0.09	0.015	6.4e-09	-0.026	0.01	0.0085	NA	NA	NA	3.43	1.43
23	WBC	rs5957354	119439335	T	0.873	-0.038	0.006	4.6e-09	0.001	0.004	0.86	NA	TMEM255A	Inactive	-50.84	285.53
23	WBC	rs6655282	153546556	G	0.919	0.053	0.008	1.4e-11	0.024	0.005	3.8e-06	NA	TKTL1	Inactive	2.27	0.6
23	RBC	rs17307280	8916646	A	0.731	-0.086	0.005	6.6e-74	-0.001	0.003	0.62	5.62882e-27	NA	NA	57.58	117.65
23	RBC	rs5906672	48326779	C	0.961	0.062	0.011	1.1e-08	0.015	0.007	0.034	NA	SLC38A5	Inactive	4.21	2.12
23	RBC	rs62618081	54576479	G	0.969	-0.069	0.012	1.2e-08	-0.026	0.008	0.00074	NA	GNL3L	Inactive	2.62	0.9
23	RBC	rs6647589	74174745	T	0.955	-0.057	0.01	1.6e-08	-0.014	0.007	0.035	NA	NA	NA	4.18	2.12
23	RBC	rs758014046	109762855	C	0.601	0.025	0.004	8.9e-09	0.014	0.003	7.3e-07	NA	NA	NA	1.8	0.48
23	RBC	rs1190736	136113464	C	0.49	0.03	0.004	1.3e-12	0.011	0.003	4.8e-05	NA	NA	NA	2.7	0.76
23	RBC	X:148959541_GGA_G	148959541	GGA	0.017	-0.128	0.016	5.3e-15	-0.025	0.01	0.017	NA	NA	NA	5.18	2.27
23	RBC	rs6627226	149652120	T	0.784	-0.031	0.005	1.3e-09	-0.012	0.003	0.00033	NA	MAMLD1	Inactive	2.61	0.84
23	RBC	rs12840700	152888774	C	0.782	-0.036	0.005	2.4e-12	-0.022	0.003	2.2e-11	NA	NA	NA	1.62	0.33
23	Hgb	rs111386834	8906695	T	0.733	-0.11	0.005	1.8e-115	0	0.003	0.93	2.81958e-44	NA	NA	-424.16	5140.01
23	Hgb	rs5960861	56977192	A	0.204	0.057	0.005	2.6e-27	0.004	0.003	0.21	1.86705e-08	NA	NA	13.28	10.6
23	Hgb	rs5973974	112153994	C	0.752	-0.029	0.005	7.1e-09	-0.015	0.003	1.9e-06	NA	NA	NA	1.86	0.51
23	Hgb	rs12398034	149190794	A	0.013	-0.126	0.019	4e-11	-0.036	0.012	0.0041	NA	NA	NA	3.53	1.34
23	Hgb	rs10856244	149376948	A	0.249	-0.034	0.005	8.6e-12	-0.005	0.003	0.13	NA	NA	NA	6.86	4.62
23	Hgb	rs72616443	152891224	C	0.733	-0.036	0.005	6.8e-14	-0.026	0.003	4.6e-16	NA	NA	NA	1.41	0.26
23	EA	rs62606710	68377203	T	0.771	0.029	0.005	1.4e-08	0.014	0.003	1.4e-05	NA	NA	NA	2.05	0.59
23	Smoking	rs2238922	30232473	A	0.729	0.027	0.005	1.8e-08	0.004	0.003	0.23	NA	NA	NA	7.18	6.07
23	Smoking	rs11539157	68381264	C	0.766	-0.028	0.005	2.9e-08	-0.023	0.003	1.5e-12	NA	PJA1	Inactive	1.22	0.28
23	Smoking	rs143716226	147286683	G	0.966	-0.069	0.012	7.2e-09	0	0.008	0.98	NA	NA	NA	377.95	15896.2
23	Skin	rs5909701	119454719	G	0.912	-0.048	0.008	1.5e-10	-0.009	0.005	0.051	NA	NA	NA	5.2	2.79
23	Hair	rs112188548	119436759	C	0.878	-0.045	0.006	1.1e-12	-0.023	0.004	1.1e-08	NA	TMEM255A	Inactive	1.96	0.44
23	BMR	rs5934507	8917206	A	0.732	-0.025	0.005	4.2e-08	0.002	0.003	0.42	NA	NA	NA	-10.28	12.84
23	BMR	rs1379871	31854782	G	0.659	-0.029	0.004	9.7e-12	-0.013	0.003	3.1e-06	NA	DMD	Inactive	2.2	0.57
23	BMR	rs35318931	38009121	G	0.912	0.045	0.007	2e-10	0.014	0.005	0.0029	NA	SRPX	Variable	3.26	1.21
23	BMR	rs6521039	45634295	G	0.716	0.038	0.005	2.6e-17	0.011	0.003	0.00013	NA	NA	NA	3.34	0.96
23	BMR	rs12171755	50179749	C	0.711	-0.031	0.004	2.1e-12	-0.016	0.003	1.1e-07	NA	NA	NA	2.01	0.47
23	BMR	rs266785	53550396	A	0.458	-0.038	0.004	5.6e-21	-0.011	0.003	2.7e-05	NA	NA	NA	3.38	0.88
23	BMR	rs112626820	77267996	A	0.75	-0.036	0.005	5.7e-15	-0.015	0.003	7.3e-07	NA	ATP7A	Variable	2.39	0.57
23	BMR	rs3123299	78024033	G	0.488	-0.025	0.004	5.7e-10	-0.004	0.003	0.11	NA	NA	NA	5.86	3.8
23	BMR	X:78658324_GAA_G	78658324	GAA	0.379	-0.058	0.004	1.8e-44	-0.025	0.003	9.9e-20	NA	NA	NA	2.33	0.3
23	BMR	rs562302984	82016216	C	0.266	-0.025	0.005	4.1e-08	-0.01	0.003	0.00094	NA	NA	NA	2.51	0.88
23	BMR	rs6616915	83443462	C	0.131	0.041	0.006	4.2e-12	0.015	0.004	9.1e-05	NA	NA	NA	2.68	0.79
23	BMR	rs4828376	85574990	A	0.419	-0.032	0.004	2.8e-15	-0.015	0.003	1.4e-08	NA	DACH2	Variable	2.11	0.46
23	BMR	rs5920844	99960223	C	0.642	-0.024	0.004	1.5e-08	-0.011	0.003	9.2e-05	NA	SYTL4	Escape	2.2	0.68
23	BMR	rs5987546	102839154	C	0.538	0.028	0.004	2.9e-12	0.011	0.003	6.4e-05	NA	TCEAL4	Inactive	2.65	0.76
23	BMR	rs12832585	109823282	C	0.61	-0.026	0.004	4.9e-10	-0.012	0.003	6.4e-06	NA	NA	NA	2.09	0.57
23	BMR	rs2495622	117852992	T	0.828	-0.047	0.005	6.8e-19	-0.021	0.004	2.6e-09	NA	NA	NA	2.26	0.46
23	BMR	rs368095	118642171	C	0.226	-0.039	0.005	1.3e-15	-0.013	0.003	3.8e-05	NA	NA	NA	2.93	0.8
23	BMR	rs169728	129251524	A	0.59	-0.03	0.004	1.3e-13	-0.011	0.003	7.1e-05	NA	NA	NA	2.83	0.81
23	BMR	rs5930571	131706397	A	0.956	0.058	0.01	3.6e-09	0.015	0.006	0.015	NA	NA	NA	3.81	1.69
23	BMR	rs190861805	136656146	G	0.854	0.062	0.006	1.6e-27	0.015	0.004	7.2e-05	NA	ZIC3	Unknown	4.17	1.12
23	BMR	rs6635550	137103792	A	0.539	0.035	0.004	1.5e-18	0.011	0.003	2.4e-05	NA	NA	NA	3.15	0.83
23	BMR	rs1244672	139208780	C	0.553	-0.028	0.004	5.2e-12	-0.011	0.003	1.8e-05	NA	NA	NA	2.44	0.67
23	BMR	rs12011027	139366624	T	0.792	0.024	0.005	1.5e-06	0.011	0.003	0.00087	NA	NA	NA	2.18	0.8
23	Hcrit	rs5934505	8913826	T	0.731	-0.109	0.005	3e-113	0.002	0.003	0.61	1.1662e-45	NA	NA	-67.96	132.96
23	Hcrit	rs5914849	56926531	G	0.178	0.053	0.006	1.7e-21	0.002	0.004	0.61	5.76538e-08	NA	NA	28.72	55.96
23	Hcrit	rs4827546	66829060	G	0.148	-0.031	0.006	2.5e-07	0.003	0.004	0.47	NA	AR	Inactive	-10.86	15.07
23	Hcrit	rs1190736	136113464	C	0.49	0.024	0.004	2.8e-08	0.003	0.003	0.25	NA	NA	NA	7.46	6.68
23	Hcrit	rs12398034	149190794	A	0.013	-0.12	0.019	3.6e-10	-0.043	0.012	0.00057	NA	NA	NA	2.8	0.93
23	Hcrit	rs10856244	149376948	A	0.249	-0.036	0.005	4.5e-13	-0.004	0.003	0.21	NA	NA	NA	8.88	7.21
23	Hcrit	rs6627226	149652120	T	0.784	-0.03	0.005	8.5e-09	-0.011	0.003	0.00097	NA	MAMLD1	Inactive	2.67	0.93
23	Hcrit	rs34792580	152890468	G	0.733	-0.036	0.005	5.7e-14	-0.025	0.003	3.9e-15	NA	NA	NA	1.46	0.27
23	Platelet	rs58687527	19907550	C	0.881	0.038	0.006	3.1e-09	0.006	0.004	0.16	NA	NA	NA	6.71	4.94
23	Platelet	rs1207611	24565129	G	0.744	0.03	0.005	2.4e-10	0.013	0.003	2.7e-05	NA	NA	NA	2.34	0.67
23	Platelet	rs5963693	39679127	G	0.596	-0.07	0.004	6e-62	-0.029	0.003	7.5e-27	NA	NA	NA	2.41	0.27
23	Platelet	rs3027476	48838151	C	0.865	-0.033	0.006	6.1e-08	-0.014	0.004	0.0003	NA	GRIPAP1	Inactive	2.32	0.77
23	Platelet	rs147424714	65225504	G	0.99	-0.122	0.02	2e-09	-0.073	0.012	2.3e-09	NA	NA	NA	1.67	0.39
23	Platelet	rs12558696	65317455	C	0.13	0.046	0.006	7.3e-14	0.008	0.004	0.038	NA	NA	NA	5.61	2.81
23	Platelet	rs56008802	67919944	G	0.899	0.072	0.007	3e-26	0.028	0.004	1.1e-10	NA	STARD8	Inactive	2.56	0.46
23	Platelet	rs11539157	68381264	C	0.765	-0.027	0.005	4.2e-08	-0.018	0.003	2.4e-09	NA	PJA1	Inactive	1.44	0.36
23	Platelet	rs201753992	76870485	G	0.762	-0.031	0.005	3e-10	-0.018	0.003	2e-09	NA	ATRX	Inactive	1.66	0.38
23	Platelet	rs5903222	102944573	C	0.599	-0.024	0.004	1e-08	-0.01	0.003	0.00023	NA	NA	NA	2.4	0.78
23	Platelet	rs5942979	109840233	C	0.606	0.036	0.004	1.2e-17	0.009	0.003	0.0011	NA	NA	NA	4.08	1.34
23	Platelet	rs12556546	114788577	C	0.565	-0.024	0.004	1.1e-08	-0.01	0.003	0.00014	NA	NA	NA	2.34	0.74
23	Platelet	rs73633937	129095144	T	0.921	-0.057	0.008	6.1e-14	-0.025	0.005	2.4e-07	NA	NA	NA	2.26	0.53
