# Supplementary material for: The effect of X-linked dosage compensation on complex trait variation
Source: Nat Commun. 2019 Jul 8;10:3009. doi: 10.1038/s41467-019-10598-y (PMC6614401; doi:10.1038/s41467-019-10598-y)
Supplement: Supplementary file 4 — Supplementary Data 2 [file 41467_2019_10598_MOESM4_ESM.xlsx]

## Sheet: Sheet1
Supplementary Data 2. Lead SNPs from the female-specific discovery analysis in the UK Biobank
Description: Summary statistics for the lead SNPs (selected in conditional and joint analysis, GCTA-COJO1, PCOJO<5x10-8) for 20 complex traits from the UK Biobank female-specific XWAS analysis. Shown are the chromosome number (CHR, 23 refers to the non-pseudoautosomal region on the X chromosome and 25 to the pseudoautosomal region); trait; SNP; base-pair position (BP); effect allele (refA), frequ…
1 Yang, J. et al. Conditional and joint multiple-SNP analysis of GWAS summary statistics identifies additional variants influencing complex traits. Nat. Genet. 44, 369 (2012)
2 Tukiainen, T. et al. Landscape of X chromosome inactivation across human tissues. Nature 550, 244–248 (2017) (Supplementary Table 13)
CHR	Trait	SNP	BP	refA	freq	b_male	se_male	P_male	b_fem	se_fem	P_fem	PHet	Gene.phys	XCI.status	Effect size ratio	SE
23	Height	rs5979436	11640948	T	0.788	0.004	0.004	0.39	0.016	0.003	1.3e-08	NA	ARHGAP6	Inactive	0.24	0.28
23	Height	rs35318931	38009121	G	0.911	0.065	0.006	7.2e-25	0.031	0.004	3.1e-14	NA	SRPX	Variable	2.12	0.35
23	Height	rs5905981	45214914	G	0.599	0.024	0.004	7.1e-11	0.016	0.002	8e-12	NA	NA	NA	1.47	0.31
23	Height	rs4824397	45631143	C	0.803	0.038	0.005	3.2e-17	0.02	0.003	4.1e-12	NA	NA	NA	1.9	0.36
23	Height	rs145031900	48393071	C	0.937	-0.037	0.007	5e-07	-0.028	0.005	3.1e-09	NA	NA	NA	1.32	0.34
23	Height	rs1930989	56949803	T	0.202	-0.046	0.004	7.5e-25	-0.022	0.003	5.7e-15	NA	NA	NA	2.07	0.33
23	Height	rs12013673	70317099	T	0.562	0.028	0.004	1.2e-14	0.013	0.002	6.1e-08	NA	FOXO4	Variable	2.2	0.5
23	Height	rs6648033	75747179	G	0.971	-0.102	0.011	3.3e-21	-0.073	0.007	1.1e-26	NA	NA	NA	1.39	0.2
23	Height	rs10521358	77231335	G	0.808	-0.031	0.005	5.7e-12	-0.021	0.003	9.4e-13	NA	ATP7A	Variable	1.51	0.3
23	Height	rs12840003	78603549	G	0.667	-0.02	0.004	1e-07	-0.013	0.002	9.9e-08	NA	NA	NA	1.55	0.41
23	Height	rs1736534	78657693	T	0.364	-0.086	0.004	1.7e-118	-0.049	0.002	5.5e-94	NA	NA	NA	1.75	0.11
23	Height	rs11092316	100915593	C	0.53	0.029	0.004	9.2e-16	0.018	0.002	4.3e-15	NA	NA	NA	1.58	0.28
23	Height	rs5945919	102218287	A	0.772	-0.027	0.004	1.7e-10	-0.02	0.003	1.3e-13	NA	NA	NA	1.34	0.28
23	Height	rs5942739	108312951	T	0.156	-0.039	0.005	2.5e-15	-0.032	0.003	3.5e-24	NA	NA	NA	1.21	0.19
23	Height	rs55918256	110493465	T	0.975	0.055	0.011	1.7e-06	0.042	0.007	1.2e-08	NA	CAPN6	Inactive	1.31	0.36
23	Height	rs371749	118603844	T	0.25	-0.041	0.004	7.7e-24	-0.028	0.003	2.5e-25	NA	SLC25A5	Inactive	1.5	0.21
23	Height	rs5977099	128653481	A	0.893	-0.021	0.006	0.00032	-0.025	0.004	1.9e-11	NA	SMARCA1	Inactive	0.84	0.26
23	Height	rs7058548	129284396	T	0.588	-0.037	0.004	7.6e-24	-0.014	0.002	1.6e-09	NA	AIFM1	Inactive	2.59	0.5
23	Height	rs751719449	133041978	C	0.956	-0.019	0.009	0.029	-0.04	0.006	1.8e-12	NA	GPC3	Inactive	0.49	0.23
23	Height	rs62599411	133704186	C	0.712	0.03	0.004	3.4e-14	0.019	0.003	5.2e-14	NA	PLAC1	Variable	1.57	0.29
23	Height	rs4497125	133840471	C	0.24	0.038	0.004	2.3e-19	0.029	0.003	1.3e-26	NA	PLAC1	Variable	1.31	0.19
23	Height	rs4829908	136977885	C	0.612	-0.026	0.004	1.1e-12	-0.014	0.002	1.7e-09	NA	NA	NA	1.84	0.4
23	Height	X:139247858_AT_A	139247858	AT	0.548	-0.028	0.004	5.3e-15	-0.021	0.002	4.8e-20	NA	NA	NA	1.33	0.22
23	Height	rs12559805	152675132	A	0.339	-0.018	0.004	4.4e-06	-0.014	0.002	3.2e-08	NA	NA	NA	1.28	0.36
25	Height	rs73174453	167755	G	0.463	0.002	0.003	0.41	0.014	0.002	2.2e-09	NA	NA	NA	0.15	0.19
25	Height	rs5991357	416025	A	0.374	0.014	0.003	1e-07	0.016	0.002	1.7e-11	NA	NA	NA	0.87	0.21
25	Height	rs28371904	584370	A	0.685	-0.004	0.003	0.13	-0.013	0.002	3e-07	NA	NA	NA	0.33	0.22
25	Height	rs35507574	606325	G	0.65	0.027	0.003	3.6e-24	0.024	0.002	1.3e-23	NA	SHOX	Escape	1.12	0.16
25	Height	rs28568451	628226	G	0.888	-0.018	0.004	6.1e-06	-0.02	0.004	8.2e-08	NA	NA	NA	0.93	0.27
25	Height	rs67416115	700614	G	0.808	0.005	0.003	0.11	0.018	0.003	7.6e-10	NA	NA	NA	0.28	0.18
25	Height	rs111593165	735139	T	0.828	-0.017	0.003	6.8e-07	-0.023	0.003	1.1e-13	NA	NA	NA	0.74	0.18
23	RBC	rs2942875	58339545	T	0.446	-0.002	0.004	0.61	-0.015	0.003	3.7e-08	NA	NA	NA	0.14	0.28
23	RBC	rs57434549	70448030	G	0.611	-0.006	0.004	0.2	-0.017	0.003	2.9e-09	NA	NA	NA	0.33	0.26
23	RBC	rs72616444	152892836	G	0.735	-0.033	0.005	6.3e-12	-0.025	0.003	7.1e-16	NA	NA	NA	1.32	0.25
25	RBC	rs28578016	1585079	C	0.811	0.015	0.004	6.1e-05	0.021	0.003	5.9e-10	NA	P2RY8	Escape	0.71	0.21
23	Grip	rs2411753	78792528	G	0.61	0.022	0.004	6.4e-07	0.016	0.003	4.2e-08	NA	NA	NA	1.39	0.38
23	WHR	rs35318931	38009121	G	0.911	-0.025	0.007	0.00067	-0.04	0.005	2.7e-17	NA	SRPX	Variable	0.63	0.2
23	WHR	rs113303918	135290184	C	0.972	0.052	0.013	4.5e-05	0.056	0.008	6.6e-12	NA	FHL1	Inactive	0.93	0.26
23	hBMD	X:43854021_CTT_C	43854021	CTT	0.694	-0.033	0.006	7.2e-08	-0.03	0.004	1.7e-15	NA	NA	NA	1.08	0.24
23	hBMD	rs4826508	56811695	C	0.212	0.053	0.007	1.5e-14	0.025	0.004	4e-09	NA	NA	NA	2.1	0.45
23	FEV1	rs7890623	38011836	T	0.893	0.034	0.008	1.6e-05	0.029	0.005	1.3e-08	NA	SRPX	Variable	1.16	0.34
23	FEV1	X:49403996_ACAATTGC_A	49403996	ACAATTGC	0.972	0.06	0.015	5.8e-05	0.054	0.01	1.8e-08	NA	NA	NA	1.1	0.34
23	FEV1	rs1736534	78657693	T	0.365	-0.023	0.005	4.9e-06	-0.023	0.003	2.4e-12	NA	NA	NA	0.99	0.26
23	BMI	rs1379871	31854782	G	0.661	-0.041	0.004	2.8e-20	-0.017	0.003	5.6e-09	NA	DMD	Inactive	2.42	0.49
23	BMI	rs1190736	136113464	C	0.494	0.019	0.004	4.2e-06	0.018	0.003	2.3e-11	NA	NA	NA	1.06	0.28
23	Fat%	rs1379871	31854782	G	0.661	-0.038	0.004	7e-18	-0.017	0.003	2.7e-09	NA	DMD	Inactive	2.22	0.45
23	Fat%	rs661426	135837778	C	0.502	-0.01	0.004	0.014	-0.018	0.003	2e-11	NA	ARHGEF6	Inactive	0.57	0.24
23	WBC	rs4344209	46546989	G	0.553	0.025	0.004	3.4e-09	0.017	0.003	2.5e-09	NA	SLC9A7	Inactive	1.53	0.37
23	Hgb	rs142528607	20020744	T	0.894	-0.025	0.007	0.00038	-0.025	0.005	2.3e-08	NA	NA	NA	0.98	0.33
23	Hgb	rs648170	112108124	A	0.774	-0.026	0.005	4.2e-07	-0.018	0.003	5.3e-08	NA	NA	NA	1.43	0.38
23	Hgb	rs72616444	152892836	G	0.734	-0.035	0.005	2.9e-13	-0.027	0.003	3.4e-17	NA	NA	NA	1.33	0.24
23	Smoking	rs2361468	68377485	G	0.757	-0.027	0.005	1.3e-07	-0.024	0.003	4.2e-13	NA	NA	NA	1.13	0.27
23	Hair	rs5909698	119436726	C	0.873	-0.043	0.006	5.8e-12	-0.023	0.004	6e-09	NA	TMEM255A	Inactive	1.85	0.42
23	BMR	rs35820884	45270825	A	0.564	0.013	0.004	0.0018	0.015	0.003	1.3e-08	NA	NA	NA	0.84	0.3
23	BMR	rs7892384	78669613	G	0.38	-0.057	0.004	9e-43	-0.025	0.003	4.1e-20	NA	NA	NA	2.26	0.3
23	BMR	rs6524628	85558345	A	0.413	-0.032	0.004	8e-15	-0.015	0.003	9.7e-09	NA	DACH2	Variable	2.05	0.44
23	BMR	rs2489878	117918763	G	0.834	-0.047	0.005	2.4e-18	-0.022	0.004	5.8e-10	NA	IL13RA1	Inactive	2.14	0.42
23	Hcrit	rs10481837	46786796	A	0.546	0.013	0.004	0.0029	0.016	0.003	2.3e-08	NA	PHF16	Inactive	0.82	0.31
23	Hcrit	rs57434549	70448030	G	0.611	-0.01	0.004	0.027	-0.018	0.003	8.7e-10	NA	NA	NA	0.55	0.26
23	Hcrit	rs7878590	112125012	C	0.775	-0.024	0.005	4.5e-06	-0.018	0.003	4.9e-08	NA	NA	NA	1.29	0.37
23	Hcrit	rs183942378	152902241	G	0.735	-0.035	0.005	4.1e-13	-0.026	0.003	4.1e-16	NA	NA	NA	1.37	0.25
23	Platelet	rs10284205	24926015	T	0.611	0.02	0.004	3.5e-06	0.016	0.003	6.3e-09	NA	POLA1	Inactive	1.24	0.34
23	Platelet	rs5963693	39679127	G	0.594	-0.07	0.004	6e-62	-0.029	0.003	7.5e-27	NA	NA	NA	2.41	0.27
23	Platelet	rs142203279	48603044	G	0.824	-0.019	0.005	0.00035	-0.021	0.004	1.6e-09	NA	NA	NA	0.92	0.3
23	Platelet	rs147424714	65225504	G	0.988	-0.122	0.02	2e-09	-0.073	0.012	2.3e-09	NA	NA	NA	1.67	0.39
23	Platelet	rs56008802	67919944	G	0.898	0.072	0.007	3e-26	0.028	0.004	1.1e-10	NA	STARD8	Inactive	2.56	0.46
23	Platelet	rs7067170	68382836	G	0.758	-0.025	0.005	1.7e-07	-0.019	0.003	1.3e-09	NA	PJA1	Inactive	1.35	0.34
23	Platelet	rs201753992	76870485	G	0.751	-0.031	0.005	3e-10	-0.018	0.003	2e-09	NA	ATRX	Inactive	1.66	0.38
23	Platelet	rs12011969	129072783	T	0.899	-0.038	0.007	3.4e-08	-0.028	0.004	3.5e-10	NA	NA	NA	1.37	0.33
