# Supplementary material for: The effect of X-linked dosage compensation on complex trait variation
Source: Nat Commun. 2019 Jul 8;10:3009. doi: 10.1038/s41467-019-10598-y (PMC6614401; doi:10.1038/s41467-019-10598-y)
Supplement: Supplementary file 5 — Supplementary Data 3 [file 41467_2019_10598_MOESM5_ESM.xlsx]

## Sheet: Sheet1
Supplementary Data 3. Lead SNPs from the combined male-female discovery analysis in the UK Biobank
Description: Summary statistics for the lead SNPs (selected in conditional and joint analysis, GCTA-COJO1, PCOJO<5x10-8) for 20 complex traits from the combined male-female meta-analysis (under full dosage compensation model) in the UK Biobank. Shown are the chromosome number (CHR, 23 refers to the non-pseudoautosomal region on the X chromosome and 25 to the pseudoautosomal region); trait; SNP; b…
1 Yang, J. et al. Conditional and joint multiple-SNP analysis of GWAS summary statistics identifies additional variants influencing complex traits. Nat. Genet. 44, 369 (2012)
2 Tukiainen, T. et al. Landscape of X chromosome inactivation across human tissues. Nature 550, 244–248 (2017) (Supplementary Table 13)
CHR	Trait	SNP	BP	refA	freq	b_comb	se_comb	P_comb	b_male	se_male	P_male	b_fem	se_fem	P_fem	PHet	Gene.phys	XCI.status	Effect size ratio	SE
23	Height	rs796911474	9760198	AT	0.166	-0.011	0.002	3.45449e-09	-0.021	0.005	1.4e-05	-0.013	0.003	5.8e-05	NA	SHROOM2	Variable	1.71	0.58
23	Height	rs10856487	9836552	G	0.055	-0.026	0.003	1.67815e-16	-0.054	0.008	5.6e-12	-0.023	0.005	4.8e-06	NA	SHROOM2	Variable	2.35	0.62
23	Height	rs2407937	12366615	A	0.689	0.009	0.002	1.36052e-09	0.018	0.004	2.2e-06	0.009	0.002	0.00015	NA	FRMPD4	Inactive	1.94	0.66
23	Height	rs60849679	20116215	G	0.821	0.013	0.002	3.39486e-12	0.026	0.005	2.9e-08	0.013	0.003	2.6e-05	NA	MAP7D2	Inactive	2.06	0.62
23	Height	rs2520230	23934202	A	0.277	0.011	0.002	3.61734e-13	0.023	0.004	8.7e-09	0.011	0.003	8.9e-06	NA	NA	NA	2.02	0.57
23	Height	rs5927496	30362703	C	0.254	-0.011	0.002	6.05491e-11	-0.035	0.004	1.5e-17	0.001	0.003	0.76	4.42594e-08	NA	NA	-44.32	148.06
23	Height	rs35318931	38009121	G	0.912	0.032	0.002	1.86315e-37	0.065	0.006	7.2e-25	0.031	0.004	3.1e-14	NA	SRPX	Variable	2.12	0.35
23	Height	rs5905981	45214914	G	0.6	0.014	0.001	9.88185e-21	0.024	0.004	7.1e-11	0.016	0.002	8e-12	NA	NA	NA	1.47	0.31
23	Height	rs6521039	45634295	G	0.714	0.017	0.002	6.05774e-28	0.036	0.004	1e-18	0.017	0.003	8.3e-11	NA	NA	NA	2.11	0.4
23	Height	rs5906080	45671800	T	0.67	-0.011	0.002	1.46709e-12	-0.018	0.004	4.3e-06	-0.014	0.002	1.9e-08	NA	NA	NA	1.27	0.36
23	Height	rs113234789	48362467	T	0.936	-0.022	0.003	1.27218e-14	-0.039	0.007	1.1e-07	-0.027	0.005	1.1e-08	NA	NA	NA	1.45	0.37
23	Height	rs138740084	48863419	C	0.955	-0.026	0.003	2.34853e-14	-0.056	0.009	7.2e-11	-0.022	0.006	5.1e-05	NA	NA	NA	2.5	0.73
23	Height	rs5961181	50175855	A	0.697	-0.012	0.002	1.46289e-15	-0.029	0.004	5e-14	-0.008	0.003	0.00092	NA	NA	NA	3.54	1.17
23	Height	rs5933561	53135233	G	0.192	0.013	0.002	3.12802e-12	0.025	0.005	3e-08	0.012	0.003	2.4e-05	NA	RP11-258C19.5	Inactive	2.04	0.61
23	Height	rs2361191	54876661	C	0.341	0.011	0.001	8.12726e-13	0.019	0.004	1e-06	0.013	0.002	7.7e-08	NA	NA	NA	1.41	0.39
23	Height	rs5914025	56951216	A	0.2	-0.023	0.002	3.16711e-38	-0.046	0.004	6.3e-25	-0.022	0.003	6.2e-15	NA	NA	NA	2.08	0.33
23	Height	rs10745180	61739961	C	0.094	0.02	0.002	6.44517e-16	0.046	0.006	7.9e-14	0.014	0.004	0.00039	NA	NA	NA	3.26	1.02
23	Height	rs11539157	68381264	C	0.762	-0.013	0.002	3.22502e-14	-0.03	0.004	6.1e-13	-0.008	0.003	0.0018	NA	PJA1	Inactive	3.62	1.26
23	Height	rs12013673	70317099	T	0.561	0.014	0.001	4.68151e-21	0.028	0.004	1.2e-14	0.013	0.002	6.1e-08	NA	FOXO4	Variable	2.2	0.5
23	Height	rs35674438	71501181	C	0.2	0.012	0.002	4.13165e-11	0.022	0.005	6.4e-07	0.013	0.003	1.4e-05	NA	PIN4	Inactive	1.79	0.55
23	Height	rs143313933	73363926	C	0.941	-0.022	0.003	4.71651e-13	-0.041	0.008	1.1e-07	-0.024	0.005	7.2e-07	NA	FTX	Inactive	1.68	0.46
23	Height	rs233001	76107181	G	0.028	0.061	0.004	2.48255e-46	0.106	0.011	9.8e-23	0.073	0.007	2e-26	NA	NA	NA	1.45	0.2
23	Height	rs111857317	77342104	C	0.835	-0.021	0.002	5.82461e-29	-0.039	0.005	1e-15	-0.024	0.003	3.5e-15	NA	PGK1	Inactive	1.59	0.28
23	Height	rs146469253	77805612	C	0.977	-0.027	0.005	2.19302e-08	-0.055	0.012	4.6e-06	-0.025	0.008	0.0013	NA	NA	NA	2.2	0.83
23	Height	rs182848787	77941316	C	0.988	-0.061	0.006	3.10315e-21	-0.128	0.016	3e-15	-0.056	0.011	1.5e-07	NA	NA	NA	2.3	0.52
23	Height	rs61209602	78021634	T	0.831	0.024	0.002	3.33419e-36	0.048	0.005	3.1e-23	0.024	0.003	1.4e-14	NA	NA	NA	2	0.33
23	Height	rs13789	78616214	C	0.315	-0.019	0.002	3.65871e-35	-0.036	0.004	2.6e-20	-0.021	0.003	1.2e-16	NA	ITM2A	Inactive	1.72	0.28
23	Height	rs1736534	78657693	T	0.364	-0.045	0.001	1.40355e-209	-0.086	0.004	1.7e-118	-0.049	0.002	5.5e-94	NA	NA	NA	1.75	0.11
23	Height	rs192342285	79789640	C	0.989	-0.04	0.007	6.22518e-09	-0.089	0.018	5.2e-07	-0.033	0.011	0.0024	NA	NA	NA	2.7	1.04
23	Height	rs147554827	79828927	G	0.93	-0.024	0.003	1.90862e-17	-0.042	0.007	3.3e-09	-0.028	0.004	4.7e-10	NA	NA	NA	1.49	0.35
23	Height	rs6524196	82004195	A	0.252	-0.013	0.002	4.91663e-15	-0.028	0.004	1.1e-11	-0.011	0.003	6e-05	NA	NA	NA	2.64	0.76
23	Height	rs142927315	83038940	C	0.975	-0.029	0.005	1.18629e-10	-0.059	0.011	2.9e-07	-0.029	0.007	9.9e-05	NA	NA	NA	2.05	0.66
23	Height	rs5922910	83345585	C	0.889	-0.018	0.002	9.65085e-16	-0.035	0.006	1.2e-09	-0.019	0.004	1.4e-07	NA	RPS6KA6	Inactive	1.8	0.45
23	Height	rs5922091	84006458	T	0.743	-0.009	0.002	4.56843e-08	-0.016	0.004	0.00013	-0.011	0.003	6.7e-05	NA	NA	NA	1.49	0.54
23	Height	rs2003827	85571391	T	0.419	-0.01	0.001	7.22888e-12	-0.022	0.004	7.6e-10	-0.008	0.002	0.0011	NA	DACH2	Variable	2.95	1.02
23	Height	rs1802288	99890204	C	0.834	0.019	0.002	1.40497e-22	0.04	0.005	9.5e-17	0.016	0.003	1.6e-07	NA	TSPAN6	Variable	2.47	0.56
23	Height	rs61736018	100747694	G	0.958	0.025	0.004	6.81595e-13	0.054	0.009	1.6e-09	0.022	0.006	7.8e-05	NA	ARMCX4	Inactive	2.41	0.73
23	Height	rs5944799	101051358	A	0.732	-0.018	0.002	4.24637e-30	-0.035	0.004	2.3e-18	-0.019	0.003	2.4e-13	NA	NA	NA	1.85	0.33
23	Height	rs6622010	105030660	C	0.623	-0.014	0.001	7.48247e-23	-0.027	0.004	5.9e-13	-0.016	0.002	1.3e-11	NA	NA	NA	1.65	0.34
23	Height	rs144718995	105221940	A	0.986	0.039	0.006	4.96165e-11	0.07	0.015	5e-06	0.046	0.009	1.5e-06	NA	NA	NA	1.53	0.46
23	Height	rs73253702	107979437	G	0.937	-0.023	0.003	3.41627e-15	-0.044	0.007	3.2e-09	-0.025	0.005	1.9e-07	NA	NA	NA	1.77	0.45
23	Height	rs146919669	108017860	A	0.152	-0.025	0.002	9.48047e-37	-0.042	0.005	5.7e-17	-0.032	0.003	6.2e-23	NA	NA	NA	1.32	0.21
23	Height	rs16986436	110458158	T	0.966	0.029	0.004	1.09502e-13	0.062	0.01	3.9e-10	0.026	0.006	4.9e-05	NA	PAK3	Inactive	2.43	0.71
23	Height	rs371749	118603844	T	0.25	-0.023	0.002	1.4091e-46	-0.041	0.004	7.7e-24	-0.028	0.003	2.5e-25	NA	SLC25A5	Inactive	1.5	0.21
23	Height	rs201958171	119387833	C	0.281	-0.011	0.002	3.02518e-11	-0.02	0.004	3.2e-07	-0.011	0.003	2.1e-05	NA	ZBTB33	Inactive	1.87	0.57
23	Height	rs2982134	122865039	C	0.731	-0.012	0.002	1.12883e-14	-0.024	0.004	2.4e-09	-0.013	0.003	9.2e-07	NA	THOC2	Inactive	1.89	0.5
23	Height	rs5977099	128653481	A	0.894	-0.016	0.002	3.1476e-12	-0.021	0.006	0.00032	-0.025	0.004	1.9e-11	NA	SMARCA1	Inactive	0.84	0.26
23	Height	rs210034	129251559	A	0.591	-0.017	0.001	8.9995e-32	-0.038	0.004	6.5e-25	-0.014	0.002	4.9e-09	NA	NA	NA	2.74	0.54
23	Height	rs5903825	131241111	T	0.753	-0.013	0.002	6.32181e-16	-0.028	0.004	1.3e-11	-0.012	0.003	8.2e-06	NA	FRMD7	Variable	2.36	0.63
23	Height	rs6638150	133138877	G	0.884	0.018	0.002	2.24878e-16	0.037	0.006	4.4e-11	0.018	0.004	9.7e-07	NA	NA	NA	2.1	0.53
23	Height	rs62599409	133578403	A	0.89	0.018	0.002	5.21651e-16	0.038	0.006	3.4e-11	0.017	0.004	2.8e-06	NA	NA	NA	2.21	0.58
23	Height	rs7886417	133690023	C	0.71	0.017	0.002	8.13196e-27	0.031	0.004	7.7e-15	0.019	0.003	8e-14	NA	LINC00629	Unknown	1.62	0.3
23	Height	rs34426815	133830925	G	0.237	0.023	0.002	3.15496e-43	0.039	0.004	1.4e-20	0.028	0.003	8.9e-26	NA	PLAC1	Variable	1.38	0.2
23	Height	rs9018	135293082	G	0.512	-0.01	0.001	1.30408e-11	-0.023	0.004	1.1e-10	-0.006	0.002	0.0064	NA	FHL1	Inactive	3.69	1.47
23	Height	X:136627226_AGTGTGTGT_A	136627226	AGTGTGTGT	0.244	-0.015	0.002	1.00179e-19	-0.036	0.004	2.5e-17	-0.011	0.003	8.8e-05	NA	NA	NA	3.36	0.94
23	Height	rs4829908	136977885	C	0.613	-0.014	0.001	1.20274e-20	-0.026	0.004	1.1e-12	-0.014	0.002	1.7e-09	NA	NA	NA	1.84	0.4
23	Height	rs5909040	139267624	C	0.55	-0.017	0.001	1.31607e-32	-0.029	0.004	9.5e-16	-0.021	0.002	1.6e-19	NA	NA	NA	1.38	0.23
23	Height	rs12014842	139336139	A	0.747	0.006	0.002	9.56801e-05	0.015	0.004	0.00024	0.004	0.003	0.1	NA	NA	NA	3.5	2.35
23	Height	rs109389	149674946	A	0.593	-0.01	0.001	3.18275e-11	-0.017	0.004	5.2e-06	-0.012	0.002	7.2e-07	NA	MAMLD1	Inactive	1.42	0.42
23	Height	rs4828683	151325007	C	0.753	-0.013	0.002	1.89477e-15	-0.026	0.004	5.1e-10	-0.013	0.003	7.2e-07	NA	NA	NA	1.96	0.5
23	Height	rs2515851	151911630	A	0.417	-0.008	0.001	5.82181e-09	-0.013	0.004	0.0005	-0.012	0.002	5.5e-07	NA	NA	NA	1.08	0.38
23	Height	rs1981446	152609158	C	0.502	-0.009	0.001	1.45815e-09	-0.022	0.004	1.8e-09	-0.005	0.002	0.034	NA	ZNF275	Inactive	4.41	2.2
23	Height	rs5987101	152679963	A	0.33	-0.011	0.002	1.13573e-13	-0.02	0.004	2.2e-07	-0.013	0.002	5.5e-08	NA	NA	NA	1.48	0.4
23	Height	rs140855390	153184816	G	0.972	-0.033	0.004	2.21654e-14	-0.068	0.011	3.6e-10	-0.031	0.007	1.2e-05	NA	ARHGAP4	Variable	2.24	0.62
25	Height	rs66514431	416348	C	0.374	0.015	0.002	1.00438e-17	0.014	0.003	8.2e-08	0.016	0.002	1.9e-11	NA	NA	NA	0.88	0.21
25	Height	rs35443706	578382	C	0.84	-0.015	0.002	4.26911e-10	-0.015	0.003	2e-05	-0.014	0.003	5e-06	NA	NA	NA	1.03	0.33
25	Height	rs113792890	580994	G	0.974	0.034	0.005	2.94866e-10	0.028	0.008	0.00046	0.039	0.007	1e-07	NA	NA	NA	0.73	0.25
25	Height	rs35507574	606325	G	0.65	0.026	0.002	5.83254e-46	0.027	0.003	3.6e-24	0.024	0.002	1.3e-23	NA	SHOX	Escape	1.12	0.16
25	Height	rs28574999	616647	C	0.151	0.014	0.002	3.3372e-09	0.016	0.004	7e-06	0.013	0.003	9.2e-05	NA	SHOX	Escape	1.27	0.43
25	Height	rs28568451	628226	G	0.888	-0.019	0.003	2.36258e-12	-0.018	0.004	6.1e-06	-0.02	0.004	8.2e-08	NA	NA	NA	0.93	0.27
25	Height	rs5946774	719373	T	0.56	-0.013	0.002	1.57975e-13	-0.012	0.003	1.1e-05	-0.014	0.002	2.3e-09	NA	NA	NA	0.82	0.23
25	Height	rs111593165	735139	T	0.828	-0.02	0.002	9.12056e-19	-0.017	0.003	6.8e-07	-0.023	0.003	1.1e-13	NA	NA	NA	0.74	0.18
25	Height	rs28752004	763851	G	0.897	0.018	0.003	4.7022e-10	0.018	0.004	1.5e-05	0.017	0.004	7.5e-06	NA	NA	NA	1.07	0.34
25	Height	rs5988301	881015	C	0.577	0.01	0.002	8.94315e-09	0.01	0.003	8.4e-05	0.01	0.002	2.7e-05	NA	NA	NA	1.04	0.36
25	Height	rs14005	1508583	T	0.845	0.014	0.002	1.87927e-09	0.017	0.004	3e-06	0.012	0.003	0.0001	NA	SLC25A6	Escape	1.33	0.45
23	hBMD	rs113401767	8910963	A	0.726	-0.021	0.002	1.14865e-17	-0.067	0.006	4.2e-27	-0.001	0.004	0.82	5.29351e-11	NA	NA	76.99	343.53
23	hBMD	rs12843168	43832926	T	0.676	0.023	0.002	7.10715e-23	0.038	0.006	1.9e-10	0.029	0.004	6.6e-15	NA	NA	NA	1.31	0.27
23	hBMD	rs6609280	43915698	C	0.468	-0.013	0.002	1.32677e-08	-0.025	0.006	9.7e-06	-0.013	0.004	0.00036	NA	NA	NA	1.99	0.72
23	hBMD	rs5914797	56814101	T	0.211	0.026	0.003	2.50259e-22	0.053	0.007	7.9e-15	0.025	0.004	5e-09	NA	NA	NA	2.14	0.46
23	hBMD	rs2522180	114807744	A	0.026	-0.042	0.007	8.22592e-10	-0.104	0.018	3.7e-09	-0.027	0.011	0.013	NA	PLS3	Variable	3.85	1.69
25	hBMD	rs5946366	942574	T	0.526	-0.016	0.003	2.21335e-09	-0.013	0.004	0.00088	-0.018	0.004	4.6e-07	NA	NA	NA	0.75	0.27
23	BMI	rs986682	20781503	G	0.808	-0.012	0.002	2.5744e-09	-0.023	0.005	8.6e-06	-0.014	0.003	6.8e-05	NA	NA	NA	1.72	0.58
23	BMI	X:22339565_TACAC_T	22339565	TACAC	0.638	-0.011	0.002	6.18581e-10	-0.024	0.004	4.1e-08	-0.009	0.003	0.0026	NA	NA	NA	2.79	1.06
23	BMI	rs5986359	25105770	C	0.929	0.018	0.003	1.00563e-08	0.039	0.008	1.5e-06	0.016	0.005	0.0017	NA	NA	NA	2.36	0.9
23	BMI	rs770424646	27363861	T	0.307	-0.011	0.002	3.35107e-09	-0.021	0.005	2.6e-06	-0.011	0.003	0.00033	NA	NA	NA	2	0.7
23	BMI	rs1379871	31854782	G	0.66	-0.019	0.002	1.61183e-27	-0.041	0.004	2.8e-20	-0.017	0.003	5.6e-09	NA	DMD	Inactive	2.42	0.49
23	BMI	rs5978171	53537446	C	0.435	-0.018	0.002	8.26473e-27	-0.04	0.004	1.3e-21	-0.014	0.003	2.6e-07	NA	NA	NA	2.83	0.62
23	BMI	rs112813066	66150368	G	0.235	-0.011	0.002	5.87368e-09	-0.034	0.005	9.4e-12	-0.002	0.003	0.49	NA	NA	NA	15.28	22.38
23	BMI	rs11539157	68381264	C	0.762	0.012	0.002	1.54558e-10	0.026	0.005	1e-07	0.011	0.003	0.00035	NA	PJA1	Inactive	2.32	0.78
23	BMI	rs375159546	75492527	A	0.867	-0.014	0.002	4.81113e-09	-0.031	0.006	5.5e-07	-0.013	0.004	0.002	NA	NA	NA	2.47	0.94
23	BMI	rs3043199	84370931	T	0.323	0.01	0.002	8.56436e-09	0.021	0.004	1.4e-06	0.009	0.003	0.0015	NA	NA	NA	2.34	0.88
23	BMI	rs6524628	85558345	A	0.413	-0.012	0.002	9.97607e-14	-0.023	0.004	2.5e-08	-0.014	0.003	7e-07	NA	DACH2	Variable	1.73	0.47
23	BMI	rs41300265	100353110	T	0.786	-0.014	0.002	2.55725e-11	-0.023	0.005	5.3e-06	-0.017	0.003	5.2e-07	NA	NA	NA	1.39	0.41
23	BMI	rs5945890	101811271	G	0.387	-0.011	0.002	1.21325e-10	-0.023	0.004	7.5e-08	-0.01	0.003	0.00036	NA	NA	NA	2.32	0.78
23	BMI	rs372038686	109852772	T	0.62	-0.014	0.002	6.28065e-16	-0.031	0.004	9.6e-13	-0.011	0.003	6.7e-05	NA	NA	NA	2.77	0.8
23	BMI	rs5910417	117934682	C	0.172	0.026	0.002	5.09603e-33	0.062	0.005	2e-29	0.018	0.004	6e-07	NA	NA	NA	3.47	0.76
23	BMI	rs1017190	119914629	C	0.581	-0.01	0.002	3.9878e-09	-0.021	0.004	5.5e-07	-0.009	0.003	0.0017	NA	NA	NA	2.45	0.92
23	BMI	rs5932891	130451812	C	0.88	-0.014	0.003	2.08036e-08	-0.024	0.006	0.00016	-0.018	0.004	1.8e-05	NA	IGSF1	Inactive	1.35	0.48
23	BMI	rs1190742	136075730	G	0.498	0.013	0.002	7.73223e-15	0.019	0.004	2.5e-06	0.018	0.003	3.3e-11	NA	NA	NA	1.09	0.28
23	BMI	rs182502739	137166980	G	0.88	0.018	0.003	6.14119e-13	0.034	0.006	8e-08	0.02	0.004	1.4e-06	NA	NA	NA	1.71	0.48
25	BMI	rs5948884	1898448	C	0.301	-0.015	0.002	5.1185e-12	-0.015	0.003	1.7e-06	-0.015	0.003	6.6e-07	NA	NA	NA	1.05	0.3
23	Fat%	rs5934505	8913826	T	0.732	0.015	0.002	2.46878e-16	0.046	0.005	4.2e-23	0.002	0.003	0.55	2.35715e-08	NA	NA	25.87	43.86
23	Fat%	X:22339565_TACAC_T	22339565	TACAC	0.638	-0.01	0.002	1.39416e-08	-0.025	0.004	2.3e-08	-0.006	0.003	0.041	NA	NA	NA	4.2	2.19
23	Fat%	rs1379871	31854782	G	0.66	-0.018	0.002	1.37211e-25	-0.038	0.004	7e-18	-0.017	0.003	2.7e-09	NA	DMD	Inactive	2.22	0.45
23	Fat%	rs782567131	53516348	CA	0.422	-0.012	0.002	2.52464e-12	-0.024	0.004	3e-08	-0.012	0.003	1.9e-05	NA	NA	NA	1.99	0.59
23	Fat%	rs1091631	66265372	G	0.852	0.017	0.002	1.69484e-12	0.052	0.006	1.8e-18	0.001	0.004	0.9	1.92558e-07	NA	NA	101.58	773.08
23	Fat%	rs41303733	67652748	C	0.915	-0.018	0.003	9.63241e-10	-0.044	0.007	5.7e-09	-0.012	0.005	0.013	0.105184	OPHN1	Inactive	3.66	1.61
23	Fat%	rs2007238	85579338	A	0.335	-0.011	0.002	1.07078e-09	-0.021	0.004	1.2e-06	-0.011	0.003	0.00023	NA	DACH2	Variable	2.04	0.7
23	Fat%	X:99873685_CAAT_C	99873685	CAAT	0.653	0.01	0.002	6.89973e-09	0.02	0.004	3.7e-06	0.01	0.003	0.00049	NA	NA	NA	2.04	0.73
23	Fat%	rs7058718	102914790	G	0.603	0.009	0.002	3.85235e-08	0.015	0.004	0.00033	0.012	0.003	1.4e-05	NA	NA	NA	1.28	0.46
23	Fat%	rs210432	104947296	A	0.661	-0.01	0.002	4.28006e-08	-0.02	0.004	7.6e-06	-0.009	0.003	0.0016	NA	IL1RAPL2	Variable	2.17	0.84
23	Fat%	rs372038686	109852772	T	0.62	-0.012	0.002	2.2178e-11	-0.029	0.004	3.4e-11	-0.007	0.003	0.018	NA	NA	NA	4.33	1.94
23	Fat%	X:117932995_GC_G	117932995	GC	0.171	0.019	0.002	1.37244e-17	0.046	0.006	2e-16	0.012	0.004	0.00092	NA	NA	NA	3.82	1.24
23	Fat%	X:129321404_TTTCCTTCCTTCC_T	129321404	TTTCCTTCCTTCC	0.604	0.012	0.002	9.48005e-13	0.029	0.004	1.7e-11	0.008	0.003	0.0031	NA	NA	NA	3.52	1.3
23	Fat%	rs61536776	133141401	C	0.891	-0.015	0.003	7.36222e-09	-0.037	0.007	2.2e-08	-0.01	0.004	0.027	NA	NA	NA	3.91	1.9
23	Fat%	rs192929476	136115927	G	0.725	-0.013	0.002	7.78257e-13	-0.024	0.005	4e-07	-0.016	0.003	2.5e-07	NA	NA	NA	1.51	0.42
23	Fat%	rs17341917	137049098	T	0.729	-0.012	0.002	5.67903e-10	-0.02	0.005	2.6e-05	-0.014	0.003	2.5e-06	NA	NA	NA	1.37	0.44
25	Fat%	rs5948882	1898328	G	0.3	-0.012	0.002	2.75747e-08	-0.011	0.003	0.001	-0.013	0.003	6e-06	NA	NA	NA	0.79	0.3
23	RBC	rs17307280	8916646	A	0.732	-0.027	0.002	9.53115e-49	-0.086	0.005	6.6e-74	-0.001	0.003	0.62	5.62882e-27	NA	NA	57.58	117.65
23	RBC	X:9576964_CT_C	9576964	CT	0.9	0.016	0.003	3.10495e-09	0.031	0.007	1e-05	0.018	0.004	7.1e-05	NA	TBL1X	Variable	1.74	0.59
23	RBC	rs5955871	19990151	C	0.836	-0.014	0.002	1.14666e-10	-0.025	0.006	7.5e-06	-0.017	0.004	2.1e-06	NA	NA	NA	1.47	0.45
23	RBC	X:46387329_TA_T	46387329	TA	0.656	-0.011	0.002	2.23394e-10	-0.021	0.004	2.7e-06	-0.012	0.003	1.7e-05	NA	ZNF674	Inactive	1.69	0.53
23	RBC	rs5906669	48301329	C	0.946	0.022	0.004	1.01612e-09	0.049	0.009	1.1e-07	0.019	0.006	0.0018	NA	NA	NA	2.63	0.98
23	RBC	rs147570790	49837621	G	0.906	0.019	0.003	3.2432e-11	0.033	0.007	4.6e-06	0.023	0.005	8.8e-07	NA	CLCN5	Inactive	1.45	0.43
23	RBC	rs62618081	54576479	G	0.969	-0.032	0.005	4.81895e-11	-0.069	0.012	1.2e-08	-0.026	0.008	0.00074	NA	GNL3L	Inactive	2.62	0.9
23	RBC	X:77520352_GT_G	77520352	GT	0.245	0.012	0.002	1.01792e-09	0.026	0.005	6.7e-08	0.009	0.003	0.0027	NA	NA	NA	2.79	1.06
23	RBC	rs758014046	109762855	C	0.603	0.013	0.002	3.45292e-14	0.025	0.004	8.9e-09	0.014	0.003	7.3e-07	NA	NA	NA	1.8	0.48
23	RBC	rs4829459	112143971	G	0.774	-0.012	0.002	1.84215e-09	-0.022	0.005	1.3e-05	-0.014	0.003	2.7e-05	NA	NA	NA	1.61	0.53
23	RBC	X:123246306_GTT_G	123246306	GTT	0.808	-0.012	0.002	2.67835e-08	-0.022	0.005	3.2e-05	-0.013	0.004	0.0002	NA	STAG2	Inactive	1.72	0.62
23	RBC	rs10521767	130456551	T	0.878	-0.015	0.003	2.37654e-09	-0.032	0.006	4.4e-07	-0.013	0.004	0.0012	NA	IGSF1	Inactive	2.42	0.89
23	RBC	rs1190736	136113464	C	0.492	0.013	0.002	5.47109e-16	0.03	0.004	1.3e-12	0.011	0.003	4.8e-05	NA	NA	NA	2.7	0.76
23	RBC	rs12398034	149190794	A	0.013	-0.061	0.007	2.35262e-16	-0.137	0.019	3.2e-13	-0.048	0.012	6.7e-05	NA	NA	NA	2.83	0.81
23	RBC	rs6627226	149652120	T	0.785	-0.014	0.002	2.52984e-12	-0.031	0.005	1.3e-09	-0.012	0.003	0.00033	NA	MAMLD1	Inactive	2.61	0.84
23	RBC	rs72616444	152892836	G	0.736	-0.02	0.002	3.17498e-25	-0.033	0.005	6.3e-12	-0.025	0.003	7.1e-16	NA	NA	NA	1.32	0.25
25	RBC	rs28578016	1585079	C	0.81	0.019	0.003	3.45635e-13	0.015	0.004	6.1e-05	0.021	0.003	5.9e-10	NA	P2RY8	Escape	0.71	0.21
23	BMR	rs188955870	25116917	G	0.936	0.018	0.003	1.97932e-08	0.041	0.008	6e-07	0.015	0.005	0.0067	NA	NA	NA	2.81	1.18
23	BMR	rs76292441	27291535	A	0.294	-0.01	0.002	4.55502e-09	-0.023	0.004	1.4e-07	-0.008	0.003	0.0057	NA	NA	NA	2.89	1.18
23	BMR	rs1379871	31854782	G	0.66	-0.014	0.002	1.64434e-16	-0.029	0.004	9.7e-12	-0.013	0.003	3.1e-06	NA	DMD	Inactive	2.2	0.57
23	BMR	rs35318931	38009121	G	0.912	0.019	0.003	6.62858e-12	0.045	0.007	2e-10	0.014	0.005	0.0029	NA	SRPX	Variable	3.26	1.21
23	BMR	rs5964081	41957180	C	0.932	-0.018	0.003	7.88367e-09	-0.037	0.008	4.6e-06	-0.018	0.005	0.00045	NA	NA	NA	1.98	0.71
23	BMR	rs35820884	45270825	A	0.565	0.01	0.002	3.07017e-09	0.013	0.004	0.0018	0.015	0.003	1.3e-08	NA	NA	NA	0.84	0.3
23	BMR	rs6521039	45634295	G	0.714	0.016	0.002	1.33611e-19	0.038	0.005	2.6e-17	0.011	0.003	0.00013	NA	NA	NA	3.34	0.96
23	BMR	rs4824605	47150972	C	0.713	0.009	0.002	9.71116e-08	0.013	0.004	0.0027	0.014	0.003	1e-06	NA	NA	NA	0.92	0.36
23	BMR	rs12171755	50179749	C	0.71	-0.016	0.002	1.30395e-18	-0.031	0.004	2.1e-12	-0.016	0.003	1.1e-07	NA	NA	NA	2.01	0.47
23	BMR	rs201459199	53528826	A	0.438	-0.017	0.002	2.14078e-24	-0.038	0.004	2.3e-20	-0.013	0.003	3.1e-06	NA	NA	NA	2.99	0.72
23	BMR	rs5937160	68381787	C	0.762	0.01	0.002	2.97391e-08	0.018	0.005	0.00022	0.013	0.003	1.8e-05	NA	PJA1	Inactive	1.32	0.47
23	BMR	X:72258490_AT_A	72258490	AT	0.862	0.01	0.002	3.38919e-05	0.016	0.006	0.0074	0.013	0.004	0.00089	NA	NA	NA	1.23	0.59
23	BMR	rs5982253	75941194	G	0.973	-0.032	0.005	1.22969e-10	-0.065	0.013	3.3e-07	-0.031	0.008	9e-05	NA	NA	NA	2.05	0.66
23	BMR	rs34609346	77290731	T	0.75	-0.017	0.002	2.41026e-20	-0.036	0.005	5.8e-15	-0.015	0.003	5.7e-07	NA	ATP7A	Variable	2.37	0.56
23	BMR	rs1045345	78616371	T	0.668	-0.009	0.002	5.51281e-08	-0.021	0.004	1.8e-06	-0.008	0.003	0.0072	NA	ITM2A	Inactive	2.68	1.14
23	BMR	X:78658324_GAA_G	78658324	GAA	0.38	-0.028	0.002	3.49778e-62	-0.058	0.004	1.8e-44	-0.025	0.003	9.9e-20	NA	NA	NA	2.33	0.3
23	BMR	rs562302984	82016216	C	0.267	-0.012	0.002	1.87942e-10	-0.025	0.005	4.1e-08	-0.01	0.003	0.00094	NA	NA	NA	2.51	0.88
23	BMR	rs6616915	83443462	C	0.131	0.019	0.002	3.12776e-15	0.041	0.006	4.2e-12	0.015	0.004	9.1e-05	NA	NA	NA	2.68	0.79
23	BMR	rs4828376	85574990	A	0.419	-0.016	0.002	2.49181e-22	-0.032	0.004	2.8e-15	-0.015	0.003	1.4e-08	NA	DACH2	Variable	2.11	0.46
23	BMR	rs5920844	99960223	C	0.643	-0.011	0.002	6.12434e-12	-0.024	0.004	1.5e-08	-0.011	0.003	9.2e-05	NA	SYTL4	Escape	2.2	0.68
23	BMR	rs142729313	100473354	A	0.792	-0.012	0.002	3.33341e-09	-0.018	0.005	0.00029	-0.016	0.003	5.4e-07	NA	NA	NA	1.1	0.37
23	BMR	rs377649030	101304116	G	0.547	-0.01	0.002	4.70539e-10	-0.023	0.004	2.7e-08	-0.008	0.003	0.0029	NA	NA	NA	2.83	1.08
23	BMR	rs5987546	102839154	C	0.537	0.013	0.002	1.45195e-15	0.028	0.004	2.9e-12	0.011	0.003	6.4e-05	NA	TCEAL4	Inactive	2.65	0.76
23	BMR	rs62605000	105046349	T	0.804	0.012	0.002	8.9947e-09	0.023	0.005	1.2e-05	0.013	0.003	0.00018	NA	NA	NA	1.78	0.62
23	BMR	rs12832585	109823282	C	0.611	-0.013	0.002	1.51991e-14	-0.026	0.004	4.9e-10	-0.012	0.003	6.4e-06	NA	NA	NA	2.09	0.57
23	BMR	rs2489878	117918763	G	0.834	-0.023	0.002	9.556e-27	-0.047	0.005	2.4e-18	-0.022	0.004	5.8e-10	NA	IL13RA1	Inactive	2.14	0.42
23	BMR	rs417870	118649074	G	0.298	-0.015	0.002	5.56187e-17	-0.031	0.004	1.7e-12	-0.013	0.003	5.3e-06	NA	NA	NA	2.34	0.61
23	BMR	rs5977099	128653481	A	0.894	-0.015	0.003	2.39588e-08	-0.027	0.007	4.3e-05	-0.017	0.004	0.00012	NA	SMARCA1	Inactive	1.63	0.58
23	BMR	rs210033	129253538	A	0.594	-0.014	0.002	2.54995e-17	-0.03	0.004	2.3e-13	-0.012	0.003	1.4e-05	NA	NA	NA	2.56	0.68
23	BMR	rs5932884	130427431	G	0.475	-0.01	0.002	6.58908e-10	-0.018	0.004	1.2e-05	-0.012	0.003	8.6e-06	NA	IGSF1	Inactive	1.49	0.48
23	BMR	rs5930571	131706397	A	0.954	0.024	0.004	7.98157e-10	0.058	0.01	3.6e-09	0.015	0.006	0.015	NA	NA	NA	3.81	1.69
23	BMR	rs7886417	133690023	C	0.71	0.01	0.002	5.19922e-09	0.02	0.004	5.5e-06	0.011	0.003	0.00024	NA	LINC00629	Unknown	1.88	0.66
23	BMR	rs61050189	136455250	T	0.81	0.009	0.002	2.1569e-05	0.012	0.005	0.018	0.013	0.003	9.3e-05	NA	NA	NA	0.92	0.45
23	BMR	rs190861805	136656146	G	0.853	0.025	0.002	2.06516e-28	0.062	0.006	1.6e-27	0.015	0.004	7.2e-05	NA	ZIC3	Unknown	4.17	1.12
23	BMR	rs1551504	137082312	C	0.544	0.015	0.002	1.20287e-21	0.035	0.004	9.8e-18	0.012	0.003	6.5e-06	NA	NA	NA	2.88	0.72
23	BMR	rs5955394	139206858	A	0.551	-0.013	0.002	4.66462e-16	-0.028	0.004	5.4e-12	-0.012	0.003	1.4e-05	NA	NA	NA	2.41	0.66
23	BMR	rs6636024	139356701	G	0.793	0.012	0.002	3.89914e-09	0.023	0.005	2.3e-06	0.011	0.003	0.00044	NA	NA	NA	2.03	0.72
25	BMR	rs5948884	1898448	C	0.301	-0.013	0.002	7.33375e-10	-0.014	0.003	3.9e-06	-0.012	0.003	3.8e-05	NA	NA	NA	1.21	0.39
23	Grip	X:16873176_CT_C	16873176	CT	0.596	-0.01	0.002	3.0132e-08	-0.018	0.004	3.4e-05	-0.011	0.003	0.00022	NA	RBBP7	Variable	1.71	0.62
23	Grip	X:76103710_TCTC_T	76103710	TCTC	0.85	0.02	0.002	2.74494e-16	0.045	0.006	1.1e-13	0.015	0.004	0.00015	NA	NA	NA	3.07	0.91
23	Grip	rs11405475	77256942	C	0.726	-0.007	0.002	0.000398107	-0.013	0.005	0.006	-0.007	0.003	0.025	NA	ATP7A	Variable	1.88	1.09
23	Grip	rs6652330	78626967	G	0.403	-0.014	0.002	5.93684e-16	-0.028	0.004	1.3e-10	-0.014	0.003	9.2e-07	NA	NA	NA	2.01	0.51
23	Grip	X:83233956_GA_G	83233956	GA	0.834	-0.014	0.002	3.37941e-10	-0.032	0.006	2.2e-08	-0.011	0.004	0.0026	NA	NA	NA	2.82	1.06
23	Grip	rs2858164	100874994	C	0.753	-0.014	0.002	3.64678e-12	-0.028	0.005	1.3e-08	-0.013	0.003	6.3e-05	NA	NA	NA	2.17	0.66
23	Grip	rs201755497	105059127	CA	0.61	-0.01	0.002	4.26645e-09	-0.019	0.004	9.5e-06	-0.011	0.003	0.00011	NA	NA	NA	1.75	0.6
23	Grip	rs454741	118630622	A	0.303	-0.013	0.002	6.99326e-12	-0.03	0.005	3.4e-10	-0.01	0.003	0.0022	NA	NA	NA	3.1	1.13
23	Grip	rs210027	129257662	G	0.595	-0.01	0.002	2.70348e-08	-0.022	0.004	4.8e-07	-0.007	0.003	0.01	NA	NA	NA	3	1.31
23	Grip	rs17284375	136968428	C	0.521	0.011	0.002	6.54666e-11	0.021	0.004	1.3e-06	0.012	0.003	9.5e-06	NA	NA	NA	1.67	0.51
23	WHR	X:21749948_TTA_T	21749948	TTA	0.493	0.01	0.002	2.56567e-09	0.023	0.004	5.5e-08	0.007	0.003	0.0066	NA	SMPX	Inactive	3.11	1.28
23	WHR	rs752896064	30314977	G	0.784	0.012	0.002	8.01065e-09	0.026	0.005	5.4e-07	0.01	0.003	0.0031	NA	NA	NA	2.65	1.04
23	WHR	rs1379871	31854782	G	0.66	-0.01	0.002	1.96582e-08	-0.025	0.005	3.5e-08	-0.006	0.003	0.041	NA	DMD	Inactive	4.17	2.17
23	WHR	rs35318931	38009121	G	0.912	-0.023	0.003	2.79579e-15	-0.025	0.007	0.00067	-0.04	0.005	2.7e-17	NA	SRPX	Variable	0.63	0.2
23	WHR	rs1041669	66112255	C	0.141	0.014	0.002	2.78719e-09	0.026	0.006	2.3e-05	0.017	0.004	2.3e-05	NA	NA	NA	1.55	0.52
23	WHR	rs1736534	78657693	T	0.364	0.011	0.002	5.65822e-10	0.019	0.004	2.2e-05	0.013	0.003	3.4e-06	NA	NA	NA	1.42	0.46
23	WHR	rs6622010	105030660	C	0.623	0.012	0.002	2.70706e-12	0.024	0.004	5.2e-08	0.012	0.003	1.1e-05	NA	NA	NA	1.94	0.57
23	WHR	rs2254396	117856617	G	0.828	-0.02	0.002	1.99158e-19	-0.045	0.006	1.3e-15	-0.016	0.004	1e-05	NA	NA	NA	2.83	0.73
23	WHR	rs113303918	135290184	C	0.972	0.037	0.005	9.82038e-14	0.052	0.013	4.5e-05	0.056	0.008	6.6e-12	NA	FHL1	Inactive	0.93	0.26
23	WHR	rs17341917	137049098	T	0.729	-0.012	0.002	1.26902e-10	-0.021	0.005	8.8e-06	-0.015	0.003	1.9e-06	NA	NA	NA	1.45	0.45
23	DBP	rs17282164	95592456	A	0.932	-0.023	0.004	4.67191e-09	-0.048	0.01	2.6e-06	-0.022	0.006	0.00045	NA	NA	NA	2.19	0.78
23	Neuroticism	rs5932629	124851116	A	0.704	-0.013	0.002	8.29905e-10	-0.025	0.005	1.9e-06	-0.013	0.003	0.00011	NA	NA	NA	1.87	0.62
23	Neuroticism	rs2064118	131937728	T	0.517	-0.01	0.002	7.68977e-08	-0.023	0.005	2.4e-06	-0.009	0.003	0.0076	NA	HS6ST2	Escape	2.67	1.15
23	Neuroticism	rs17277994	133578830	A	0.905	0.018	0.003	1.35129e-08	0.038	0.008	4.4e-06	0.018	0.005	0.00082	NA	NA	NA	2.12	0.78
23	FEV1	rs7052684	10056952	C	0.803	-0.013	0.002	4.50647e-08	-0.024	0.006	9.9e-05	-0.016	0.004	9e-05	NA	WWC3	Inactive	1.51	0.55
23	FEV1	rs776860294	16872015	AT	0.612	-0.013	0.002	2.04173e-10	-0.031	0.005	3.1e-10	-0.007	0.003	0.025	NA	RBBP7	Variable	4.3	2.04
23	FEV1	X:20000035_TG_T	20000035	TG	0.822	0.015	0.003	3.24207e-09	0.024	0.006	0.00016	0.02	0.004	1.5e-06	NA	NA	NA	1.2	0.4
23	FEV1	rs7890623	38011836	T	0.894	0.021	0.003	5.93998e-12	0.034	0.008	1.6e-05	0.029	0.005	1.3e-08	NA	SRPX	Variable	1.16	0.34
23	FEV1	X:49403996_ACAATTGC_A	49403996	ACAATTGC	0.973	0.039	0.006	3.61474e-11	0.06	0.015	5.8e-05	0.054	0.01	1.8e-08	NA	NA	NA	1.1	0.34
23	FEV1	rs13440883	53101477	A	0.814	-0.015	0.002	1.51152e-09	-0.026	0.006	2.3e-05	-0.018	0.004	9.9e-06	NA	GPR173	Inactive	1.45	0.48
23	FEV1	rs6612187	54869447	A	0.34	0.013	0.002	8.96502e-11	0.029	0.005	1.8e-08	0.011	0.003	0.00094	NA	NA	NA	2.59	0.91
23	FEV1	rs73632163	66045842	T	0.921	-0.02	0.004	1.93207e-08	-0.042	0.009	2.1e-06	-0.018	0.006	0.0024	NA	NA	NA	2.36	0.92
23	FEV1	rs1736534	78657693	T	0.364	-0.016	0.002	3.27643e-15	-0.023	0.005	4.9e-06	-0.023	0.003	2.4e-12	NA	NA	NA	0.99	0.26
23	FEV1	rs6642957	108362551	T	0.797	0.013	0.002	6.3605e-08	0.026	0.006	1.4e-05	0.013	0.004	0.0012	NA	NA	NA	2.05	0.79
23	FEV1	rs41306249	109697443	T	0.953	0.025	0.005	3.26424e-08	0.048	0.011	2.6e-05	0.026	0.007	0.00033	NA	RGAG1	Variable	1.82	0.67
23	FEV1	rs747172189	123023373	C	0.812	0.018	0.002	1.05146e-13	0.037	0.006	1.7e-09	0.018	0.004	1.3e-05	NA	XIAP	Inactive	2.12	0.6
23	FEV1	rs5932913	125046312	T	0.27	-0.013	0.002	2.20757e-09	-0.033	0.005	1.8e-09	-0.007	0.004	0.048	NA	NA	NA	4.63	2.47
23	FEV1	rs13440516	133866810	A	0.23	0.013	0.002	1.42728e-08	0.026	0.006	3.5e-06	0.012	0.004	0.0011	NA	PLAC1	Variable	2.17	0.81
23	WBC	rs6641874	3662064	C	0.724	0.012	0.002	5.81964e-10	0.019	0.005	9.2e-05	0.016	0.003	3.9e-07	NA	NA	NA	1.19	0.38
23	WBC	X:38507000_TG_T	38507000	TG	0.701	-0.01	0.002	1.73075e-08	-0.025	0.005	1.5e-07	-0.007	0.003	0.016	NA	TSPAN7	Inactive	3.36	1.53
23	WBC	rs4344209	46546989	G	0.552	0.014	0.002	8.66469e-17	0.025	0.004	3.4e-09	0.017	0.003	2.5e-09	NA	SLC9A7	Inactive	1.53	0.37
23	WBC	rs145427919	53233086	T	0.981	0.039	0.006	4.24162e-10	0.09	0.016	1e-08	0.028	0.01	0.005	NA	KDM5C	Escape	3.17	1.26
23	WBC	rs6611439	55876859	C	0.261	0.011	0.002	2.60162e-08	0.025	0.005	4.1e-07	0.008	0.003	0.011	NA	NA	NA	3.08	1.35
23	WBC	rs2498041	122740935	G	0.707	-0.01	0.002	5.37677e-08	-0.022	0.005	2.3e-06	-0.008	0.003	0.0055	NA	THOC2	Inactive	2.62	1.1
23	WBC	rs209994	129227453	C	0.422	0.01	0.002	7.05466e-09	0.02	0.004	6.6e-06	0.01	0.003	0.00028	NA	ELF4	Inactive	1.91	0.68
23	WBC	rs5930659	133833902	G	0.24	-0.012	0.002	1.11232e-09	-0.025	0.005	8.3e-07	-0.012	0.003	0.00034	NA	PLAC1	Variable	2.12	0.73
23	WBC	rs139213493	153598084	C	0.919	0.026	0.003	7.48814e-17	0.052	0.008	3.6e-11	0.026	0.005	3.9e-07	NA	FLNA	Inactive	2.02	0.5
23	Hgb	rs17307280	8916646	A	0.732	-0.035	0.002	2.31027e-73	-0.109	0.005	3.5e-115	0	0.003	0.98	1.09664e-43	NA	NA	1291.65	47682.2
23	Hgb	X:9576964_CT_C	9576964	CT	0.9	0.018	0.003	2.63985e-10	0.037	0.007	2.8e-07	0.017	0.005	0.00023	NA	TBL1X	Variable	2.16	0.72
23	Hgb	X:19993360_TA_T	19993360	TA	0.837	-0.017	0.002	5.42205e-13	-0.03	0.006	3e-07	-0.019	0.004	2.3e-07	NA	NA	NA	1.52	0.42
23	Hgb	X:46312884_CT_C	46312884	CT	0.34	0.013	0.002	1.94951e-12	0.024	0.004	1.1e-07	0.014	0.003	3.5e-06	NA	KRBOX4	Inactive	1.76	0.5
23	Hgb	rs1934187	50149502	T	0.707	0.011	0.002	4.26351e-09	0.018	0.005	0.0001	0.014	0.003	4.4e-06	NA	NA	NA	1.3	0.44
23	Hgb	rs5960817	56859580	T	0.204	0.02	0.002	3.08269e-21	0.055	0.005	7.1e-25	0.007	0.003	0.032	4.22136e-06	NA	NA	7.43	3.55
23	Hgb	rs142351272	109887299	T	0.603	0.01	0.002	1.73388e-09	0.017	0.004	9e-05	0.014	0.003	1.7e-06	NA	NA	NA	1.25	0.41
23	Hgb	rs5973974	112153994	C	0.752	-0.015	0.002	6.90165e-14	-0.029	0.005	7.1e-09	-0.015	0.003	1.9e-06	NA	NA	NA	1.86	0.51
23	Hgb	rs12398034	149190794	A	0.013	-0.053	0.008	2.76735e-12	-0.126	0.019	4e-11	-0.036	0.012	0.0041	NA	NA	NA	3.53	1.34
23	Hgb	rs11094590	149371578	G	0.239	-0.013	0.002	7.44885e-11	-0.034	0.005	1.6e-11	-0.006	0.003	0.056	NA	NA	NA	5.41	2.94
23	Hgb	rs6627226	149652120	T	0.785	-0.013	0.002	6.94822e-10	-0.028	0.005	6.2e-08	-0.011	0.003	0.0021	NA	MAMLD1	Inactive	2.69	1.01
23	Hgb	rs5970445	152590964	T	0.457	0.009	0.002	3.19031e-08	0.015	0.004	0.00029	0.012	0.003	1.2e-05	NA	NA	NA	1.27	0.46
23	Hgb	rs72616444	152892836	G	0.736	-0.021	0.002	8.73144e-28	-0.035	0.005	2.9e-13	-0.027	0.003	3.4e-17	NA	NA	NA	1.33	0.24
23	EA	rs5928445	34191104	C	0.544	-0.011	0.002	1.4585e-10	-0.019	0.004	1.4e-05	-0.014	0.003	1.2e-06	NA	NA	NA	1.38	0.43
23	EA	X:53425103_CAA_C	53425103	CAA	0.574	-0.01	0.002	3.59873e-09	-0.021	0.004	1.9e-06	-0.01	0.003	0.0005	NA	SMC1A	Escape	2.11	0.75
23	EA	rs62606710	68377203	T	0.765	0.014	0.002	8.79333e-13	0.029	0.005	1.4e-08	0.014	0.003	1.4e-05	NA	NA	NA	2.05	0.59
23	EA	rs73245784	104774097	A	0.833	0.015	0.002	1.36492e-10	0.025	0.006	8.6e-06	0.018	0.004	2.1e-06	NA	IL1RAPL2	Variable	1.45	0.45
23	EA	rs142827463	135507819	G	0.911	0.018	0.003	4.39679e-09	0.031	0.008	5.9e-05	0.021	0.005	1.2e-05	NA	GPR112	Escape	1.45	0.49
23	Smoking	rs149451568	22621809	C	0.798	-0.012	0.002	9.34608e-09	-0.025	0.005	5.8e-06	-0.012	0.004	0.00042	NA	NA	NA	1.98	0.71
23	Smoking	rs11539157	68381264	C	0.762	-0.018	0.002	2.69477e-18	-0.028	0.005	2.9e-08	-0.023	0.003	1.5e-12	NA	PJA1	Inactive	1.22	0.28
23	Smoking	rs4828088	96786202	G	0.629	0.011	0.002	2.50041e-10	0.023	0.004	4.4e-07	0.011	0.003	0.00014	NA	DIAPH2	Inactive	2.05	0.67
23	Skin	rs5909697	119436467	G	0.873	-0.016	0.003	6.48898e-11	-0.04	0.006	4e-10	-0.011	0.004	0.0089	NA	TMEM255A	Inactive	3.77	1.56
23	Hair	rs7471576	17284869	A	0.49	0.01	0.002	4.28784e-10	0.021	0.004	2.9e-07	0.01	0.003	0.00035	NA	NA	NA	2.24	0.76
23	Hair	rs4308887	107840434	A	0.802	-0.013	0.002	3.385e-10	-0.022	0.005	2.4e-05	-0.016	0.003	1.7e-06	NA	COL4A5	Inactive	1.38	0.44
23	Hair	rs112188548	119436759	C	0.877	-0.023	0.002	6.80247e-20	-0.045	0.006	1.1e-12	-0.023	0.004	1.1e-08	NA	TMEM255A	Inactive	1.96	0.44
23	Hair	rs5931218	136888022	C	0.601	-0.009	0.002	1.77197e-08	-0.014	0.004	0.0012	-0.013	0.003	5.8e-07	NA	NA	NA	1.02	0.37
23	Hair	rs781792327	153461739	C	0.965	-0.025	0.004	2.64796e-08	-0.047	0.011	3.8e-05	-0.027	0.007	0.00017	NA	NA	NA	1.72	0.62
23	Hcrit	rs17307280	8916646	A	0.732	-0.034	0.002	7.47028e-70	-0.109	0.005	5.5e-113	0.001	0.003	0.69	4.89839e-45	NA	NA	-86.9	217.53
23	Hcrit	rs67905506	9577630	A	0.9	0.016	0.003	1.0656e-08	0.032	0.007	8.8e-06	0.017	0.005	0.00031	NA	TBL1X	Variable	1.91	0.68
23	Hcrit	rs5955871	19990151	C	0.836	-0.016	0.002	8.19168e-12	-0.029	0.006	3.4e-07	-0.017	0.004	4.6e-06	NA	NA	NA	1.71	0.5
23	Hcrit	rs2006250	46456107	A	0.667	-0.011	0.002	3.73817e-10	-0.018	0.005	5.5e-05	-0.015	0.003	4.8e-07	NA	CHST7	Inactive	1.23	0.39
23	Hcrit	rs9969946	50168356	T	0.707	0.011	0.002	3.85898e-09	0.02	0.005	1.7e-05	0.013	0.003	4.6e-05	NA	NA	NA	1.62	0.55
23	Hcrit	rs5914849	56926531	G	0.18	0.017	0.002	4.556e-15	0.053	0.006	1.7e-21	0.002	0.004	0.61	5.76538e-08	NA	NA	28.72	55.96
23	Hcrit	rs57434549	70448030	G	0.611	-0.01	0.002	4.28812e-08	-0.01	0.004	0.027	-0.018	0.003	8.7e-10	NA	NA	NA	0.55	0.26
23	Hcrit	rs142351272	109887299	T	0.603	0.01	0.002	4.20877e-08	0.015	0.004	0.00046	0.013	0.003	9.1e-06	NA	NA	NA	1.21	0.44
23	Hcrit	rs5973974	112153994	C	0.752	-0.014	0.002	1.70899e-13	-0.027	0.005	7.5e-08	-0.016	0.003	3.5e-07	NA	NA	NA	1.62	0.44
23	Hcrit	rs2064650	131231257	G	0.805	-0.012	0.002	5.7589e-08	-0.026	0.005	1.8e-06	-0.009	0.004	0.0073	NA	FRMD7	Variable	2.73	1.17
23	Hcrit	rs5975473	133805760	A	0.232	-0.012	0.002	6.62463e-10	-0.024	0.005	1.6e-06	-0.013	0.003	0.0001	NA	PLAC1	Variable	1.9	0.63
23	Hcrit	rs12398034	149190794	A	0.013	-0.054	0.008	1.56088e-12	-0.12	0.019	3.6e-10	-0.043	0.012	0.00057	NA	NA	NA	2.8	0.93
23	Hcrit	rs11094590	149371578	G	0.239	-0.014	0.002	8.1701e-12	-0.036	0.005	6.7e-13	-0.006	0.003	0.062	NA	NA	NA	5.91	3.28
23	Hcrit	rs6627226	149652120	T	0.785	-0.014	0.002	4.71742e-11	-0.03	0.005	8.5e-09	-0.011	0.003	0.00097	NA	MAMLD1	Inactive	2.67	0.93
23	Hcrit	rs72616444	152892836	G	0.736	-0.021	0.002	2.89427e-27	-0.036	0.005	1.1e-13	-0.026	0.003	6.1e-16	NA	NA	NA	1.41	0.26
23	Platelet	rs5935967	15431126	A	0.591	0.009	0.002	1.99408e-08	0.017	0.004	5.1e-05	0.011	0.003	8.2e-05	NA	PIR	Variable	1.59	0.56
23	Platelet	rs141465488	19822375	T	0.886	0.015	0.003	2.12553e-09	0.038	0.007	6.8e-09	0.01	0.004	0.021	NA	SH3KBP1	Inactive	3.92	1.83
23	Platelet	rs1207611	24565129	G	0.745	0.014	0.002	3.47623e-14	0.03	0.005	2.4e-10	0.013	0.003	2.7e-05	NA	NA	NA	2.34	0.67
23	Platelet	rs5963693	39679127	G	0.595	-0.033	0.002	2.32569e-86	-0.07	0.004	6e-62	-0.029	0.003	7.5e-27	NA	NA	NA	2.41	0.27
23	Platelet	rs112710029	48624883	C	0.906	-0.019	0.003	1.66398e-11	-0.038	0.007	1.2e-07	-0.019	0.005	3.3e-05	NA	GLOD5	Unknown	1.98	0.6
23	Platelet	rs5965082	65225216	A	0.869	-0.018	0.002	1.98185e-13	-0.044	0.006	1e-12	-0.011	0.004	0.005	NA	NA	NA	3.95	1.51
23	Platelet	rs147424714	65225504	G	0.989	-0.066	0.008	3.41912e-17	-0.122	0.02	2e-09	-0.073	0.012	2.3e-09	NA	NA	NA	1.67	0.39
23	Platelet	rs56008802	67919944	G	0.898	0.033	0.003	6.40154e-35	0.072	0.007	3e-26	0.028	0.004	1.1e-10	NA	STARD8	Inactive	2.56	0.46
23	Platelet	rs11539157	68381264	C	0.762	-0.015	0.002	1.2611e-15	-0.027	0.005	4.2e-08	-0.018	0.003	2.4e-09	NA	PJA1	Inactive	1.44	0.36
23	Platelet	rs201753992	76870485	G	0.756	-0.017	0.002	4.70603e-18	-0.031	0.005	3e-10	-0.018	0.003	2e-09	NA	ATRX	Inactive	1.66	0.38
23	Platelet	rs5903222	102944573	C	0.599	-0.011	0.002	1.16606e-11	-0.024	0.004	1e-08	-0.01	0.003	0.00023	NA	NA	NA	2.4	0.78
23	Platelet	rs5942979	109840233	C	0.606	0.015	0.002	2.17376e-18	0.036	0.004	1.2e-17	0.009	0.003	0.0011	NA	NA	NA	4.08	1.34
23	Platelet	rs757124	114795541	C	0.567	-0.011	0.002	5.50059e-12	-0.023	0.004	2e-08	-0.011	0.003	6.2e-05	NA	PLS3	Variable	2.17	0.66
23	Platelet	rs73633937	129095144	T	0.921	-0.027	0.003	9.42296e-20	-0.057	0.008	6.1e-14	-0.025	0.005	2.4e-07	NA	NA	NA	2.26	0.53
23	Platelet	rs56269770	130554876	G	0.386	-0.01	0.002	2.45321e-09	-0.021	0.004	1.2e-06	-0.009	0.003	0.00054	NA	NA	NA	2.18	0.77
