# Supplementary material for: The effect of X-linked dosage compensation on complex trait variation
Source: Nat Commun. 2019 Jul 8;10:3009. doi: 10.1038/s41467-019-10598-y (PMC6614401; doi:10.1038/s41467-019-10598-y)
Supplement: Supplementary file 6 — Supplementary Data 4 [file 41467_2019_10598_MOESM6_ESM.xlsx]

## Sheet: Sheet1
Supplementary Data 4. CAGE, male discovery eQTL analysis
Description: Summary statistics for top associated SNPs for each of the 1,639 X-linked gene expression probes from the CAGE male-specific analysis. Shown are the probe and SNP positions; frequency of the effect allele (A1) in males (Freq.mal) and females (Freq.fem); the per-allele effect estimate (b.mal) and corresponding standard error (se.mal) and p-value (p.mal) in males; the per-allele effect…
Note: The per-allele estimates from eQTL analysis are presented
1 Inactivation status of the assigned gene according to Tukiainen et al., 20172 Supplementary Table 13
2 Tukiainen, T. et al. (2017) ‘Landscape of X chromosome inactivation across human tissues’, Nature, 550(7675), pp. 244–248. doi: 10.1038/nature24265
Chr	Probe	Gene	Probe position	SNP	SNP position	A1	Freq.mal	b.mal	se.mal	p.mal	Freq.fem	b.fem	se.fem	p.fem	XCI.status 1
X	ILMN_2101025	ZNF75D	134420006	rs111976665	134394042	C	0.3	-1.76	0.07	1.13e-125	0.27	-0.86	0.05	6.06e-82	Inactive
X	ILMN_1748625	TCEAL4	102842338	rs421747	102819402	A	0.49	1.13	0.06	2.33e-72	0.5	0.55	0.04	6.38e-36	Inactive
X	ILMN_1773819	LOC648605	154754090	rs72616496	154634970	T	0.29	1.16	0.07	6.01e-64	0.3	0.6	0.05	1.59e-36	NA
X	ILMN_1758626	IDS	148564224	rs5936293	148562167	T	0.41	-1.08	0.06	7.42e-63	0.44	-0.46	0.04	5.58e-26	Inactive
X	ILMN_1783805	PNMA3	152228724	rs1023435	152207464	G	0.48	1.11	0.07	6.06e-62	0.47	0.59	0.04	4.75e-47	Variable
X	ILMN_2208373	TMEM164	109416598	rs2499416	109197403	G	0.49	1.04	0.06	1.12e-61	0.5	0.48	0.04	7.75e-30	Inactive
X	ILMN_1766094	MOSPD2	14938820	rs2269763	14912029	C	0.33	1.05	0.07	1.86e-53	0.35	0.5	0.05	3.56e-28	Inactive
X	ILMN_1766637	GLA	100652966	rs113541091	100648680	T	0.06	-2.02	0.13	8.64e-53	0.06	-0.96	0.08	2.7e-30	Inactive
X	ILMN_1673275	TRAPPC2	13730762	rs1964206	13731696	C	0.4	-0.89	0.06	2.79e-52	0.39	-0.35	0.04	1.09e-16	Escape
X	ILMN_2351638	BEX4	102471394	rs5987708	102468481	C	0.34	1.01	0.07	1.16e-51	0.34	0.41	0.04	4.38e-20	Inactive
X	ILMN_1730630	CXORF56	118675312	rs2015717	118672646	G	0.36	-0.97	0.07	1.68e-50	0.37	-0.38	0.05	6.58e-17	NA
X	ILMN_1804798	BEXL1	102471954	rs5987706	102464697	C	0.34	1.01	0.07	2.19e-49	0.34	0.36	0.04	3.59e-16	NA
X	ILMN_1802888	ZNF185	152141738	rs16996799	152087420	T	0.25	1.06	0.07	6.38e-49	0.25	0.57	0.05	2.11e-31	Inactive
X	ILMN_2181892	BEX2	102564466	rs2756056	102565894	A	0.21	1.12	0.08	1.05e-47	0.21	0.62	0.05	2.71e-33	Inactive
X	ILMN_2076600	ITM2A	78616840	rs2056916	78627951	G	0.39	-0.93	0.06	1.74e-47	0.4	-0.5	0.04	5.5e-31	Inactive
X	ILMN_1917290	HS.537004	119560908	rs5910883	119556257	C	0.42	-0.91	0.06	9.69e-47	0.42	-0.48	0.04	9.92e-27	NA
X	ILMN_1711566	TIMP1	47446090	rs2239459	47468530	A	0.42	0.91	0.06	4.78e-46	0.43	0.45	0.04	2.4e-23	Variable
X	ILMN_1732831	CHST7	46457674	rs73200263	46486161	A	0.27	0.96	0.07	1.01e-41	0.28	0.47	0.05	2.58e-22	Inactive
X	ILMN_1755582	PCSK1N	48690284	rs5905712	48718906	T	0.47	-0.83	0.06	3.16e-41	0.48	-0.38	0.04	2.13e-17	Unknown
X	ILMN_1708916	PDZD4	153067884	rs5945354	153088219	T	0.23	-1.01	0.08	7.37e-41	0.25	-0.35	0.05	4.3e-12	Inactive
X	ILMN_1701947	GPR34	41555992	rs1023064	41546243	C	0.47	0.78	0.06	5.67e-39	0.45	0.43	0.05	3.33e-20	Inactive
X	ILMN_2370091	NGFRAP1	102632686	rs222801	102714269	C	0.24	-0.94	0.07	6.82e-37	0.26	-0.46	0.05	4.23e-21	Inactive
X	ILMN_1738767	PLP2	49031134	rs184339396	49043608	C	0.04	-2.14	0.17	1.23e-36	0.03	-1.28	0.13	8.82e-24	Inactive
X	ILMN_1683575	TMLHE	154842457	rs3120723	154485384	T	0.25	0.92	0.07	1.38e-36	0.26	0.37	0.05	7.95e-14	Inactive
X	ILMN_1677228	TMLHE	154718764	rs5940376	154776510	G	0.25	0.91	0.07	1.44e-35	0.27	0.42	0.05	1.21e-17	Inactive
X	ILMN_1808356	FAM3A	153734576	rs2472393	153771296	T	0.12	1.19	0.1	2.26e-34	0.14	0.52	0.06	1.78e-16	Inactive
X	ILMN_2205050	PRKX	3522684	rs1056388	3522670	A	0.14	1.06	0.09	3.96e-34	0.13	0.53	0.07	2.39e-15	Escape
X	ILMN_1773868	U2AF1L2	15841304	rs5936056	15814250	G	0.28	0.65	0.05	4.09e-33	0.31	0.32	0.04	5.49e-17	NA
X	ILMN_1781479	SUV39H1	48567344	rs3373	48567295	G	0.27	0.83	0.07	1.45e-31	0.26	0.51	0.05	1.16e-23	Inactive
X	ILMN_1824898	LOC728653	153360644	rs56108594	153355655	G	0.36	-0.78	0.07	3.55e-31	0.37	-0.23	0.04	1.26e-07	NA
X	ILMN_1765310	TCEAL2	101382578	rs141450488	101444981	C	0.2	-0.88	0.08	1.07e-30	0.19	-0.45	0.06	5.3e-16	Inactive
X	ILMN_1737574	LOC648605	154774856	rs3120723	154485384	T	0.25	0.82	0.07	1.62e-30	0.26	0.32	0.05	1.41e-10	NA
X	ILMN_1785266	OFD1	13786334	rs4830890	13723146	A	0.25	-0.79	0.07	7.15e-30	0.26	-0.31	0.05	1.24e-09	Escape
X	ILMN_2043569	MOSPD2	14939162	rs2269763	14912029	C	0.33	0.73	0.07	7.67e-29	0.35	0.35	0.05	5.33e-14	Inactive
X	ILMN_2330341	TCEAL4	102842196	rs421747	102819402	A	0.49	0.68	0.06	1.56e-28	0.5	0.29	0.04	1.31e-10	Inactive
X	ILMN_1776582	PDK3	24552140	rs1207608	24558171	T	0.24	0.78	0.07	1.25e-27	0.25	0.3	0.05	1.36e-08	Inactive
X	ILMN_1770824	ARHGAP4	153172960	rs62620964	153172959	A	0.05	-1.67	0.15	1.29e-27	0.05	-0.83	0.09	1e-18	Variable
X	ILMN_1788250	LDOC1	140270314	rs2144603	140272544	C	0.42	0.7	0.06	2.47e-27	0.44	0.31	0.04	3.66e-12	Inactive
X	ILMN_1665717	EIF2S3	24095820	rs5949219	24096220	A	0.15	-0.71	0.07	4.39e-25	0.15	-0.31	0.05	1.89e-10	Escape
X	ILMN_1738276	TMEM185A	148690362	rs1304308	148777046	C	0.36	0.65	0.06	1.03e-24	0.38	0.34	0.04	3.04e-14	Inactive
X	ILMN_1768176	CXORF26	75397878	rs5937525	75549665	T	0.18	-0.82	0.08	2.27e-24	0.19	-0.26	0.06	3.68e-06	NA
X	ILMN_1657892	TLR8	12940854	rs147425968	12961260	G	0.31	0.69	0.07	3.88e-24	0.3	0.33	0.05	6.73e-12	Unknown
X	ILMN_1779341	ZNF630	47917826	rs1953683	47932600	A	0.48	-0.62	0.06	6.36e-24	0.49	-0.37	0.04	1.41e-17	Inactive
X	ILMN_1729208	NGFRAP1	102632542	rs222801	102714269	C	0.24	-0.72	0.07	1.45e-23	0.26	-0.41	0.05	5.7e-16	Inactive
X	ILMN_1702835	SH3BGRL	80553562	rs2806643	80679738	A	0.32	0.66	0.07	1.99e-23	0.32	0.32	0.05	1.75e-11	Variable
X	ILMN_1677827	TLR7	12908310	rs6641129	12876083	T	0.07	1.18	0.12	3.4e-23	0.06	0.5	0.09	8.81e-08	Inactive
X	ILMN_1672807	CA5B	15802440	rs5980188	15798490	C	0.49	-0.54	0.06	1.02e-22	0.47	-0.2	0.04	9.94e-08	Escape
X	ILMN_1705047	TLR8	12940180	rs147425968	12961260	G	0.31	0.65	0.07	1.25e-21	0.3	0.31	0.05	6.1e-11	Unknown
X	ILMN_1806473	BEX5	101409092	rs62601543	101379937	T	0.41	-0.59	0.06	1.3e-21	0.42	-0.3	0.04	2.88e-11	Unknown
X	ILMN_2380967	DNASE1L1	153630686	rs915941	153626649	C	0.13	0.86	0.09	1.54e-20	0.12	0.49	0.07	2.89e-13	Inactive
X	ILMN_1733276	CYSLTR1	77528286	rs148469101	77516940	A	0.28	0.62	0.07	1.78e-19	0.28	0.18	0.05	0.000246	Inactive
X	ILMN_1752351	LAMP2	119570994	rs42889	119571541	T	0.41	-0.57	0.06	7.53e-19	0.41	-0.22	0.05	9.01e-07	Inactive
X	ILMN_2142284	SLC25A43	118588022	rs217970	118528263	G	0.18	-0.71	0.08	2.01e-18	0.16	-0.32	0.06	2.11e-07	Inactive
X	ILMN_2076602	ITM2A	78615950	rs13789	78616214	C	0.33	0.56	0.07	7.22e-18	0.33	0.33	0.05	1.23e-12	Inactive
X	ILMN_1671777	FGF13	137714160	rs5931612	138420248	T	0.46	-0.53	0.06	7.38e-18	0.46	-0.35	0.04	2.71e-15	Variable
X	ILMN_1719972	PLXNA3	153701746	rs5945430	153694334	G	0.11	-0.84	0.1	8.91e-18	0.13	-0.36	0.07	1.79e-07	Inactive
X	ILMN_1904578	HS.537002	123509912	rs6649815	124420491	A	0.38	-0.54	0.06	1.18e-17	0.38	-0.13	0.05	0.00523	NA
X	ILMN_1663640	MAOA	43605950	rs2064070	43608682	A	0.34	-0.53	0.06	9.2e-17	0.33	-0.3	0.05	2.01e-10	Escape
X	ILMN_1658995	ACOT9	23740046	rs3764881	23761537	T	0.32	0.55	0.07	1.78e-16	0.33	0.24	0.05	3.44e-07	Inactive
X	ILMN_1729515	PIN4	71417856	rs6624608	71407938	G	0.23	-0.61	0.07	2.02e-16	0.21	-0.39	0.05	8.86e-14	Inactive
X	ILMN_2134855	LOC728758	71418046	rs6525591	71406301	C	0.27	-0.54	0.07	3.38e-16	0.26	-0.38	0.05	2.35e-14	NA
X	ILMN_2279961	LAMP2	119570530	rs7889047	119576042	G	0.42	0.5	0.06	6.52e-15	0.42	0.22	0.04	6.15e-07	Inactive
X	ILMN_2321578	P2RY10	78216856	rs73629293	78397153	T	0.15	0.68	0.09	1.17e-14	0.14	0.39	0.06	1.65e-10	Variable
X	ILMN_1656165	USP9X	41092842	rs10463	41091941	G	0.09	-0.79	0.1	3.13e-14	0.08	-0.13	0.08	0.0974	Escape
X	ILMN_2409642	TRO	54957668	rs5914215	54908569	A	0.33	-0.49	0.07	4.05e-14	0.36	-0.22	0.04	1.34e-06	Inactive
X	ILMN_1766411	AP1S2	15844502	rs798181	15929643	C	0.27	0.53	0.07	8.52e-14	0.31	0.2	0.05	2.2e-05	Escape
X	ILMN_1722397	LOC729137	3772538	rs72611130	3863883	G	0.24	-0.51	0.07	6.24e-13	0.2	-0.22	0.06	9.07e-05	NA
X	ILMN_2243553	ZNF275	152616776	rs1894351	152605050	G	0.49	0.44	0.06	7.38e-13	0.5	0.19	0.05	3.77e-05	Inactive
X	ILMN_1684873	ARSD	2822256	rs5939388	2814974	G	0.07	0.76	0.11	1.51e-12	0.08	0.44	0.08	2.03e-08	Escape
X	ILMN_1770537	NGFRAP1	102632354	rs1180896	102761246	T	0.25	-0.5	0.07	1.57e-12	0.27	-0.29	0.05	3.61e-09	Inactive
X	ILMN_2120273	AP1S2	15844250	rs798181	15929643	C	0.27	0.49	0.07	6.23e-12	0.31	0.26	0.05	2.52e-08	Escape
X	ILMN_1710177	LOC644670	3755680	rs3859964	3881635	C	0.24	-0.46	0.07	1.03e-11	0.2	-0.16	0.06	0.0031	NA
X	ILMN_1725130	FAM50A	153678970	rs762514	153675233	G	0.13	0.62	0.09	1.07e-11	0.13	0.28	0.07	2.06e-05	Inactive
X	ILMN_1839609	HS.374460	73471448	rs113945975	73578469	G	0.12	-0.62	0.1	9.76e-11	0.14	-0.19	0.07	0.00452	NA
X	ILMN_1802706	IDH3G	153051818	rs2071125	153059556	A	0.28	0.43	0.07	1.85e-10	0.3	0.23	0.05	1.79e-06	Inactive
X	ILMN_2355971	HSD17B10	53458774	rs1264014	53461359	G	0.4	0.39	0.06	2.27e-10	0.38	0.15	0.05	0.00161	Inactive
X	ILMN_1666875	LOC645914	71363118	rs6653183	71316493	T	0.19	-0.49	0.08	2.3e-10	0.21	-0.24	0.05	1.47e-05	NA
X	ILMN_1748116	GEMIN8	14026506	rs7889485	13969904	C	0.32	-0.4	0.06	4.06e-10	0.31	-0.23	0.05	3.13e-06	Escape
X	ILMN_1734810	PJA1	68381150	rs5937159	68379039	G	0.31	-0.39	0.06	4.48e-10	0.29	-0.2	0.05	4.9e-05	Inactive
X	ILMN_1686254	FAM127B	134185200	rs2475857	134179912	T	0.29	0.42	0.07	4.99e-10	0.29	0.17	0.05	0.000472	Inactive
X	ILMN_2295518	TRO	54957428	rs2017129	54851404	G	0.33	-0.39	0.06	5.73e-10	0.36	-0.2	0.05	1.31e-05	Inactive
X	ILMN_1691926	HADH2	53458518	rs5978131	53420510	T	0.42	0.38	0.06	6.88e-10	0.4	0.11	0.05	0.0163	NA
X	ILMN_1790249	F8A1	154116092	rs28826658	154616509	C	0.03	-1.1	0.18	8.16e-10	0.04	-0.44	0.11	7.61e-05	Inactive
X	ILMN_1666156	MORF4L2	102931320	rs5945696	102936506	A	0.34	-0.39	0.06	9.33e-10	0.33	-0.2	0.05	1.65e-05	Inactive
X	ILMN_1694305	SMS	22010764	rs2013191	21971477	G	0.16	0.5	0.08	9.42e-10	0.16	0.28	0.06	2.04e-06	Inactive
X	ILMN_1779663	TRMT2B	100265056	rs12558185	100297674	A	0.12	-0.58	0.1	1.05e-09	0.12	-0.38	0.07	2.98e-08	Inactive
X	ILMN_1670723	MSL3	11785886	rs6530452	11778471	T	0.14	0.55	0.09	1.32e-09	0.14	0.36	0.06	2.68e-08	Escape
X	ILMN_1687592	WWC3	10112064	rs756827	10079196	A	0.17	-0.51	0.08	1.41e-09	0.17	-0.29	0.06	2.68e-07	Inactive
X	ILMN_1702637	BEX1	102319112	rs61621834	102688733	C	0.24	-0.42	0.07	1.47e-09	0.26	-0.29	0.05	6.89e-09	Unknown
X	ILMN_2205032	MAGEE1	75651638	rs144270847	75884540	A	0.17	-0.48	0.08	1.49e-09	0.19	-0.1	0.06	0.0699	Variable
X	ILMN_1784774	P2RY10	78217198	rs66644818	78406831	G	0.15	0.51	0.08	1.55e-09	0.14	0.24	0.06	0.000266	Variable
X	ILMN_1673138	ZBTB33	119392102	rs5957354	119439335	A	0.12	-0.58	0.1	1.75e-09	0.12	-0.33	0.07	2.53e-06	Inactive
X	ILMN_1693635	TSPYL2	53117650	rs1977364	53228148	C	0.02	-1.22	0.2	2.4e-09	0.02	-0.34	0.15	0.0261	Inactive
X	ILMN_1735438	GPM6B	13794394	rs6629414	13937546	T	0.16	0.49	0.08	3.69e-09	0.18	0.23	0.06	5.02e-05	Escape
X	ILMN_1711650	KCNE1L	108867142	rs3761511	108779743	T	0.42	-0.36	0.06	4.59e-09	0.39	-0.17	0.05	0.000296	NA
X	ILMN_1776102	PSMD10	107327908	rs1581754	107266894	G	0.06	0.8	0.14	4.99e-09	0.05	0.36	0.1	0.000152	Inactive
X	ILMN_2154101	UPRT	74524062	rs56751935	74868848	T	0.04	0.86	0.15	6.48e-09	0.03	0.38	0.12	0.00223	Inactive
X	ILMN_2234697	BEX1	102317772	rs5945752	102254449	C	0.33	-0.37	0.06	7.59e-09	0.34	-0.19	0.05	3.61e-05	Unknown
X	ILMN_1749709	NDUFB11	47001812	rs6417923	47086347	G	0.33	-0.39	0.07	7.79e-09	0.32	-0.15	0.05	0.000711	Inactive
X	ILMN_1805842	FHL1	135293124	rs28494155	135229627	A	0.19	-0.44	0.08	8.92e-09	0.21	-0.27	0.05	5.54e-07	Inactive
X	ILMN_1652082	ELF4	129199090	rs3788848	129199812	C	0.26	0.41	0.07	9.59e-09	0.25	0.12	0.05	0.0174	Inactive
X	ILMN_1697864	CXORF38	40489886	rs6520672	40523365	G	0.19	0.41	0.07	9.65e-09	0.17	0.18	0.06	0.00103	NA
X	ILMN_1679838	WBP5	102611504	rs6621668	102685509	G	0.24	-0.41	0.07	1.11e-08	0.26	-0.18	0.05	0.000286	Variable
X	ILMN_1811121	CXORF39	103435782	rs41300882	102974119	A	0.02	-1.23	0.22	1.15e-08	0.01	-0.5	0.19	0.00798	NA
X	ILMN_1728369	CLCN4	10203356	rs5979269	10128951	T	0.21	-0.42	0.07	1.43e-08	0.18	-0.25	0.06	6.28e-06	Inactive
X	ILMN_2172124	ZNF630	47917944	rs139858343	47865312	C	0.51	0.34	0.06	1.81e-08	0.49	0.26	0.04	6.97e-09	Inactive
X	ILMN_1708151	LAGE3	153706624	rs6567	153706264	G	0.09	0.59	0.11	2.02e-08	0.11	0.3	0.07	6.28e-05	Inactive
X	ILMN_1688722	IL13RA2	114239782	rs147595742	23530863	T	0.03	1	0.18	2.39e-08	0.03	-0.12	0.14	0.401	Unknown
X	ILMN_1803423	ARHGEF6	135747852	rs5930989	135859756	C	0.29	-0.38	0.07	2.4e-08	0.27	-0.13	0.05	0.00977	Inactive
X	ILMN_1692429	PQBP1	48755698	rs113421033	48782383	A	0.07	-0.65	0.12	2.47e-08	0.07	-0.31	0.09	0.000827	Variable
X	ILMN_2364088	GEMIN8	14026502	rs4830903	14110283	A	0.42	-0.34	0.06	2.68e-08	0.4	-0.1	0.04	0.0226	Escape
X	ILMN_2225318	SMS	22010754	rs2013191	21971477	G	0.16	0.45	0.08	3.8e-08	0.16	0.26	0.06	6.07e-06	Inactive
X	ILMN_1851547	HS.86045	54095468	rs111397604	54376756	A	0.08	-0.6	0.11	4.62e-08	0.08	-0.15	0.08	0.0783	NA
X	ILMN_2371700	UCHL5IP	152713248	rs12689016	7561867	G	0.03	-1.05	0.19	4.73e-08	0.03	-0.13	0.13	0.317	NA
X	ILMN_1777483	APOOL	84329396	rs1016827	84372324	A	0.32	0.36	0.07	4.97e-08	0.35	0.1	0.04	0.0203	Inactive
X	ILMN_1772369	PDHA1	19377818	rs5955780	19452515	G	0.03	-0.98	0.18	5.43e-08	0.04	-0.28	0.13	0.0232	Inactive
X	ILMN_1658121	CFP	47485470	rs2765809	47501893	T	0.24	0.39	0.07	5.44e-08	0.27	0.19	0.05	0.000151	Inactive
X	ILMN_1767351	AR	66943758	rs138762297	153198693	A	0.02	-1.08	0.2	6.8e-08	0.02	0.13	0.16	0.41	Inactive
X	ILMN_1686985	MTM1	149840926	rs5925397	149809173	T	0.28	0.38	0.07	6.83e-08	0.27	0.15	0.05	0.00182	Inactive
X	ILMN_1660693	SYN1	47433676	rs7057250	20465043	A	0.05	0.76	0.14	7.57e-08	0.04	0.01	0.11	0.891	Inactive
X	ILMN_2414014	RBM10	47046164	rs66546633	7596196	G	0.02	-1.17	0.22	7.96e-08	0.02	-0.06	0.15	0.707	Inactive
X	ILMN_1652650	SH3KBP1	19817788	rs12844552	23124787	C	0.38	0.34	0.06	9.04e-08	0.39	-0.07	0.04	0.103	Inactive
X	ILMN_1776888	RHOXF1	119249384	rs194294	119058774	T	0.15	-0.45	0.09	9.27e-08	0.15	-0.07	0.06	0.278	Unknown
X	ILMN_2333708	STAG2	123236366	rs5976353	138431620	C	0.49	0.32	0.06	1.08e-07	0.48	-0.06	0.04	0.163	Inactive
X	ILMN_1806294	RPS6KA3	20194368	rs4129871	20225193	A	0.15	-0.45	0.09	1.1e-07	0.15	-0.19	0.06	0.00144	Inactive
X	ILMN_2401730	C1GALT1C1	119759588	rs114933519	119717411	G	0.11	-0.52	0.1	1.17e-07	0.1	-0.4	0.07	5.93e-08	Inactive
X	ILMN_2152422	MCART6	103344260	rs17332029	103259181	T	0.11	-0.51	0.1	1.23e-07	0.1	-0.09	0.07	0.224	NA
X	ILMN_1666097	FMR1	147032398	rs184058812	80754305	A	0.06	0.68	0.13	1.25e-07	0.07	0.17	0.09	0.0596	Inactive
X	ILMN_1660280	LOC643158	119151574	rs6639169	12283222	C	0.16	0.43	0.08	1.3e-07	0.14	-0.01	0.06	0.893	NA
X	ILMN_1786834	PRKX	3522970	rs5962037	3666734	G	0.46	0.27	0.05	1.31e-07	0.44	0.12	0.04	0.000788	Escape
X	ILMN_2397627	UPF3B	118968438	rs7059736	119015713	C	0.45	0.32	0.06	1.36e-07	0.47	0.07	0.05	0.106	Inactive
X	ILMN_1681798	SEPT6	118763374	rs2157285	134067814	T	0.07	-0.59	0.11	1.42e-07	0.08	0.1	0.08	0.254	NA
X	ILMN_1662026	BTK	100604590	rs7884209	100593213	G	0.15	-0.45	0.09	1.44e-07	0.15	-0.18	0.06	0.00425	Inactive
X	ILMN_1784822	PPP1R3F	49143840	rs145720732	75241818	T	0.04	-0.86	0.16	1.51e-07	0.04	-0.21	0.11	0.0707	Inactive
X	ILMN_1677440	ATP6AP2	40465582	rs113496360	40442358	A	0.04	0.87	0.17	1.52e-07	0.03	0.21	0.14	0.116	Inactive
X	ILMN_1707002	TMLHE	154720306	rs2085082	154784971	C	0.26	0.37	0.07	1.59e-07	0.27	0.11	0.05	0.0272	Inactive
X	ILMN_1675083	F8	154064626	rs4898408	154286043	C	0.22	-0.39	0.08	1.68e-07	0.23	-0.13	0.05	0.0102	Inactive
X	ILMN_1671633	EDA	69080992	rs11797390	92944189	G	0.08	-0.58	0.11	1.69e-07	0.1	0.03	0.07	0.673	Inactive
X	ILMN_1668505	LOC652887	30260270	rs6625946	71354684	A	0.17	0.42	0.08	2.03e-07	0.18	-0.05	0.06	0.323	NA
X	ILMN_2043126	CSAG3A	151927492	rs5929538	112292823	A	0.47	-0.3	0.06	2.08e-07	0.49	0.05	0.05	0.311	NA
X	ILMN_1661342	SEPT6	118752786	rs147778820	32876869	A	0.06	-0.62	0.12	2.54e-07	0.05	-0.07	0.09	0.47	NA
X	ILMN_1814629	ZC3H12B	64727574	rs7066992	150907240	C	0.14	0.44	0.09	2.55e-07	0.14	0.08	0.07	0.198	Inactive
X	ILMN_2165473	MID1IP1	38665482	rs10126663	39148512	C	0.5	0.32	0.06	2.62e-07	0.48	-0.05	0.04	0.303	Inactive
X	ILMN_2180864	RPS26P11	71264308	rs1605967	23558740	A	0.31	-0.34	0.07	2.96e-07	0.31	0	0.05	0.995	NA
X	ILMN_1742097	SSX9	52677378	rs17259006	121721192	T	0.04	-0.77	0.15	2.98e-07	0.06	-0.07	0.09	0.49	NA
X	ILMN_1656364	ASB12	63444320	rs147344512	144427994	G	0.02	-1.05	0.21	3.41e-07	0.02	-0.01	0.15	0.947	Inactive
X	ILMN_1836936	HS.551155	74957102	rs6640958	4760849	T	0.04	-0.79	0.15	3.42e-07	0.03	0.05	0.13	0.686	NA
X	ILMN_1679299	IGSF1	130407674	rs12008861	3234054	A	0.2	0.38	0.08	3.67e-07	0.18	-0.05	0.06	0.343	Inactive
X	ILMN_1911846	HS.567192	27099502	rs34238553	150783943	C	0.35	0.32	0.06	3.73e-07	0.37	0.02	0.05	0.672	NA
X	ILMN_1670219	LOC645090	36379594	rs5925965	22487917	T	0.07	-0.61	0.12	3.73e-07	0.08	0.09	0.08	0.245	NA
X	ILMN_2405797	REPS2	17153505	rs4437804	25988123	T	0.49	0.32	0.06	3.93e-07	0.45	-0.04	0.04	0.404	Inactive
X	ILMN_1673282	LAMP2	119565278	rs5909719	119553926	A	0.45	0.32	0.06	4.01e-07	0.43	0.18	0.05	0.000117	Inactive
X	ILMN_2211030	SPANXB1	140084942	rs140103150	46196535	A	0.05	-0.7	0.14	4.04e-07	0.04	-0.02	0.11	0.89	NA
X	ILMN_2117716	SFRS17A	1721078	rs149430355	36185687	A	0.02	1.1	0.22	4.11e-07	0.03	0.15	0.13	0.226	NA
X	ILMN_2271568	VCX3A	6453058	rs56130519	152768695	T	0.35	0.32	0.06	4.41e-07	0.34	0.03	0.05	0.547	NA
X	ILMN_1838702	HS.547858	20494660	rs2866259	143036936	C	0.29	-0.33	0.07	4.47e-07	0.31	0.02	0.05	0.643	NA
X	ILMN_1714569	PCTK1	47078204	rs1293477	122143120	A	0.16	-0.42	0.08	4.48e-07	0.17	0.05	0.06	0.427	NA
X	ILMN_1913002	HS.522790	134253176	rs66845316	144893934	A	0.07	0.58	0.11	4.51e-07	0.08	-0.05	0.08	0.558	NA
X	ILMN_1730773	SNORA70	153628698	rs1130929	153633359	G	0.13	-0.46	0.09	4.59e-07	0.13	-0.19	0.07	0.00355	NA
X	ILMN_1652938	PRRG3	150869914	rs11095847	140023150	C	0.24	-0.36	0.07	4.75e-07	0.25	0	0.05	0.938	Unknown
X	ILMN_1782274	NYX	41334706	rs151231957	120342276	G	0.04	-0.72	0.14	5.09e-07	0.03	0.17	0.14	0.209	NA
X	ILMN_1803213	MXRA5	3226748	rs6617368	86680648	C	0.47	0.3	0.06	5.14e-07	0.44	-0.04	0.05	0.324	Escape
X	ILMN_2078430	MAGEB2	30238076	rs1937118	41827452	G	0.03	-0.9	0.18	5.2e-07	0.03	-0.23	0.14	0.109	NA
X	ILMN_1741729	LOC653580	140336798	X:6287298_A_T	6287298	A	0.05	-0.68	0.14	5.4e-07	0.05	0	0.1	0.963	NA
X	ILMN_2052790	NONO	70520772	rs12841526	45017415	G	0.3	0.33	0.07	5.59e-07	0.3	-0.03	0.05	0.532	Inactive
X	ILMN_2371433	MID1	10417474	rs28456124	33904141	G	0.38	-0.32	0.06	5.64e-07	0.36	0.05	0.05	0.318	Inactive
X	ILMN_1804923	LOC389842	25682120	rs150032112	33089732	T	0.12	-0.48	0.1	5.73e-07	0.1	0.09	0.07	0.235	NA
X	ILMN_2382998	ZCCHC16	111698766	rs145243253	84682848	C	0.02	-1.1	0.22	6.17e-07	0.01	-0.04	0.19	0.826	Escape
X	ILMN_1740512	MGC39900	103220398	rs184513296	103434816	A	0.04	-0.72	0.15	6.24e-07	0.04	-0.24	0.12	0.0345	NA
X	ILMN_2060449	MAGEB6	26213324	rs61091106	40505498	T	0.26	0.35	0.07	6.41e-07	0.26	0.04	0.05	0.409	NA
X	ILMN_1652017	PPEF1	18845876	rs12008429	18706292	A	0.5	0.3	0.06	6.65e-07	0.5	0.16	0.04	7.91e-05	Variable
X	ILMN_1687400	MAGEA4	151092366	rs5930693	134504657	C	0.33	0.32	0.06	6.69e-07	0.31	0.01	0.05	0.895	NA
X	ILMN_1821724	HS.130077	67792046	rs4898249	26002660	A	0.05	-0.66	0.13	6.72e-07	0.06	0.12	0.09	0.177	NA
X	ILMN_1671871	ITGB1BP2	70525036	rs178125	103351919	T	0.04	-0.75	0.15	6.99e-07	0.04	-0.1	0.11	0.376	Inactive
X	ILMN_1654279	LOC389888	134342718	rs73203967	28451095	T	0.1	-0.47	0.1	7.35e-07	0.12	-0.04	0.07	0.604	NA
X	ILMN_2390821	THOC2	122747268	rs141626575	79046364	C	0.05	0.72	0.15	7.56e-07	0.04	0.03	0.11	0.786	Inactive
X	ILMN_1657874	LOC643293	148616222	rs112381756	95360774	C	0.13	0.43	0.09	7.76e-07	0.13	0	0.07	0.972	NA
X	ILMN_1760855	OCRL	128726202	rs5963807	40431029	T	0.08	0.56	0.11	7.79e-07	0.09	0.01	0.08	0.866	Inactive
X	ILMN_1717165	IGBP1	69385834	rs141782152	45746610	C	0.05	-0.68	0.14	8.01e-07	0.04	0.2	0.11	0.0822	Inactive
X	ILMN_1708143	FAM127A	134167358	rs6610909	44177792	G	0.05	-0.69	0.14	8.27e-07	0.04	0.01	0.11	0.947	Inactive
X	ILMN_1704665	GPM6B	13789388	rs6633429	13942955	A	0.16	0.4	0.08	8.41e-07	0.18	0.13	0.06	0.0262	Escape
X	ILMN_1653274	NUDT10	51079746	rs389579	138407191	A	0.47	-0.3	0.06	8.42e-07	0.47	0.06	0.04	0.189	Inactive
X	ILMN_1744794	USP26	132159538	rs5920255	145769502	C	0.03	0.84	0.17	8.46e-07	0.03	-0.07	0.14	0.599	NA
X	ILMN_2392356	CTPS2	16606652	rs4828973	23275155	G	0.48	0.3	0.06	8.55e-07	0.49	0.02	0.04	0.604	Variable
X	ILMN_1855996	HS.545952	148445926	rs73247105	95156809	A	0.02	1.12	0.23	8.76e-07	0.03	0.08	0.14	0.558	NA
X	ILMN_1811889	RAB39B	154487906	X:138585445_A_G	138585445	G	0.08	0.56	0.11	8.8e-07	0.07	-0.05	0.09	0.57	Inactive
X	ILMN_1768505	IL13RA1	117928216	rs5944226	25966290	C	0.41	0.32	0.06	8.84e-07	0.38	0.01	0.04	0.823	Inactive
X	ILMN_1764573	XIST	73040946	rs185122414	31234196	T	0.08	-0.37	0.07	8.96e-07	0.07	0.11	0.05	0.0384	Escape
X	ILMN_1762545	LOC158572	49642996	rs478419	45869743	T	0.13	-0.45	0.09	9.13e-07	0.12	-0.05	0.07	0.483	NA
X	ILMN_2388669	GRIA3	122319746	rs5951801	146621224	A	0.14	-0.44	0.09	9.33e-07	0.13	0.01	0.06	0.888	Variable
X	ILMN_2415073	ATP2B3	152847750	rs56410358	153557519	A	0.11	-0.48	0.1	9.34e-07	0.1	0	0.08	1	Inactive
X	ILMN_1770822	RPS6KA3	20193302	rs7066722	20217370	A	0.15	-0.42	0.09	9.39e-07	0.15	-0.03	0.06	0.632	Inactive
X	ILMN_2324202	GABRE	151122266	rs147343337	137321950	T	0.03	-0.85	0.17	9.4e-07	0.02	-0.06	0.15	0.687	Variable
X	ILMN_1805585	LOC646569	35729480	rs67616252	6519210	C	0.12	-0.47	0.1	9.4e-07	0.12	0.05	0.07	0.447	NA
X	ILMN_2241627	MAGEC1	140996928	rs138147980	48126344	A	0.03	-0.9	0.18	9.46e-07	0.03	-0.08	0.14	0.581	Unknown
X	ILMN_1665639	SSX2	52731631	rs187427691	78508184	T	0.02	1.14	0.23	9.62e-07	0.02	0.15	0.17	0.357	NA
X	ILMN_1702715	MECP2	153287914	rs147413812	22329765	G	0.02	-0.93	0.19	9.8e-07	0.02	0.04	0.15	0.782	Inactive
X	ILMN_1712161	BCOR	39931694	rs5933694	8902627	A	0.32	-0.32	0.07	1.01e-06	0.31	0.02	0.05	0.707	Inactive
X	ILMN_1798448	IDS	148568730	rs148015247	39320426	A	0.09	-0.52	0.11	1.05e-06	0.09	0.03	0.08	0.664	Inactive
X	ILMN_1741129	VCX3A	7811300	rs188106831	144004648	T	0.05	0.65	0.13	1.06e-06	0.06	0.07	0.09	0.42	NA
X	ILMN_1762534	CXORF22	36007880	rs5933847	10390699	G	0.05	-0.65	0.13	1.09e-06	0.05	0.05	0.1	0.612	NA
X	ILMN_1810782	SH3KBP1	19553768	rs73212110	29170534	G	0.02	1.04	0.21	1.11e-06	0.03	-0.12	0.13	0.354	Inactive
X	ILMN_1815447	LOC401623	154715448	rs149078754	84916305	A	0.05	0.72	0.15	1.13e-06	0.04	-0.2	0.11	0.0651	NA
X	ILMN_1683520	MGC42638	84189658	rs318173	97081211	C	0.29	0.33	0.07	1.14e-06	0.27	-0.08	0.05	0.104	NA
X	ILMN_1687484	ZFX	24231720	rs5943238	111404128	G	0.25	-0.29	0.06	1.15e-06	0.26	0.02	0.04	0.62	Escape
X	ILMN_1659659	MAGEH1	55479512	rs68134042	15325536	T	0.06	-0.59	0.12	1.16e-06	0.06	-0.04	0.1	0.669	Inactive
X	ILMN_1714710	CCDC120	48927382	rs5957189	118711254	C	0.26	-0.33	0.07	1.2e-06	0.26	0	0.05	0.993	Inactive
X	ILMN_1668646	LOC392467	50776162	rs74553124	48137347	A	0.48	0.29	0.06	1.2e-06	0.47	-0.04	0.05	0.438	NA
X	ILMN_1693481	ATP2B3	152835188	rs2269411	152818890	G	0.07	0.6	0.12	1.21e-06	0.05	0.28	0.1	0.00449	Inactive
X	ILMN_1699340	ZNF711	84500988	rs7882753	110515681	A	0.12	0.45	0.09	1.25e-06	0.14	-0.07	0.06	0.287	Variable
X	ILMN_1880341	HS.187816	3202376	rs12014148	23541413	G	0.35	0.3	0.06	1.26e-06	0.35	0.02	0.05	0.728	NA
X	ILMN_2335109	RNF12	73810214	rs6636536	141028643	G	0.22	0.36	0.07	1.26e-06	0.22	-0.01	0.05	0.835	NA
X	ILMN_1738885	WDR40B	125683862	rs139880202	125135188	T	0.05	-0.67	0.14	1.27e-06	0.05	0.12	0.1	0.256	NA
X	ILMN_1682762	IDH3G	153051524	rs11796965	90314623	C	0.1	0.48	0.1	1.3e-06	0.09	-0.04	0.08	0.586	Inactive
X	ILMN_1739042	LOC642995	76776564	rs17340901	31740862	C	0.31	-0.31	0.06	1.33e-06	0.32	-0.02	0.05	0.632	NA
X	ILMN_1837220	HS.527535	47784616	rs12009666	28995586	G	0.41	0.3	0.06	1.34e-06	0.41	-0.07	0.04	0.132	NA
X	ILMN_1809291	TSPAN7	38547578	rs148035643	88658799	C	0.04	0.8	0.17	1.34e-06	0.05	-0.08	0.1	0.426	Inactive
X	ILMN_1734031	LOC643757	48911222	rs6631576	32435512	T	0.37	0.31	0.06	1.35e-06	0.38	0.03	0.05	0.549	NA
X	ILMN_2383435	PSMD10	107331020	rs1581754	107266894	G	0.06	0.65	0.14	1.4e-06	0.05	0.18	0.09	0.064	Inactive
X	ILMN_1823906	HS.436592	129552498	rs146062390	89671001	T	0.08	-0.53	0.11	1.44e-06	0.09	-0.03	0.08	0.704	NA
X	ILMN_1866935	HS.303060	100890328	rs5929540	111798383	A	0.42	-0.3	0.06	1.45e-06	0.46	0	0.04	0.974	NA
X	ILMN_1700880	LOC648399	48013374	rs34518309	39069528	C	0.03	-0.89	0.19	1.45e-06	0.03	0.01	0.13	0.941	NA
X	ILMN_1772216	RBM10	47030534	rs5964688	62964723	C	0.09	-0.52	0.11	1.48e-06	0.09	-0.06	0.07	0.391	Inactive
X	ILMN_1705892	SH2D1A	123506694	rs5939543	93203603	C	0.39	-0.3	0.06	1.48e-06	0.41	-0.02	0.05	0.649	Variable
X	ILMN_1664537	USP11	47107554	rs1109576	151158776	A	0.34	-0.31	0.06	1.48e-06	0.35	0.01	0.05	0.893	Inactive
X	ILMN_1671500	ZCCHC5	77912282	rs6638647	6901672	A	0.04	0.7	0.15	1.5e-06	0.04	-0.06	0.11	0.606	Unknown
X	ILMN_1726374	LOC644188	50875670	rs73223502	79744468	T	0.05	0.63	0.13	1.51e-06	0.05	0	0.11	0.984	NA
X	ILMN_1767573	CRLF2	17897224	rs55663906	122678852	A	0.12	0.45	0.09	1.52e-06	0.13	0.06	0.07	0.346	NA
X	ILMN_1709177	ITIH5L	54775966	rs74368464	108986156	C	0.02	-0.97	0.2	1.52e-06	0.03	-0.11	0.12	0.369	NA
X	ILMN_2204142	PPP1R2P9	42636746	rs6628673	32081691	G	0.14	-0.43	0.09	1.53e-06	0.13	0	0.06	0.991	NA
X	ILMN_1783832	GAGE6	49330160	rs5908710	142675004	A	0.18	0.39	0.08	1.54e-06	0.2	-0.13	0.05	0.014	NA
X	ILMN_1801045	SPIN3	57003014	rs62596093	57050631	T	0.11	-0.47	0.1	1.54e-06	0.1	0.05	0.07	0.477	Inactive
X	ILMN_1801938	NHS	17705518	rs73238772	89506181	C	0.34	-0.31	0.06	1.58e-06	0.35	0.01	0.05	0.751	Variable
X	ILMN_1759892	BMX	15525502	rs4828728	152026690	C	0.13	-0.43	0.09	1.59e-06	0.12	-0.09	0.07	0.196	Variable
X	ILMN_1714718	CXORF59	36163020	rs17273448	145701530	G	0.25	-0.33	0.07	1.6e-06	0.23	-0.01	0.05	0.84	NA
X	ILMN_1697554	SASH3	128928960	rs146526224	144282660	T	0.05	-0.63	0.13	1.6e-06	0.04	0.1	0.11	0.37	Inactive
X	ILMN_1704431	LOC554203	73220262	rs56041758	105411406	T	0.05	-0.66	0.14	1.64e-06	0.04	0.01	0.09	0.936	NA
X	ILMN_2325234	PQBP1	48759636	rs113966884	48644890	A	0.07	-0.58	0.12	1.64e-06	0.06	-0.28	0.09	0.00242	Variable
X	ILMN_2364828	OGT	70794534	rs5950381	20357665	T	0.14	0.42	0.09	1.66e-06	0.15	-0.05	0.06	0.402	Inactive
X	ILMN_1717025	SSX4	48242922	rs183939407	134072027	C	0.05	0.66	0.14	1.66e-06	0.05	0.06	0.1	0.557	NA
X	ILMN_1684771	PGRMC1	118378074	rs139867873	135161519	T	0.04	0.72	0.15	1.68e-06	0.05	-0.05	0.1	0.635	Inactive
X	ILMN_1653211	ATP1B4	119516038	rs138747076	143951947	G	0.02	-1.06	0.22	1.69e-06	0.02	-0.1	0.14	0.486	Inactive
X	ILMN_2298028	GPR173	53107064	rs2808725	95291887	T	0.09	-0.51	0.11	1.7e-06	0.09	0.04	0.08	0.61	Inactive
X	ILMN_1658942	LOC642121	101560674	rs6636254	140376414	A	0.13	0.43	0.09	1.72e-06	0.12	0	0.07	0.978	NA
X	ILMN_2084182	RPL10	153630276	rs139116495	8758711	A	0.07	-0.56	0.12	1.73e-06	0.05	-0.01	0.1	0.9	Inactive
X	ILMN_2092390	CXORF20	18181300	rs5909164	18201550	G	0.17	-0.39	0.08	1.74e-06	0.18	-0.12	0.06	0.0374	NA
X	ILMN_1674201	LOC441511	108812946	rs5934403	8186613	C	0.17	-0.39	0.08	1.75e-06	0.16	0.05	0.06	0.395	NA
X	ILMN_1846771	HS.389313	3730252	rs5919815	144310113	G	0.27	0.34	0.07	1.76e-06	0.26	-0.04	0.05	0.35	NA
X	ILMN_1801357	HTR2C	114143894	rs150959657	32666728	G	0.05	0.65	0.14	1.79e-06	0.05	-0.01	0.11	0.893	Escape
X	ILMN_1717232	LOC643043	41182379	rs12559957	149698089	G	0.28	0.33	0.07	1.83e-06	0.28	-0.04	0.05	0.419	NA
X	ILMN_1724668	REPS2	17065526	rs4437804	25988123	T	0.49	0.3	0.06	1.83e-06	0.45	0.01	0.04	0.892	Inactive
X	ILMN_1665332	LOC653157	148607700	rs141274216	135767316	C	0.05	0.64	0.13	1.84e-06	0.05	-0.04	0.1	0.663	NA
X	ILMN_2361714	MAGEA4	151093158	rs546072	144215573	G	0.49	-0.28	0.06	1.84e-06	0.49	0.06	0.04	0.216	NA
X	ILMN_1907870	HS.546079	71309385	rs202777	131090813	A	0.34	0.31	0.06	1.87e-06	0.32	-0.03	0.05	0.572	NA
X	ILMN_1814230	MTCP1	154290216	rs147178032	154273069	C	0.02	-1.19	0.25	1.88e-06	0.03	-0.03	0.14	0.834	Inactive
X	ILMN_1774813	GPR173	53107054	rs57582117	30543617	C	0.29	-0.31	0.07	1.9e-06	0.29	-0.07	0.05	0.158	Inactive
X	ILMN_1669380	LONRF3	118116842	rs2316891	56981637	C	0.21	-0.35	0.07	2e-06	0.21	0	0.06	0.941	Inactive
X	ILMN_2402042	CT45A5	134948000	rs143619513	42209776	A	0.04	0.79	0.17	2.01e-06	0.04	-0.1	0.11	0.371	NA
X	ILMN_1657141	FMR1NB	147090210	rs17217221	67293333	T	0.19	0.37	0.08	2.03e-06	0.18	-0.04	0.06	0.438	NA
X	ILMN_1739429	HS6ST2	131760312	rs138851711	41360070	T	0.07	-0.57	0.12	2.03e-06	0.07	0.1	0.08	0.232	Escape
X	ILMN_2382121	OCRL	128725812	rs139213305	52029472	G	0.04	-0.71	0.15	2.05e-06	0.04	-0.08	0.12	0.478	Inactive
X	ILMN_1707791	TAZ	153649766	rs12846916	9936975	G	0.45	0.29	0.06	2.07e-06	0.44	-0.03	0.05	0.564	Inactive
X	ILMN_1763587	TNMD	99854674	rs111741464	34050129	A	0.04	-0.74	0.16	2.08e-06	0.04	0	0.11	0.973	Unknown
X	ILMN_1690970	LOC642233	135721856	rs3092936	135736205	C	0.07	-0.55	0.12	2.09e-06	0.09	0.08	0.08	0.311	NA
X	ILMN_2233319	SPANXA1	140671960	rs16985245	8839387	T	0.02	-0.96	0.2	2.11e-06	0.02	-0.13	0.17	0.427	NA
X	ILMN_1696698	ZNF280C	129338344	rs5931275	137080983	G	0.47	0.29	0.06	2.11e-06	0.49	-0.01	0.04	0.872	Variable
X	ILMN_1797251	GATA1	48652472	rs5907928	140522881	C	0.22	0.35	0.07	2.12e-06	0.19	-0.03	0.06	0.65	Inactive
X	ILMN_1719919	KLHL13	117032316	rs12383463	22811407	C	0.45	-0.29	0.06	2.13e-06	0.47	-0.01	0.04	0.742	Inactive
X	ILMN_1737689	LOC649497	153813418	rs7057540	4643721	C	0.31	-0.31	0.07	2.13e-06	0.32	-0.01	0.05	0.909	NA
X	ILMN_1659895	MSN	64961526	rs1171979	68541397	A	0.49	-0.28	0.06	2.13e-06	0.48	0	0.05	0.952	Inactive
X	ILMN_1727770	RGN	46940448	rs5979038	9104255	T	0.37	0.3	0.06	2.15e-06	0.38	0	0.05	0.936	Inactive
X	ILMN_1681890	DYNLT3	37698576	rs6615501	92580926	T	0.05	0.66	0.14	2.16e-06	0.05	-0.13	0.1	0.187	Inactive
X	ILMN_1740223	LOC255313	120066128	rs4019892	92276026	G	0.02	0.97	0.2	2.16e-06	0.03	-0.02	0.13	0.885	NA
X	ILMN_2271875	ALAS2	55054220	rs146181119	135689905	A	0.08	-0.55	0.12	2.17e-06	0.06	0.12	0.09	0.193	Inactive
X	ILMN_1782609	STAG2	123235726	rs141266420	3314730	G	0.02	-0.99	0.21	2.19e-06	0.02	0.07	0.15	0.644	Inactive
X	ILMN_1796138	BMX	15568078	rs12156966	18680156	C	0.22	0.35	0.07	2.2e-06	0.22	0.14	0.05	0.00773	Variable
X	ILMN_1761812	DMD	31196712	rs147468869	104141828	A	0.02	-0.92	0.19	2.21e-06	0.02	-0.18	0.16	0.242	Inactive
X	ILMN_1686083	MAGEA11	148798464	rs5911072	120216557	A	0.06	0.62	0.13	2.22e-06	0.06	0.1	0.09	0.276	NA
X	ILMN_2064655	CXORF40A	148628632	rs185078574	154356428	A	0.03	0.95	0.2	2.23e-06	0.02	-0.01	0.14	0.929	NA
X	ILMN_1770895	EIF1AX	20156698	rs4468081	90690074	G	0.45	0.29	0.06	2.24e-06	0.47	0.01	0.05	0.841	Escape
X	ILMN_2183856	TSPAN6	99883968	rs11796464	32907049	T	0.15	-0.39	0.08	2.24e-06	0.16	-0.03	0.06	0.608	Variable
X	ILMN_1735439	FTHL17	31089546	rs5922048	83689867	C	0.12	-0.44	0.09	2.3e-06	0.1	-0.08	0.07	0.271	NA
X	ILMN_1760138	LOC340549	37854240	rs6631212	30970424	C	0.35	-0.3	0.06	2.31e-06	0.34	0	0.05	0.985	NA
X	ILMN_1751234	C1GALT1C1	119760144	rs7055113	119825256	C	0.07	-0.57	0.12	2.34e-06	0.07	-0.18	0.09	0.0339	Inactive
X	ILMN_1757915	GAGE1	49370688	rs112553216	22925768	T	0.19	-0.36	0.08	2.34e-06	0.18	0.04	0.06	0.444	NA
X	ILMN_1703881	LOC441528	3746836	rs11091775	50207907	C	0.28	-0.29	0.06	2.41e-06	0.29	-0.08	0.05	0.099	NA
X	ILMN_1788264	LOC647873	109473070	rs4445380	8083682	G	0.07	-0.57	0.12	2.42e-06	0.07	-0.18	0.08	0.0295	NA
X	ILMN_2322346	SSX4	48252760	rs145480568	137464297	G	0.02	0.94	0.2	2.43e-06	0.02	0	0.14	0.982	NA
X	ILMN_1788400	KIAA2022	73953758	rs6643795	152664866	T	0.03	-0.79	0.17	2.47e-06	0.04	0.1	0.12	0.41	Inactive
X	ILMN_2075292	MAGEA9B	148663776	rs4425890	5326725	A	0.03	-0.81	0.17	2.47e-06	0.03	-0.01	0.13	0.943	NA
X	ILMN_1673489	LOC648424	114961034	rs5941708	90108988	A	0.25	0.35	0.07	2.48e-06	0.26	-0.13	0.05	0.0064	NA
X	ILMN_1843756	HS.575725	45624442	rs142639352	68611906	C	0.03	0.78	0.16	2.5e-06	0.03	0.27	0.13	0.0377	NA
X	ILMN_1680856	MAMLD1	149682122	rs2073043	149642019	G	0.14	-0.41	0.09	2.53e-06	0.13	-0.09	0.07	0.153	Inactive
X	ILMN_1679029	ZXDA	57935834	rs17324149	141441872	G	0.32	0.31	0.07	2.58e-06	0.34	0.04	0.05	0.438	Unknown
X	ILMN_1651606	LOC653210	51932718	rs12844116	13941051	T	0.49	0.29	0.06	2.59e-06	0.47	0.01	0.04	0.874	NA
X	ILMN_1776080	GTPBP6	221480	rs11095470	7563051	T	0.03	-0.89	0.19	2.6e-06	0.03	-0.05	0.13	0.723	Escape
X	ILMN_1756088	LOC728656	72066918	rs185229811	121000484	A	0.01	-1.17	0.25	2.6e-06	0.02	0.09	0.16	0.572	NA
X	ILMN_1725471	GK	30739048	rs11095470	7563051	T	0.03	0.9	0.19	2.62e-06	0.03	0.05	0.13	0.704	Inactive
X	ILMN_1794392	DDX3X	41208990	rs72626406	41184902	T	0.06	-0.52	0.11	2.63e-06	0.07	-0.2	0.07	0.00584	Escape
X	ILMN_1748283	PIM2	48770806	rs144520843	6029206	T	0.03	-0.87	0.19	2.64e-06	0.03	-0.18	0.14	0.192	Inactive
X	ILMN_2367126	ALAS2	55035574	rs143062490	145299539	T	0.05	-0.64	0.14	2.65e-06	0.05	0.01	0.1	0.926	Inactive
X	ILMN_2317555	SPIN2B	57147766	rs147504057	127691408	G	0.07	0.56	0.12	2.65e-06	0.09	-0.02	0.08	0.836	Unknown
X	ILMN_1737015	RPL39	118925566	rs73194431	7699416	T	0.09	0.51	0.11	2.67e-06	0.08	0.04	0.08	0.618	Inactive
X	ILMN_1755749	PGK1	77380436	rs5930547	131235754	G	0.32	-0.31	0.07	2.7e-06	0.31	0.01	0.05	0.847	Inactive
X	ILMN_1670058	LOC642856	115873748	rs17314050	4783978	C	0.38	-0.28	0.06	2.71e-06	0.39	0.02	0.04	0.734	NA
X	ILMN_2181306	SPACA5B	47867314	rs11798986	45618187	T	0.14	-0.41	0.09	2.72e-06	0.14	-0.08	0.06	0.221	NA
X	ILMN_1827736	HS.296031	24568496	rs5939932	92255776	A	0.45	-0.29	0.06	2.75e-06	0.47	0.02	0.05	0.605	NA
X	ILMN_1722012	LOC642449	79333112	rs6655181	111694354	T	0.22	-0.34	0.07	2.75e-06	0.25	-0.04	0.05	0.418	NA
X	ILMN_1790106	PLP1	103047230	rs149990106	101009241	T	0.02	-0.94	0.2	2.78e-06	0.02	-0.1	0.15	0.51	Inactive
X	ILMN_1676159	MST4	131209916	rs12557680	90431940	A	0.03	0.9	0.19	2.82e-06	0.04	-0.03	0.12	0.813	Inactive
X	ILMN_2078226	MAGEH1	55479576	rs146510004	129324991	G	0.02	1.08	0.23	2.83e-06	0.01	0.43	0.18	0.017	Inactive
X	ILMN_2336585	CTAG2	153881523	rs747101016	86808651	G	0.04	-0.7	0.15	2.86e-06	0.04	-0.2	0.11	0.0801	Unknown
X	ILMN_1707308	IKBKG	153793140	rs55760197	123739866	C	0.11	0.44	0.09	2.86e-06	0.09	0.01	0.08	0.876	Escape
X	ILMN_1704377	USP27X	49645720	rs5961149	50495224	G	0.02	-1.09	0.23	2.86e-06	0.02	0.36	0.17	0.0338	Unknown
X	ILMN_1804137	ATP11C	138809036	rs113961218	112595946	A	0.27	0.31	0.07	2.87e-06	0.27	0.04	0.05	0.429	Inactive
X	ILMN_1738003	POU3F4	82764356	rs12687112	152739520	T	0.19	-0.37	0.08	2.87e-06	0.18	-0.01	0.06	0.865	Unknown
X	ILMN_1785107	NXT2	108787850	rs5958431	123369270	G	0.42	0.29	0.06	2.88e-06	0.43	0	0.04	0.917	Inactive
X	ILMN_1686151	CRSP2	40507708	rs5915083	54231704	A	0.02	-0.92	0.2	2.89e-06	0.02	0.04	0.14	0.762	NA
X	ILMN_2261122	G6PD	153775066	rs34989328	23025491	T	0.08	-0.51	0.11	2.89e-06	0.07	-0.15	0.09	0.105	Inactive
X	ILMN_1677435	LOC646582	36467286	rs1992033	90173807	A	0.22	0.35	0.07	2.91e-06	0.22	0.06	0.05	0.253	NA
X	ILMN_1728002	LOC653387	153813536	rs524880	101764927	A	0.39	-0.29	0.06	2.91e-06	0.36	0.04	0.04	0.377	NA
X	ILMN_1717765	NUDT11	51233354	rs5926838	27625511	C	0.39	0.29	0.06	2.93e-06	0.41	-0.11	0.04	0.0121	Inactive
X	ILMN_1685228	RHOXF2B	119206260	rs6529720	4994868	T	0.1	-0.49	0.1	2.95e-06	0.1	0.01	0.07	0.851	NA
X	ILMN_1700681	CD99L2	149935014	rs6526193	150065208	G	0.02	-1	0.21	2.97e-06	0.03	-0.02	0.13	0.854	Inactive
X	ILMN_2253537	NXF2	101502202	rs141860023	147034359	A	0.04	-0.75	0.16	2.97e-06	0.03	0.02	0.12	0.876	Unknown
X	ILMN_1678757	BCYRN1	70948882	rs115162022	40405595	T	0.06	-0.61	0.13	3e-06	0.06	-0.07	0.1	0.487	NA
X	ILMN_1662020	LOC643821	127643314	rs1795742	31095386	C	0.1	-0.48	0.1	3.01e-06	0.11	0.02	0.07	0.837	NA
X	ILMN_2195385	GAGE4	49296840	rs2031190	88456585	T	0.09	-0.51	0.11	3.02e-06	0.09	-0.05	0.07	0.452	NA
X	ILMN_1730101	GSPT2	51488806	rs62608993	149442730	G	0.27	-0.33	0.07	3.04e-06	0.28	0	0.05	0.995	Inactive
X	ILMN_1694466	ZBED1	2404658	rs56215131	84390918	A	0.04	-0.65	0.14	3.04e-06	0.06	-0.14	0.09	0.0971	Escape
X	ILMN_1725889	AFF2	148082118	rs6626673	145716301	T	0.23	0.33	0.07	3.09e-06	0.21	-0.01	0.06	0.847	Variable
X	ILMN_1688113	LOC645974	72223354	rs17526709	128978174	G	0.03	0.87	0.19	3.1e-06	0.03	0.02	0.13	0.91	NA
X	ILMN_2370241	TEX11	69748858	rs6527669	13401775	G	0.25	0.33	0.07	3.1e-06	0.25	-0.12	0.05	0.0192	Unknown
X	ILMN_1798163	UPF3B	118968106	rs113729110	116051930	A	0.32	0.32	0.07	3.1e-06	0.32	0.01	0.05	0.819	Inactive
X	ILMN_1772242	TRPC5	111017864	rs149730163	31398324	A	0.38	-0.29	0.06	3.11e-06	0.39	0.01	0.04	0.766	Variable
X	ILMN_2160140	MTMR8	63488778	rs17329941	142084948	C	0.05	-0.67	0.14	3.15e-06	0.06	-0.18	0.1	0.0669	Inactive
X	ILMN_1788192	ARMCX1	100808822	rs5905692	48341755	C	0.21	-0.34	0.07	3.16e-06	0.21	0.01	0.05	0.788	Inactive
X	ILMN_1792124	LOC653387	153814664	rs12862957	13284680	C	0.11	0.45	0.1	3.16e-06	0.1	0.06	0.07	0.397	NA
X	ILMN_1704675	IGSF1	130418452	rs140174915	139654946	G	0.04	0.72	0.16	3.19e-06	0.03	0.11	0.13	0.383	Inactive
X	ILMN_2125618	SMEK3P	27479036	rs6637820	130400308	A	0.1	-0.47	0.1	3.19e-06	0.09	-0.08	0.08	0.333	NA
X	ILMN_1697979	LOC392559	152664354	rs141017005	17575989	T	0.05	0.66	0.14	3.2e-06	0.04	0.01	0.11	0.933	NA
X	ILMN_1698379	LOC653935	140993316	rs141057315	124411728	T	0.31	-0.31	0.07	3.21e-06	0.31	-0.06	0.05	0.196	NA
X	ILMN_1676126	LOC644447	52227114	rs4825802	121753031	A	0.19	0.36	0.08	3.22e-06	0.19	-0.02	0.06	0.775	NA
X	ILMN_1653129	CSTF2	100095802	rs140968472	135624465	A	0.05	0.68	0.15	3.24e-06	0.03	-0.05	0.12	0.651	Inactive
X	ILMN_1713412	NHS	17653444	rs12014728	83503106	A	0.4	0.29	0.06	3.26e-06	0.39	-0.03	0.04	0.424	Variable
X	ILMN_1780117	LOC644621	134326974	rs73242143	86694291	T	0.19	0.36	0.08	3.28e-06	0.21	-0.03	0.05	0.534	NA
X	ILMN_1784880	TAF9L	77386066	rs150470716	72565930	T	0.02	1.07	0.23	3.28e-06	0.01	0.17	0.19	0.376	NA
X	ILMN_1676241	BCOR	39931442	rs62583079	5179995	T	0.04	0.78	0.17	3.36e-06	0.03	-0.04	0.14	0.757	Inactive
X	ILMN_1802389	CXORF48	134292164	rs5926299	23386950	T	0.23	-0.33	0.07	3.36e-06	0.24	-0.06	0.05	0.247	NA
X	ILMN_1652505	APEX2	55034044	rs7065414	123897336	G	0.08	0.51	0.11	3.38e-06	0.07	-0.01	0.09	0.937	Inactive
X	ILMN_1737247	LOC139116	123466896	rs139247917	132455963	A	0.1	-0.48	0.1	3.38e-06	0.1	0.05	0.07	0.485	NA
X	ILMN_1660730	SLC7A3	70145934	rs5934618	9437463	G	0.09	0.5	0.11	3.38e-06	0.08	0.02	0.09	0.814	Unknown
X	ILMN_2389810	ATP11C	138808868	rs2190476	30136321	G	0.13	0.42	0.09	3.43e-06	0.13	0	0.07	0.942	Inactive
X	ILMN_1663129	LOC730818	149680376	rs480210	154446014	C	0.36	-0.29	0.06	3.44e-06	0.35	0.08	0.05	0.097	NA
X	ILMN_1844882	HS.16360	106182754	rs139834083	112459619	A	0.04	-0.73	0.16	3.45e-06	0.03	0.17	0.12	0.144	NA
X	ILMN_1655892	MMGT1	135056054	rs141005891	93215144	G	0.02	1	0.21	3.46e-06	0.01	0.01	0.21	0.951	Inactive
X	ILMN_1800253	ZNF711	84527874	X:57724114_A_G	57724114	G	0.06	0.62	0.13	3.47e-06	0.04	-0.03	0.11	0.811	Variable
X	ILMN_1766425	REPS2	17153512	rs141274216	135767316	C	0.05	0.63	0.14	3.49e-06	0.05	0.07	0.1	0.458	Inactive
X	ILMN_1795304	CRLF2	1327734	rs17223429	113349068	C	0.24	0.33	0.07	3.5e-06	0.23	0.06	0.05	0.221	NA
X	ILMN_1867069	HS.445500	78218878	rs143537824	145957989	A	0.02	1.02	0.22	3.5e-06	0.03	-0.04	0.14	0.792	NA
X	ILMN_1746369	LOC642980	149093270	rs186344969	132604697	A	0.01	1.22	0.26	3.5e-06	0.02	-0.19	0.14	0.182	NA
X	ILMN_2286024	CTPS2	16730750	rs150158290	146236366	A	0.02	-0.99	0.21	3.51e-06	0.02	0.11	0.15	0.449	Variable
X	ILMN_1783024	LOC649201	152197430	rs4081567	91004293	G	0.07	0.57	0.12	3.57e-06	0.07	0.08	0.08	0.305	NA
X	ILMN_1684976	LOC649212	52600268	rs73193045	3013792	C	0.02	-0.98	0.21	3.58e-06	0.03	-0.03	0.14	0.833	NA
X	ILMN_1701604	TBC1D8B	106118572	rs145888682	72365179	A	0.04	0.76	0.16	3.58e-06	0.03	0.02	0.13	0.907	Inactive
X	ILMN_1673644	LOC644717	134773174	rs59960542	7473688	G	0.04	-0.69	0.15	3.59e-06	0.04	0.07	0.12	0.555	NA
X	ILMN_1759613	PNMA6A	152243108	rs12688977	148763835	A	0.01	1.2	0.26	3.6e-06	0.03	-0.09	0.12	0.473	Inactive
X	ILMN_1742147	UBL4A	153712240	rs17246386	37689013	T	0.11	0.45	0.1	3.62e-06	0.13	0.11	0.07	0.122	Inactive
X	ILMN_1724708	RAB33A	129318502	rs5954667	141519503	G	0.13	-0.41	0.09	3.65e-06	0.13	0.01	0.06	0.921	Inactive
X	ILMN_2119123	GRPR	16171546	rs2760007	91294905	C	0.18	-0.35	0.08	3.67e-06	0.2	0.01	0.06	0.804	Variable
X	ILMN_1656315	DMD	33146208	rs73236547	126752865	A	0.04	-0.77	0.17	3.74e-06	0.03	0.03	0.13	0.795	Inactive
X	ILMN_1755419	EIF1AX	20143010	rs138962132	135188976	T	0.02	-0.84	0.18	3.78e-06	0.02	-0.18	0.16	0.237	Escape
X	ILMN_1757115	LOC653244	101478636	rs12399660	143505691	A	0.22	-0.33	0.07	3.84e-06	0.23	0.04	0.05	0.453	NA
X	ILMN_2373566	PJA1	68381334	rs41309532	118143420	G	0.02	1.08	0.23	3.89e-06	0.02	-0.25	0.15	0.104	Inactive
X	ILMN_1761247	PIR	15415575	rs859905	143413997	C	0.21	0.35	0.08	3.93e-06	0.21	-0.01	0.05	0.858	Variable
X	ILMN_2292723	SSX2	52727910	rs5943437	109002554	T	0.42	-0.28	0.06	3.93e-06	0.42	-0.04	0.05	0.428	NA
X	ILMN_1795754	CLIC2	154505810	rs56378048	151047839	G	0.47	-0.28	0.06	3.96e-06	0.47	0.01	0.05	0.752	Inactive
X	ILMN_1742731	SLC35A2	48761124	rs1380020	144239154	T	0.08	-0.51	0.11	3.96e-06	0.08	-0.06	0.08	0.442	Inactive
X	ILMN_1684697	SSX2	48216092	rs5924727	151367666	A	0.45	-0.28	0.06	3.96e-06	0.46	0.02	0.04	0.708	NA
X	ILMN_1725294	LOC654127	15850370	rs12559124	142084395	A	0.15	-0.39	0.08	3.98e-06	0.18	0.01	0.06	0.876	NA
X	ILMN_1772019	RPS6KA3	20190566	rs17301157	63570024	A	0.2	0.34	0.07	3.99e-06	0.22	0.03	0.05	0.554	Inactive
X	ILMN_2233314	SPANXA1	140671962	rs59729319	85092024	G	0.16	-0.39	0.08	4e-06	0.19	0	0.05	0.977	NA
X	ILMN_1716026	ARMCX6	100872534	rs1409769	81401360	A	0.06	0.58	0.13	4.03e-06	0.08	-0.08	0.08	0.363	Inactive
X	ILMN_1743345	ARMCX4	100788270	rs149891968	151018088	A	0.1	-0.46	0.1	4.13e-06	0.11	0.1	0.07	0.176	Inactive
X	ILMN_1892764	HS.562058	17392128	rs1091272	32622348	G	0.44	-0.28	0.06	4.14e-06	0.42	0.02	0.05	0.725	NA
X	ILMN_1654488	UTX	44970832	rs62613879	75561405	G	0.03	0.64	0.14	4.14e-06	0.03	-0.06	0.1	0.59	NA
X	ILMN_2401822	FTSJ1	48344400	rs1481170	121468665	C	0.19	-0.36	0.08	4.15e-06	0.2	-0.02	0.06	0.76	Inactive
X	ILMN_1806198	VSIG1	107322238	rs5974798	138237192	A	0.03	0.84	0.18	4.15e-06	0.03	-0.04	0.13	0.761	Unknown
X	ILMN_1794386	IL2RG	70327464	rs413957	138637516	G	0.23	-0.33	0.07	4.19e-06	0.2	0.02	0.06	0.683	Unknown
X	ILMN_1807968	RPS6KA6	83319312	rs149027941	68788259	C	0.09	0.49	0.11	4.22e-06	0.09	-0.11	0.08	0.146	Inactive
X	ILMN_1806366	ENOX2	129757708	rs1962052	87559626	T	0.21	0.34	0.07	4.24e-06	0.21	0.03	0.05	0.555	Inactive
X	ILMN_2091755	LANCL3	37536524	rs203648	139620560	A	0.46	-0.28	0.06	4.24e-06	0.43	-0.04	0.04	0.362	Variable
X	ILMN_1697546	BRCC3	154350784	rs73219450	113486347	A	0.14	0.4	0.09	4.32e-06	0.15	0.05	0.06	0.376	Inactive
X	ILMN_2376455	CSF2RA	1428334	rs73208462	53156165	G	0.05	0.64	0.14	4.32e-06	0.05	-0.01	0.1	0.887	Escape
X	ILMN_1746706	LOC653103	145700550	rs73246815	149511006	A	0.14	0.41	0.09	4.36e-06	0.14	0.06	0.06	0.337	NA
X	ILMN_1722022	MAGEE1	75651202	rs142392157	113353046	C	0.01	-1.13	0.25	4.42e-06	0.02	0.09	0.16	0.577	Variable
X	ILMN_2334205	ERCC6L	71424958	rs139745543	12548404	A	0.03	-0.75	0.16	4.43e-06	0.03	-0.25	0.13	0.0479	Inactive
X	ILMN_1720764	UBE1	47050304	rs147903491	153972156	T	0.03	0.82	0.18	4.45e-06	0.02	0.23	0.14	0.104	NA
X	ILMN_1652000	FAM156A	52929646	rs55968837	152228539	C	0.02	1.15	0.25	4.47e-06	0.02	-0.2	0.17	0.235	Inactive
X	ILMN_1769071	XKRX	100168720	rs143269743	136644780	T	0.15	-0.4	0.09	4.49e-06	0.15	0.02	0.06	0.696	Variable
X	ILMN_1664357	LOC652202	80613014	rs5936860	69439260	T	0.36	0.29	0.06	4.5e-06	0.37	-0.02	0.04	0.641	NA
X	ILMN_1773117	BCOR	39910982	rs6649228	123575185	T	0.25	-0.33	0.07	4.52e-06	0.26	0.06	0.05	0.223	Inactive
X	ILMN_1771155	TSPYL2	53116814	rs139001438	87769877	A	0.03	0.88	0.19	4.53e-06	0.03	0.07	0.14	0.62	Inactive
X	ILMN_2223010	VBP1	154467968	X:117782131_A_G	117782131	G	0.05	0.66	0.14	4.55e-06	0.03	-0.07	0.12	0.553	Inactive
X	ILMN_1804775	LOC648500	149114532	rs66492743	130604693	C	0.05	-0.63	0.14	4.57e-06	0.05	-0.19	0.1	0.0579	NA
X	ILMN_1709160	CXORF50	72161722	rs966446	30841888	C	0.37	-0.28	0.06	4.59e-06	0.36	0.02	0.05	0.6	NA
X	ILMN_2057479	EGFL6	13651622	rs12560067	4802902	T	0.21	0.35	0.08	4.6e-06	0.2	-0.04	0.05	0.441	Inactive
X	ILMN_1659484	MAGEC3	140985354	rs242152	132267775	G	0.46	0.28	0.06	4.6e-06	0.46	0.07	0.04	0.0804	Escape
X	ILMN_1775522	MAGED1	51644992	rs12689016	7561867	G	0.03	-0.89	0.19	4.68e-06	0.03	-0.05	0.13	0.685	Inactive
X	ILMN_1757427	XAGE1D	52238844	rs55782169	149675161	T	0.14	-0.39	0.09	4.75e-06	0.14	0.03	0.07	0.686	NA
X	ILMN_1731838	COX6BP1	98109100	rs56790299	118483123	C	0.23	-0.34	0.07	4.78e-06	0.21	0.05	0.05	0.322	NA
X	ILMN_2199843	OPN1MW	153453356	rs17004059	112065240	A	0.09	-0.5	0.11	4.79e-06	0.08	0.06	0.08	0.407	NA
X	ILMN_2088876	MAGEC2	141290250	rs240194	127441816	G	0.12	-0.42	0.09	4.8e-06	0.13	0.03	0.07	0.627	NA
X	ILMN_1737563	RS1	18658108	rs776456924	122960101	T	0.02	1.06	0.23	4.87e-06	0.02	0.2	0.17	0.234	Inactive
X	ILMN_1886050	LOC728660	139100038	rs148407294	144942235	A	0.05	0.62	0.14	4.88e-06	0.06	-0.01	0.1	0.93	NA
X	ILMN_1794761	XAGE2	52118800	rs2143482	85942314	C	0.23	-0.33	0.07	4.89e-06	0.23	-0.04	0.05	0.457	NA
X	ILMN_1726257	SSX7	52677335	rs141403479	36377182	G	0.03	0.81	0.18	4.9e-06	0.02	-0.1	0.17	0.575	NA
X	ILMN_1847029	HS.553290	150351050	rs34586034	7996663	A	0.37	0.29	0.06	4.93e-06	0.37	0.05	0.05	0.249	NA
X	ILMN_1893231	HS.563654	129735970	rs6523956	106647577	G	0.18	-0.35	0.08	4.94e-06	0.17	0	0.06	0.975	NA
X	ILMN_2226763	H2AFB2	154610650	rs4357460	128165652	A	0.36	0.28	0.06	4.99e-06	0.36	-0.01	0.05	0.881	NA
X	ILMN_1709313	LOC729408	49339775	rs5910274	117064491	A	0.05	0.62	0.14	5.02e-06	0.04	-0.25	0.11	0.0199	NA
X	ILMN_1776389	LOC648674	48306292	rs1707493	4468856	A	0.29	-0.31	0.07	5.03e-06	0.28	0.05	0.05	0.286	NA
X	ILMN_1784286	NDUFA1	119005910	rs188488594	149169296	A	0.06	0.6	0.13	5.03e-06	0.05	-0.05	0.1	0.586	Inactive
X	ILMN_1813909	CRSP2	40595284	rs5915548	5407801	A	0.19	0.36	0.08	5.06e-06	0.22	-0.02	0.05	0.742	NA
X	ILMN_1746194	DUSP21	44703968	rs62582668	8123252	A	0.09	-0.47	0.1	5.09e-06	0.09	0.06	0.08	0.431	NA
X	ILMN_2120695	TSPAN7	38547804	rs114728646	71089593	C	0.03	-0.79	0.17	5.09e-06	0.04	0.24	0.11	0.0342	Inactive
X	ILMN_1708131	BHLHB9	102007136	rs189263785	82235402	C	0.04	-0.68	0.15	5.13e-06	0.07	-0.21	0.09	0.0153	Inactive
X	ILMN_1738536	ZMAT1	101141848	rs62600378	94967770	A	0.15	-0.39	0.09	5.14e-06	0.16	0	0.06	0.98	Variable
X	ILMN_1781742	FAM133A	92967160	rs139577459	100329915	C	0.04	-0.67	0.15	5.15e-06	0.06	-0.02	0.1	0.823	Inactive
X	ILMN_1706813	SLC6A14	115592052	rs5932151	126886218	T	0.09	0.49	0.11	5.17e-06	0.1	0	0.07	0.978	Inactive
X	ILMN_1788793	KLF8	56311058	rs6626317	144035492	G	0.15	0.38	0.08	5.22e-06	0.15	-0.07	0.06	0.278	Inactive
X	ILMN_1744962	LOC652163	48055128	rs6646127	117367635	A	0.16	-0.37	0.08	5.23e-06	0.16	-0.04	0.06	0.524	NA
X	ILMN_1725031	LHFPL1	111874126	rs139815593	5022008	T	0.03	-0.86	0.19	5.29e-06	0.02	0.1	0.14	0.49	Inactive
X	ILMN_1904111	HS.553291	73299382	rs5940943	90380535	A	0.26	0.31	0.07	5.3e-06	0.26	0.05	0.05	0.282	NA
X	ILMN_1782501	LOC653219	52239051	rs6633942	125691138	G	0.32	-0.29	0.06	5.3e-06	0.35	0.06	0.05	0.237	NA
X	ILMN_1768284	P2RY8	1581816	rs2301314	22150238	G	0.05	0.61	0.13	5.31e-06	0.07	-0.08	0.09	0.389	Escape
X	ILMN_2056975	HPRT1	133634310	rs147757286	136822285	C	0.02	-1.06	0.23	5.32e-06	0.02	-0.1	0.15	0.48	Inactive
X	ILMN_2056551	RBMX2	129547084	rs5925128	151361569	T	0.23	-0.33	0.07	5.32e-06	0.25	0	0.05	0.938	Inactive
X	ILMN_1659753	LAMP2	119575694	rs6630171	25886980	C	0.47	-0.28	0.06	5.34e-06	0.5	-0.02	0.04	0.622	Inactive
X	ILMN_1894186	HS.567184	44702816	rs73528831	68334031	T	0.02	0.92	0.2	5.36e-06	0.03	-0.13	0.12	0.287	NA
X	ILMN_1692163	NSDHL	152037700	rs142492725	39176677	T	0.08	0.53	0.12	5.37e-06	0.09	0.07	0.08	0.373	Inactive
X	ILMN_2401457	SLC7A3	70146400	rs4830946	15426501	C	0.23	-0.33	0.07	5.39e-06	0.24	0.03	0.05	0.548	Unknown
X	ILMN_1724283	LOC653937	149939702	rs4829250	32276226	A	0.26	-0.31	0.07	5.4e-06	0.25	0.02	0.05	0.626	NA
X	ILMN_1680892	TREX2	152710362	rs183700034	5764367	A	0.03	-0.81	0.18	5.43e-06	0.04	-0.05	0.11	0.627	Inactive
X	ILMN_1793386	MED12	70361798	rs7051529	70374204	G	0.4	0.28	0.06	5.46e-06	0.42	0.13	0.04	0.00281	Inactive
X	ILMN_1741219	RRAGB	55785070	rs139980443	151766286	A	0.04	-0.73	0.16	5.47e-06	0.04	-0.15	0.11	0.154	Inactive
X	ILMN_1768960	ATG4A	107370168	rs73248800	87403100	C	0.05	-0.61	0.13	5.5e-06	0.05	-0.06	0.1	0.568	Inactive
X	ILMN_1656316	ZMYM3	70459808	rs147221414	94308489	A	0.07	-0.53	0.12	5.5e-06	0.09	0.02	0.08	0.814	Inactive
X	ILMN_2095078	CT47A1	120066126	rs188345590	21209994	C	0.07	0.52	0.11	5.52e-06	0.07	0.03	0.09	0.758	NA
X	ILMN_1690524	VAMP7	155173024	rs143780527	45100197	C	0.08	0.51	0.11	5.52e-06	0.09	-0.14	0.08	0.0954	Inactive
X	ILMN_1781086	LOC728302	148858496	rs34207960	137239233	T	0.04	0.72	0.16	5.53e-06	0.04	-0.09	0.11	0.385	NA
X	ILMN_1696883	THOC2	122747512	rs138323328	32333921	C	0.02	-0.91	0.2	5.58e-06	0.03	0.08	0.14	0.54	Inactive
X	ILMN_1651643	ASB11	15332540	rs62608130	84749430	T	0.07	-0.53	0.12	5.63e-06	0.08	0.08	0.08	0.348	Variable
X	ILMN_1723686	GUCY2F	108619144	rs777627966	94944196	T	0.07	0.54	0.12	5.63e-06	0.05	0.17	0.09	0.064	NA
X	ILMN_1691076	TEX11	69748950	rs11796838	11638807	T	0.06	-0.57	0.13	5.7e-06	0.06	-0.04	0.09	0.692	Unknown
X	ILMN_1686637	CXORF55	114426994	rs141044160	114922475	C	0.04	-0.73	0.16	5.71e-06	0.04	0	0.11	0.97	NA
X	ILMN_1715110	MTMR1	149931188	rs142318110	38836554	A	0.03	-0.84	0.19	5.71e-06	0.01	-0.07	0.19	0.709	Inactive
X	ILMN_1673358	ARHGAP6	11283994	rs4243537	152870241	G	0.11	0.45	0.1	5.72e-06	0.1	-0.03	0.07	0.686	Inactive
X	ILMN_2176529	CPXCR1	88009706	rs62595208	93178452	T	0.32	-0.3	0.07	5.72e-06	0.28	-0.01	0.05	0.785	NA
X	ILMN_1675206	LOC728343	101576561	rs147264994	78000636	G	0.02	0.88	0.19	5.75e-06	0.03	-0.11	0.13	0.398	NA
X	ILMN_1754439	LOC653286	149939702	rs142151851	54910152	T	0.05	-0.66	0.14	5.76e-06	0.03	-0.04	0.13	0.735	NA
X	ILMN_1653378	LOC646589	37002556	rs140488081	67496002	T	0.02	-0.97	0.21	5.77e-06	0.03	-0.02	0.13	0.887	NA
X	ILMN_2115534	GPR112	135494510	rs5907591	139598066	G	0.32	-0.29	0.06	5.8e-06	0.32	0.05	0.05	0.255	Escape
X	ILMN_2376258	SMARCA1	128581170	rs180818949	85724901	T	0.02	0.9	0.2	5.8e-06	0.02	0.05	0.17	0.76	Inactive
X	ILMN_1674097	LOC645037	49235744	rs1435730	32521099	T	0.32	0.29	0.06	5.81e-06	0.31	0.01	0.05	0.764	NA
X	ILMN_2095820	UTP14A	129060309	rs73548440	98247586	T	0.27	-0.32	0.07	5.81e-06	0.3	0.06	0.05	0.168	Inactive
X	ILMN_1770623	FAM58A	152853564	rs5945313	152848459	T	0.06	-0.6	0.13	5.83e-06	0.06	-0.15	0.09	0.0961	Inactive
X	ILMN_2361096	DCX	110537240	rs5944227	25968076	C	0.42	0.28	0.06	5.85e-06	0.39	0.06	0.04	0.195	Inactive
X	ILMN_2273595	TEX11	70117370	rs185650019	84230816	A	0.01	-1.18	0.26	5.86e-06	0.03	-0.03	0.13	0.821	Unknown
X	ILMN_2103133	PDZD11	69506242	rs62615250	82230134	T	0.12	-0.43	0.1	5.88e-06	0.1	0.06	0.08	0.421	Unknown
X	ILMN_1680403	SSR4	153063570	rs16979235	142326348	G	0.18	0.38	0.08	5.93e-06	0.17	0.06	0.06	0.302	Inactive
X	ILMN_2285506	ACSL4	108926808	rs2807265	135666345	T	0.09	-0.49	0.11	5.94e-06	0.1	0.03	0.07	0.654	Inactive
X	ILMN_2047480	CXORF36	45021988	rs143278842	40636553	G	0.04	-0.7	0.16	5.94e-06	0.04	-0.02	0.11	0.866	NA
X	ILMN_1729165	TCEAL6	101395676	rs138918555	106462598	A	0.02	-0.94	0.21	5.94e-06	0.02	-0.25	0.16	0.13	Unknown
X	ILMN_1684956	ARSD	2835948	rs146222254	143938557	A	0.05	0.62	0.14	5.95e-06	0.05	-0.03	0.1	0.781	Escape
X	ILMN_1758104	PRPS2	12842100	rs73200166	44640235	T	0.29	0.3	0.07	5.95e-06	0.28	0.02	0.05	0.748	Inactive
X	ILMN_2333829	NXF2	101581230	rs55672607	32173667	C	0.06	-0.6	0.13	5.99e-06	0.06	0.03	0.08	0.728	Unknown
X	ILMN_1813260	TIMM17B	48750820	rs6628019	24550424	G	0.37	-0.29	0.06	5.99e-06	0.39	0.08	0.05	0.0691	Inactive
X	ILMN_1715393	MAGEA2B	151887056	rs11798970	114596562	C	0.08	0.5	0.11	6e-06	0.08	0.03	0.08	0.72	NA
X	ILMN_1672307	BMX	15518994	rs5983325	93302837	A	0.22	0.33	0.07	6.04e-06	0.23	-0.02	0.05	0.68	Variable
X	ILMN_1783905	LUZP4	114541694	rs149851004	89985224	G	0.05	-0.64	0.14	6.05e-06	0.07	-0.02	0.09	0.833	NA
X	ILMN_2079322	LOC642980	149092612	rs17322884	139725135	T	0.02	0.87	0.19	6.08e-06	0.03	-0.08	0.12	0.504	NA
X	ILMN_1787140	LOC644341	51831328	rs187577732	148968402	C	0.02	0.9	0.2	6.09e-06	0.02	-0.05	0.16	0.735	NA
X	ILMN_1806599	LOC642939	3752064	X:147277574_C_G	147277574	G	0.06	0.57	0.13	6.11e-06	0.06	-0.09	0.1	0.342	NA
X	ILMN_1748272	MAP3K7IP3	30848668	rs41310468	140271533	T	0.07	0.52	0.11	6.11e-06	0.08	0.01	0.08	0.923	NA
X	ILMN_1753985	LOC644644	3761044	rs12688803	123279735	G	0.16	0.38	0.08	6.14e-06	0.19	0.08	0.06	0.137	NA
X	ILMN_1668927	CXORF42	119370792	rs147893960	131807562	G	0.02	-1.07	0.24	6.18e-06	0.03	-0.21	0.13	0.105	NA
X	ILMN_1776216	MMGT1	135044398	rs7052636	87810629	A	0.33	-0.29	0.06	6.18e-06	0.35	0.03	0.05	0.598	Inactive
X	ILMN_1737320	ZDHHC15	74592394	rs184359076	80580599	G	0.03	0.75	0.17	6.18e-06	0.02	0.18	0.15	0.224	Inactive
X	ILMN_1655659	LOC203510	111933408	rs182811974	77122534	T	0.2	-0.35	0.08	6.22e-06	0.21	0.03	0.05	0.629	NA
X	ILMN_1806387	LOC340598	152870502	rs5907752	140078339	C	0.12	-0.41	0.09	6.22e-06	0.12	-0.02	0.07	0.775	NA
X	ILMN_1656934	REPS2	17165630	rs6639466	5614440	G	0.39	0.29	0.06	6.27e-06	0.4	0	0.04	0.997	Inactive
X	ILMN_1759003	SNX12	70282736	rs145085554	130941292	A	0.07	0.52	0.12	6.27e-06	0.09	-0.01	0.07	0.867	Inactive
X	ILMN_2073604	EBP	48385586	rs2495684	121444417	C	0.27	-0.32	0.07	6.3e-06	0.29	-0.18	0.05	0.000337	Unknown
X	ILMN_1900123	HS.130590	63625838	rs12833777	100785073	T	0.39	-0.28	0.06	6.3e-06	0.39	-0.06	0.04	0.147	NA
X	ILMN_1680156	CXORF27	37850360	rs5941836	90360342	A	0.39	-0.29	0.06	6.32e-06	0.39	-0.09	0.05	0.0482	NA
X	ILMN_2242635	SSX3	48208986	rs138017048	83921442	C	0.03	-0.77	0.17	6.36e-06	0.03	0.32	0.13	0.0121	NA
X	ILMN_2404327	SSX2	47979506	rs222112	86921243	T	0.23	-0.33	0.07	6.37e-06	0.24	0.04	0.05	0.395	NA
X	ILMN_2291709	SSX4B	48248818	rs151273667	20286548	G	0.05	0.66	0.15	6.46e-06	0.04	-0.07	0.11	0.504	NA
X	ILMN_1747344	IL3RA	1501362	rs149515487	128688150	G	0.01	-1.23	0.27	6.53e-06	0.01	0.16	0.2	0.407	Escape
X	ILMN_1898605	HS.148130	153703826	rs144084862	126212759	T	0.2	-0.33	0.07	6.55e-06	0.2	-0.02	0.05	0.759	NA
X	ILMN_2153936	FAM9B	8995944	rs11795497	96449490	G	0.49	-0.28	0.06	6.59e-06	0.48	0.02	0.04	0.558	Variable
X	ILMN_2340908	SCML1	17768250	rs58674506	151263316	T	0.02	-0.92	0.2	6.6e-06	0.03	0.05	0.13	0.704	Inactive
X	ILMN_1781679	SHOX	595404	rs113267985	34369798	C	0.09	-0.46	0.1	6.6e-06	0.09	0.02	0.08	0.841	Escape
X	ILMN_1662097	SLC25A43	118587772	rs143209175	85777685	T	0.03	-0.86	0.19	6.6e-06	0.02	-0.06	0.17	0.718	Inactive
X	ILMN_1703279	CXORF57	105922350	rs17329748	30762377	T	0.34	0.29	0.06	6.64e-06	0.31	0.01	0.05	0.869	NA
X	ILMN_1665732	LOC653515	134945792	rs4828596	151721598	G	0.31	-0.3	0.07	6.67e-06	0.33	0	0.05	0.922	NA
X	ILMN_2363141	PAGE5	55249158	rs62587055	41533814	T	0.19	0.35	0.08	6.67e-06	0.19	-0.02	0.06	0.76	NA
X	ILMN_2245686	GYG2	2761106	rs5929413	113008622	A	0.05	0.62	0.14	6.69e-06	0.05	-0.07	0.1	0.488	Escape
X	ILMN_1652429	CXORF30	36246802	rs5981050	70186168	A	0.04	-0.71	0.16	6.76e-06	0.03	0.2	0.13	0.133	NA
X	ILMN_1663057	LOC729193	6144960	rs5910004	122568574	T	0.44	-0.28	0.06	6.77e-06	0.45	-0.02	0.04	0.644	NA
X	ILMN_1898723	HS.91389	46459064	rs6611274	46471748	T	0.48	0.28	0.06	6.79e-06	0.48	0.17	0.04	6.04e-05	NA
X	ILMN_1766110	PHF6	133547646	rs73223471	79620444	A	0.03	0.77	0.17	6.79e-06	0.02	0.18	0.15	0.243	Inactive
X	ILMN_1727462	ARSE	2853016	rs1918992	4599420	T	0.06	-0.6	0.13	6.8e-06	0.05	-0.2	0.1	0.0408	Escape
X	ILMN_2376458	CSF2RA	1428728	rs146209885	41953628	T	0.03	-0.78	0.17	6.81e-06	0.04	0.05	0.12	0.683	Escape
X	ILMN_1808290	LOC286467	130930202	rs992688	68207989	A	0.33	0.29	0.06	6.81e-06	0.34	0.08	0.05	0.102	NA
X	ILMN_1679158	FAAH2	57515358	rs143273748	80798472	T	0.03	0.85	0.19	6.85e-06	0.03	-0.09	0.13	0.478	Inactive
X	ILMN_1662886	KLHL34	21673970	rs150910648	39246715	G	0.02	-0.91	0.2	6.85e-06	0.02	0.04	0.17	0.794	Unknown
X	ILMN_1661196	CSF2RA	1428334	rs55688779	139917037	A	0.29	0.3	0.07	6.86e-06	0.29	0.03	0.05	0.579	Escape
X	ILMN_1716309	EGFL6	13645332	rs5938638	75910358	T	0.02	-1.07	0.24	6.86e-06	0.02	0.06	0.18	0.717	Inactive
X	ILMN_1734190	TCEAL3	102864726	rs12689016	7561867	G	0.03	-0.86	0.19	6.92e-06	0.03	-0.2	0.14	0.133	Unknown
X	ILMN_1741430	MAGEA10	151303012	rs147037720	135321203	C	0.02	0.85	0.19	6.93e-06	0.02	-0.17	0.14	0.246	NA
X	ILMN_2361643	RRAGB	55755774	rs5914812	56869925	A	0.04	-0.66	0.15	6.98e-06	0.04	0.03	0.12	0.799	Inactive
X	ILMN_2303166	MBNL3	131518700	rs150019314	87486448	G	0.02	-1.06	0.24	7e-06	0.02	-0.17	0.16	0.302	Inactive
X	ILMN_1660320	LOC644739	47662638	rs12848014	147998195	A	0.33	-0.29	0.07	7.04e-06	0.34	0.13	0.05	0.00886	NA
X	ILMN_1727798	MOSPD1	134021874	rs146306703	127488435	A	0.01	-1.21	0.27	7.05e-06	0.01	-0.29	0.19	0.121	Inactive
X	ILMN_1904301	HS.568124	153286950	rs2065662	136315977	A	0.2	0.34	0.08	7.08e-06	0.19	-0.03	0.06	0.567	NA
X	ILMN_1730567	OTUD6A	69283462	rs56296126	27782351	A	0.31	-0.3	0.07	7.08e-06	0.32	-0.02	0.05	0.723	NA
X	ILMN_1744795	TBL1X	9687634	rs62581973	9328687	C	0.17	0.37	0.08	7.08e-06	0.16	0.17	0.06	0.00356	Variable
X	ILMN_2124951	RBMX	135956378	rs138984303	49459510	A	0.04	-0.72	0.16	7.11e-06	0.04	0.31	0.11	0.00679	Inactive
X	ILMN_1905548	HS.291319	131506188	rs4390114	22716522	C	0.36	-0.28	0.06	7.16e-06	0.35	-0.07	0.05	0.163	NA
X	ILMN_1802766	WDR40B	125684508	rs5915858	4799186	T	0.22	0.32	0.07	7.16e-06	0.22	-0.02	0.05	0.742	NA
X	ILMN_1804697	TBC1D8B	106084028	rs145213370	74818922	T	0.03	-0.81	0.18	7.2e-06	0.03	-0.07	0.12	0.573	Inactive
X	ILMN_1673542	AKAP14	119037582	rs2865223	142194721	T	0.43	-0.27	0.06	7.21e-06	0.43	0.01	0.04	0.909	Variable
X	ILMN_1754018	FRMPD4	12739932	rs59339621	6306741	C	0.05	-0.66	0.15	7.24e-06	0.05	-0.01	0.1	0.909	Inactive
X	ILMN_1656280	LOC646584	36741255	rs5933663	7001430	A	0.17	0.36	0.08	7.24e-06	0.17	0.03	0.06	0.595	NA
X	ILMN_1767393	GRIA3	122336617	rs188625243	126866660	C	0.02	0.99	0.22	7.26e-06	0.01	0.02	0.19	0.908	Variable
X	ILMN_1679984	ZCCHC12	117960640	rs186137978	114887845	T	0.04	-0.71	0.16	7.28e-06	0.04	-0.01	0.12	0.961	Unknown
X	ILMN_1680770	UBQLN2	56593134	rs113887559	5461291	A	0.17	-0.36	0.08	7.33e-06	0.16	-0.02	0.06	0.785	Inactive
X	ILMN_1742534	COL4A5	107940578	rs147921402	67781215	T	0.09	-0.48	0.11	7.35e-06	0.09	-0.05	0.08	0.527	Inactive
X	ILMN_2391245	PABPC5	90691022	rs146475079	40875040	C	0.01	-1.15	0.26	7.36e-06	0.02	-0.17	0.17	0.32	Unknown
X	ILMN_2128923	HCCS	11141056	rs141614865	127447866	A	0.02	1.08	0.24	7.38e-06	0.02	0.16	0.17	0.333	Inactive
X	ILMN_1726576	ATRX	76946392	rs5942907	109470854	G	0.08	0.5	0.11	7.39e-06	0.09	0.01	0.08	0.855	Inactive
X	ILMN_1773735	FLJ44635	71380576	rs4825181	143003822	A	0.27	-0.3	0.07	7.5e-06	0.28	0.02	0.05	0.671	NA
X	ILMN_1748694	NHSL2	71361116	rs5970864	22735061	G	0.45	-0.28	0.06	7.5e-06	0.48	0.01	0.04	0.881	Variable
X	ILMN_1788817	MAGED4B	51929084	rs12557224	99771363	A	0.44	-0.26	0.06	7.53e-06	0.44	0.03	0.04	0.446	NA
X	ILMN_1751816	MCTS1	119744898	rs73638258	149722547	C	0.05	0.63	0.14	7.56e-06	0.05	-0.08	0.1	0.456	Inactive
X	ILMN_2130218	PAK3	110463872	rs2206216	141917272	C	0.31	-0.29	0.06	7.56e-06	0.3	0.04	0.05	0.36	Inactive
X	ILMN_2060635	TDGF3	109765856	rs993326	84395069	C	0.16	0.37	0.08	7.57e-06	0.16	-0.03	0.06	0.636	NA
X	ILMN_1653742	FAM48B1	24386246	rs2284105	12822423	A	0.15	-0.38	0.08	7.64e-06	0.13	-0.01	0.06	0.817	NA
X	ILMN_2089175	SYAP1	16779256	rs146056591	81736568	A	0.02	-0.98	0.22	7.64e-06	0.03	0.21	0.14	0.129	Escape
X	ILMN_1691714	ACSL4	108926796	rs5973776	30127922	G	0.32	0.28	0.06	7.65e-06	0.3	0.02	0.05	0.653	Inactive
X	ILMN_1762792	MAGED1	51546180	rs5927724	31352083	C	0.29	-0.29	0.07	7.66e-06	0.3	0.02	0.05	0.741	Inactive
X	ILMN_1749114	OTC	38271252	rs148528205	87273361	T	0.11	0.43	0.1	7.71e-06	0.1	0.09	0.08	0.241	Variable
X	ILMN_1683609	UBE1	47074218	rs994180	145451107	G	0.2	-0.32	0.07	7.71e-06	0.17	-0.07	0.05	0.216	NA
X	ILMN_1674187	LOC644402	52069334	rs145611908	63212917	G	0.02	-1.08	0.24	7.79e-06	0.02	-0.07	0.18	0.705	NA
X	ILMN_1754163	DDX53	23020028	rs232366	96235302	A	0.45	-0.27	0.06	7.8e-06	0.44	-0.03	0.04	0.555	NA
X	ILMN_1859374	HS.496897	142712284	rs5941145	88409484	A	0.03	-0.74	0.17	7.82e-06	0.03	0.07	0.13	0.596	NA
X	ILMN_2399431	PRPS2	12842038	rs2284108	12830825	A	0.36	0.29	0.06	7.84e-06	0.37	0.11	0.04	0.0128	Inactive
X	ILMN_1712774	IRS4	107975982	rs5959661	79336956	T	0.02	1.06	0.24	7.87e-06	0.02	-0.11	0.16	0.471	NA
X	ILMN_1782271	XAGE3	52896306	rs10218148	152923490	G	0.03	-0.82	0.18	7.96e-06	0.03	0.16	0.13	0.236	NA
X	ILMN_1668108	CXORF61	115594034	rs143653747	97046126	A	0.03	-0.77	0.17	7.98e-06	0.02	0.06	0.15	0.674	NA
X	ILMN_1815445	IDS	148577920	rs7049458	7415621	C	0.03	0.82	0.18	8e-06	0.03	0.08	0.13	0.56	Inactive
X	ILMN_1725649	RAB41	69504562	rs5904835	147095693	A	0.08	0.48	0.11	8e-06	0.07	-0.04	0.09	0.684	Inactive
X	ILMN_2343774	XAGE1	52239000	rs139701748	145708681	G	0.02	0.98	0.22	8e-06	0.02	-0.05	0.16	0.749	NA
X	ILMN_1780942	LOC653216	52118100	rs62589840	32214825	G	0.38	-0.27	0.06	8.01e-06	0.37	-0.04	0.05	0.42	NA
X	ILMN_1675974	LOC644026	102001478	rs4892411	74843150	A	0.18	-0.36	0.08	8.07e-06	0.19	-0.02	0.05	0.739	NA
X	ILMN_1671542	LOC729193	6146632	rs6636876	142083738	T	0.35	-0.28	0.06	8.2e-06	0.36	-0.01	0.05	0.775	NA
X	ILMN_1661359	CXORF65	70325868	rs5926105	22868257	C	0.24	-0.32	0.07	8.21e-06	0.25	0	0.05	0.927	NA
X	ILMN_1759117	XK	37590914	rs12556337	141266058	A	0.28	-0.31	0.07	8.21e-06	0.26	0.04	0.05	0.373	Variable
X	ILMN_1752750	MCF2	138664130	rs149516842	20056517	C	0.1	0.45	0.1	8.24e-06	0.09	-0.09	0.08	0.258	Inactive
X	ILMN_1681855	TBC1D25	48419396	rs5973792	30236913	A	0.27	0.3	0.07	8.29e-06	0.26	-0.03	0.05	0.577	Inactive
X	ILMN_1670627	CT45A5	134948002	rs808116	8506862	A	0.43	0.27	0.06	8.31e-06	0.41	0.02	0.04	0.687	NA
X	ILMN_1707021	LOC643293	149184686	X:78924579_G_T	78924579	T	0.02	0.87	0.2	8.34e-06	0.03	-0.12	0.13	0.37	NA
X	ILMN_1653055	SOX3	139585360	rs12353734	50310681	A	0.26	0.31	0.07	8.37e-06	0.3	-0.05	0.05	0.347	Unknown
X	ILMN_1706140	PAGE2B	55101526	rs5975449	133338739	A	0.02	0.89	0.2	8.47e-06	0.03	0.19	0.13	0.152	Unknown
X	ILMN_1803824	ZDHHC9	128938980	rs142489360	93962120	T	0.04	-0.73	0.16	8.48e-06	0.03	0.05	0.12	0.701	Inactive
X	ILMN_1791415	LOC651073	71401690	rs73183875	4612775	A	0.13	0.4	0.09	8.5e-06	0.11	0.05	0.07	0.491	NA
X	ILMN_2206746	BGN	152774960	rs147246283	136382004	G	0.11	0.43	0.1	8.51e-06	0.12	0	0.07	0.988	Inactive
X	ILMN_2199768	SLITRK4	142716292	rs761701	142724464	T	0.13	0.41	0.09	8.53e-06	0.13	0.09	0.07	0.158	Unknown
X	ILMN_2180677	ARMCX1	100809434	rs5922018	83454694	G	0.13	-0.4	0.09	8.54e-06	0.12	-0.02	0.07	0.783	Inactive
X	ILMN_1672582	XAGE1B	52512268	rs9320051	2768864	G	0.14	-0.37	0.08	8.55e-06	0.13	-0.08	0.07	0.233	NA
X	ILMN_1722851	LOC401589	51942988	rs727439	22795709	C	0.34	-0.28	0.06	8.56e-06	0.35	0.02	0.05	0.595	NA
X	ILMN_2313821	AIFM1	129263498	rs7888307	34444187	G	0.15	0.38	0.08	8.57e-06	0.15	0.03	0.06	0.664	Inactive
X	ILMN_1667110	LOC642960	84835644	rs2761610	146642102	G	0.26	-0.31	0.07	8.64e-06	0.22	0.02	0.05	0.72	NA
X	ILMN_1779467	LOC648480	115023126	rs5917974	40299977	A	0.11	-0.41	0.09	8.64e-06	0.13	-0.05	0.07	0.444	NA
X	ILMN_1703886	SLC16A2	73753366	rs148644655	94352357	A	0.06	0.57	0.13	8.64e-06	0.04	0.2	0.11	0.0571	Inactive
X	ILMN_1800160	NR0B1	30322876	rs5969200	86696501	G	0.47	0.27	0.06	8.65e-06	0.44	-0.05	0.04	0.223	Escape
X	ILMN_1669118	FUNDC2	154284906	rs859908	143420672	A	0.42	-0.27	0.06	8.66e-06	0.45	0.04	0.04	0.406	Inactive
X	ILMN_2376403	TSC22D3	106957008	rs6643400	113206258	A	0.07	-0.53	0.12	8.66e-06	0.05	-0.04	0.1	0.685	Inactive
X	ILMN_2132100	SPANXE	140785818	rs5972487	32100414	T	0.26	-0.29	0.07	8.68e-06	0.28	0	0.05	0.997	NA
X	ILMN_1805512	WDR13	48463348	rs62602435	141864879	G	0.1	0.46	0.1	8.68e-06	0.09	0.08	0.08	0.298	Inactive
X	ILMN_1671257	DKC1	154005736	rs5944273	26058548	T	0.46	0.28	0.06	8.74e-06	0.49	0.01	0.04	0.774	Inactive
X	ILMN_1664959	LOC644884	112829676	rs7057250	20465043	A	0.05	0.63	0.14	8.74e-06	0.04	-0.07	0.11	0.49	NA
X	ILMN_1870609	HS.584678	131802362	rs6609674	48104517	A	0.15	0.37	0.08	8.75e-06	0.14	0.01	0.06	0.906	NA
X	ILMN_1712095	FOXO4	70323306	rs10126163	34469974	G	0.35	-0.29	0.07	8.76e-06	0.33	-0.03	0.04	0.562	Variable
X	ILMN_1713156	MSL3L1	11778614	rs5953189	48061234	G	0.37	-0.29	0.07	8.83e-06	0.34	-0.01	0.05	0.874	NA
X	ILMN_1807613	GPR34	41551924	rs139913281	5211662	A	0.04	-0.69	0.16	8.84e-06	0.04	0.13	0.11	0.269	Inactive
X	ILMN_2402303	SSX4B	48252236	rs5935646	13677862	G	0.47	-0.27	0.06	8.95e-06	0.49	0.01	0.04	0.854	NA
X	ILMN_1698470	SYAP1	16775412	rs11796758	141472862	C	0.08	-0.51	0.11	8.96e-06	0.06	0.07	0.09	0.404	Escape
X	ILMN_2258977	XAGE1	52512088	rs190412486	108713084	G	0.02	0.99	0.22	8.96e-06	0.01	-0.3	0.19	0.111	NA
X	ILMN_1713838	LOC642889	149094214	rs138714656	14083920	G	0.02	-0.97	0.22	9.08e-06	0.02	0.14	0.14	0.324	NA
X	ILMN_1674497	LOC645093	49369646	rs17246323	90599550	C	0.48	0.27	0.06	9.12e-06	0.48	-0.02	0.05	0.72	NA
X	ILMN_1658074	ZCCHC13	73524584	rs7877182	32200913	C	0.05	-0.61	0.14	9.2e-06	0.04	-0.06	0.11	0.583	NA
X	ILMN_2091753	LANCL3	37536016	rs508198	86609155	T	0.25	0.31	0.07	9.21e-06	0.26	-0.01	0.05	0.911	Variable
X	ILMN_2272251	ASB11	15333578	rs62604366	116251576	G	0.49	-0.27	0.06	9.25e-06	0.48	0.01	0.04	0.833	Variable
X	ILMN_1724704	GRIPAP1	48834560	rs5909390	18148470	A	0.44	0.27	0.06	9.29e-06	0.44	0.05	0.04	0.258	Inactive
X	ILMN_2393296	GK	30739064	rs11095470	7563051	T	0.03	0.84	0.19	9.3e-06	0.03	-0.04	0.13	0.748	Inactive
X	ILMN_1686457	LOC653349	72064830	rs658462	82166970	T	0.35	-0.28	0.06	9.35e-06	0.34	-0.04	0.05	0.353	NA
X	ILMN_1732696	SSX6	47970734	rs5925992	23975876	G	0.18	0.35	0.08	9.35e-06	0.18	-0.1	0.06	0.0744	NA
X	ILMN_1703832	AWAT2	69260796	rs5916893	104566045	C	0.08	-0.48	0.11	9.36e-06	0.06	-0.07	0.09	0.438	Unknown
X	ILMN_1695058	SLC38A5	48317214	rs67864295	28682548	C	0.11	-0.44	0.1	9.36e-06	0.12	0.05	0.07	0.44	Inactive
X	ILMN_1714539	LOC652882	23152416	rs184864354	55747279	T	0.02	-0.9	0.2	9.37e-06	0.02	0.39	0.17	0.0177	NA
X	ILMN_2112811	RPL36A	100645972	rs1458371	31993673	G	0.4	-0.28	0.06	9.41e-06	0.42	-0.06	0.05	0.215	Inactive
X	ILMN_2070375	GPR82	41586872	rs141091404	68151716	A	0.04	0.65	0.15	9.46e-06	0.05	0.08	0.1	0.4	Unknown
X	ILMN_1706845	OPHN1	67263754	rs4825547	116969317	A	0.18	-0.35	0.08	9.46e-06	0.2	0.01	0.05	0.816	Inactive
X	ILMN_1661624	ARSD	2831832	rs60265231	13146500	G	0.13	-0.42	0.09	9.49e-06	0.12	0.04	0.07	0.525	Escape
X	ILMN_1720452	LONRF3	118151620	rs28766434	76573216	A	0.02	-0.99	0.22	9.54e-06	0.02	-0.19	0.17	0.266	Inactive
X	ILMN_1658160	FAM156A	52937201	rs73252241	92898856	G	0.16	0.36	0.08	9.59e-06	0.2	0.07	0.06	0.206	Inactive
X	ILMN_1677153	OPN1LW	153420190	X:29353396_C_G	29353396	C	0.15	0.38	0.09	9.61e-06	0.17	0.01	0.06	0.837	NA
X	ILMN_1677552	LOC653092	144900126	X:152167278_G_T	152167278	T	0.44	-0.27	0.06	9.64e-06	0.43	-0.05	0.05	0.286	NA
X	ILMN_1709112	CHM	85119708	rs16994333	146847462	T	0.06	0.58	0.13	9.67e-06	0.06	-0.02	0.09	0.838	Inactive
X	ILMN_1684197	GPKOW	48970424	rs12397132	142605491	C	0.31	-0.29	0.06	9.68e-06	0.3	0.01	0.05	0.761	Inactive
X	ILMN_1660126	ARR3	69500429	rs2008426	140865253	C	0.11	-0.41	0.09	9.69e-06	0.13	0.05	0.07	0.492	Inactive
X	ILMN_1804384	ASMTL	1536938	rs6523107	96935074	T	0.36	-0.29	0.06	9.69e-06	0.37	-0.01	0.04	0.776	Escape
X	ILMN_1664557	LOC644403	133306072	rs2558769	88568457	T	0.05	0.6	0.14	9.71e-06	0.05	0.02	0.11	0.82	NA
X	ILMN_2412880	CSAG3B	151877480	rs139936675	6496164	A	0.03	-0.77	0.17	9.72e-06	0.02	0.18	0.14	0.202	NA
X	ILMN_1718236	NXF2B	101724054	rs144941491	146698933	A	0.02	0.93	0.21	9.74e-06	0.02	0.1	0.17	0.553	Unknown
X	ILMN_1734679	LOC644756	77423002	X:140811297_C_T	140811297	T	0.03	0.78	0.18	9.86e-06	0.03	-0.15	0.13	0.246	NA
X	ILMN_1690693	CTPS2	16730870	rs5922303	86113094	G	0.43	0.27	0.06	9.91e-06	0.43	0.03	0.04	0.445	Variable
X	ILMN_1781764	HNRNPH2	100668334	rs5933980	12295710	G	0.22	-0.33	0.07	9.96e-06	0.24	0.02	0.05	0.654	Inactive
X	ILMN_1678203	RBMX2	129547554	rs6633366	13830318	G	0.41	-0.28	0.06	9.96e-06	0.38	0.02	0.05	0.609	Inactive
X	ILMN_2243687	LAMP2	119564894	rs5944226	25966290	C	0.41	0.28	0.06	9.98e-06	0.38	-0.02	0.05	0.634	Inactive
X	ILMN_2147503	ALG13	110931916	rs143253113	91236511	G	0.04	-0.66	0.15	1e-05	0.05	0.18	0.1	0.0706	Variable
X	ILMN_1775240	FAM9C	13056536	rs1207287	46048832	T	0.06	0.57	0.13	1e-05	0.07	-0.12	0.09	0.164	Escape
X	ILMN_2088560	CT45A1	134847266	X:53054249_A_T	53054249	A	0.2	-0.33	0.07	1.01e-05	0.19	0	0.06	0.947	NA
X	ILMN_1658513	IQSEC2	53262370	rs55655643	128498935	G	0.34	-0.28	0.06	1.01e-05	0.35	-0.02	0.05	0.634	Escape
X	ILMN_1781791	PRRG1	37316198	rs145772992	43796877	T	0.03	-0.82	0.19	1.01e-05	0.03	0.31	0.12	0.0122	Inactive
X	ILMN_1750051	FLJ39827	63405112	rs56184650	11300627	A	0.01	-1.17	0.27	1.02e-05	0.02	0.17	0.18	0.334	NA
X	ILMN_1756550	NUP62CL	106366764	rs55644610	3011098	C	0.08	0.47	0.11	1.02e-05	0.09	0.15	0.08	0.0583	Variable
X	ILMN_2180866	RPS26P11	71264476	rs12854053	134224208	G	0.29	-0.29	0.07	1.02e-05	0.28	0.02	0.05	0.661	NA
X	ILMN_1811289	COL4A6	107681504	rs5980029	14463679	C	0.41	0.28	0.06	1.03e-05	0.42	-0.03	0.04	0.444	Variable
X	ILMN_1671837	LOC644739	47667044	rs4830865	13500612	C	0.38	-0.28	0.06	1.03e-05	0.38	-0.1	0.05	0.032	NA
X	ILMN_2153572	MAGEA3	151934676	rs11095524	9928012	A	0.47	-0.27	0.06	1.03e-05	0.49	-0.05	0.04	0.239	NA
X	ILMN_1669409	VSIG4	65241878	rs113873333	24422636	T	0.06	0.55	0.12	1.03e-05	0.05	-0.15	0.1	0.137	Variable
X	ILMN_1691494	XAGE1B	52241152	rs12558003	21969639	G	0.25	-0.31	0.07	1.03e-05	0.25	0.02	0.05	0.609	NA
X	ILMN_2276952	TSC22D3	106960040	rs146181119	135689905	A	0.08	-0.5	0.11	1.04e-05	0.06	0.04	0.09	0.695	Inactive
X	ILMN_1664780	LOC644066	129664626	rs139405682	138786031	T	0.04	-0.66	0.15	1.05e-05	0.04	-0.06	0.12	0.637	NA
X	ILMN_1784817	ODZ1	123514664	rs897670	32229563	G	0.46	-0.26	0.06	1.05e-05	0.45	-0.04	0.04	0.339	NA
X	ILMN_2102515	PGAM4	77223508	rs4830426	9922385	G	0.44	-0.27	0.06	1.05e-05	0.47	-0.02	0.05	0.727	Unknown
X	ILMN_1744048	LOC652455	76812934	rs6648553	123028126	T	0.38	-0.28	0.06	1.06e-05	0.4	-0.01	0.04	0.766	NA
X	ILMN_1789567	MAGED2	54834828	rs778674050	78924396	G	0.02	0.99	0.23	1.06e-05	0.02	-0.24	0.16	0.129	Inactive
X	ILMN_2198300	SPANXC	140336534	rs2382939	143975881	A	0.42	0.27	0.06	1.06e-05	0.41	-0.04	0.04	0.412	NA
X	ILMN_1810210	DACH2	86087154	rs41307256	70444526	T	0.02	-0.94	0.21	1.07e-05	0.01	-0.1	0.18	0.588	Variable
X	ILMN_2147251	MGC10997	6546324	rs1077494	30766898	A	0.05	-0.64	0.15	1.07e-05	0.04	0.1	0.11	0.365	NA
X	ILMN_1783837	SYN1	47432306	rs1044165	65241726	A	0.15	-0.37	0.08	1.07e-05	0.15	-0.08	0.06	0.161	Inactive
X	ILMN_1656399	TCEAL8	102508026	rs3126135	124546801	A	0.38	-0.28	0.06	1.07e-05	0.37	0	0.04	0.967	Unknown
X	ILMN_2277725	CDKL5	18443750	rs112309307	16682150	G	0.11	0.43	0.1	1.08e-05	0.13	-0.15	0.06	0.0236	Inactive
X	ILMN_2153939	FAM9B	8993598	rs5945929	102271727	T	0.11	0.42	0.1	1.08e-05	0.12	-0.02	0.07	0.722	Variable
X	ILMN_1795243	LOC220433	71492517	rs1343213	99899244	C	0.09	-0.41	0.09	1.08e-05	0.09	-0.07	0.07	0.292	NA
X	ILMN_1782862	LOC653528	109763976	rs181158983	102428723	A	0.06	-0.54	0.12	1.08e-05	0.07	-0.14	0.09	0.124	NA
X	ILMN_2080080	MAP7D2	20025756	rs139366622	150720613	G	0.04	-0.67	0.15	1.08e-05	0.02	0.11	0.15	0.452	Inactive
X	ILMN_1752088	ZC4H2	64136522	rs55698239	25453623	C	0.05	-0.64	0.15	1.08e-05	0.02	-0.24	0.14	0.0931	Inactive
X	ILMN_1715695	S100G	16669204	rs58019214	53861266	T	0.05	0.62	0.14	1.09e-05	0.05	-0.03	0.11	0.81	NA
X	ILMN_2124433	SAGE1	134993968	rs150801726	69734712	A	0.04	0.71	0.16	1.09e-05	0.03	0.06	0.14	0.65	Unknown
X	ILMN_1753342	SAT1	23803982	rs1431724	13547372	T	0.43	-0.27	0.06	1.09e-05	0.44	0.03	0.05	0.575	Inactive
X	ILMN_1795170	SLITRK2	144907300	rs59173904	141380624	T	0.15	0.37	0.08	1.09e-05	0.15	-0.06	0.06	0.327	Inactive
X	ILMN_1680726	SYTL5	37985898	rs1154493	136576414	C	0.21	0.33	0.07	1.09e-05	0.22	-0.08	0.05	0.141	Inactive
X	ILMN_1684016	CXORF1	144911032	rs458772	125111620	G	0.15	-0.38	0.09	1.1e-05	0.14	-0.11	0.06	0.0666	NA
X	ILMN_1836003	HS.318976	18909810	rs138337611	15294708	A	0.29	0.28	0.06	1.11e-05	0.31	-0.05	0.05	0.332	NA
X	ILMN_1765184	MBNL3	131512296	rs112699396	5736855	G	0.21	0.33	0.08	1.11e-05	0.24	0.02	0.05	0.705	Inactive
X	ILMN_1797295	PASD1	150844904	rs188400138	111030657	T	0.02	0.88	0.2	1.11e-05	0.01	-0.09	0.24	0.719	NA
X	ILMN_1720259	SPANXN2	142795478	rs148286827	4682811	A	0.06	0.56	0.13	1.11e-05	0.06	-0.02	0.1	0.85	NA
X	ILMN_2313782	ATG4A	107397696	rs5969920	152054731	T	0.36	-0.27	0.06	1.12e-05	0.34	0.05	0.05	0.275	Inactive
X	ILMN_1732962	KIAA1210	118212938	rs41301323	153196094	A	0.02	-0.87	0.2	1.12e-05	0.02	0.05	0.15	0.741	Variable
X	ILMN_1707592	RGN	46940606	rs2801454	95640811	C	0.37	0.28	0.06	1.12e-05	0.36	0.07	0.05	0.127	Inactive
X	ILMN_2161194	TBX22	79286828	rs12014711	71266855	A	0.03	-0.78	0.18	1.12e-05	0.03	0.01	0.12	0.938	Unknown
X	ILMN_1806655	ARHGAP6	11162240	rs145116840	145737169	C	0.02	-1.05	0.24	1.13e-05	0.02	-0.12	0.16	0.451	Inactive
X	ILMN_1738450	GAGE5	49216684	rs140671948	129394234	T	0.03	-0.77	0.18	1.13e-05	0.04	0	0.11	0.973	NA
X	ILMN_2191436	POLA1	25014850	rs150192797	64236427	A	0.03	-0.77	0.18	1.13e-05	0.03	0	0.12	0.983	Inactive
X	ILMN_1712250	RPL10	153629336	rs143662176	94394666	A	0.08	-0.49	0.11	1.13e-05	0.07	-0.01	0.09	0.872	Inactive
X	ILMN_1792540	AR	66788800	rs201145508	96028236	C	0.04	0.7	0.16	1.14e-05	0.04	0.1	0.12	0.374	Inactive
X	ILMN_2184231	CHRDL1	109918836	rs192339203	122032832	T	0.01	1.12	0.26	1.15e-05	0.02	0.36	0.18	0.0441	Inactive
X	ILMN_1664918	CT45-2	134874227	rs5931710	125942522	G	0.16	0.37	0.08	1.15e-05	0.17	0.04	0.06	0.485	NA
X	ILMN_1701966	LOC286467	130964341	rs149110182	19233077	A	0.03	0.83	0.19	1.15e-05	0.02	0.11	0.16	0.512	NA
X	ILMN_2253207	AKAP4	49964942	rs6615292	90962716	G	0.07	0.52	0.12	1.16e-05	0.08	-0.19	0.08	0.0191	NA
X	ILMN_1761122	CSAG3B	151877302	rs9306760	21170337	G	0.3	0.29	0.07	1.16e-05	0.3	0.01	0.05	0.913	NA
X	ILMN_1805855	LOC139542	135179820	rs73203708	30109298	A	0.04	-0.65	0.15	1.16e-05	0.04	0.15	0.11	0.173	NA
X	ILMN_1670201	LOC653210	51808290	rs4459028	42297242	T	0.33	-0.28	0.06	1.16e-05	0.33	0.05	0.05	0.319	NA
X	ILMN_1756146	WDR45	48932292	rs55772283	151090554	G	0.04	-0.67	0.15	1.16e-05	0.04	0.2	0.11	0.0806	Inactive
X	ILMN_1859393	HS.128035	124458830	rs703919	120862978	T	0.45	0.26	0.06	1.17e-05	0.46	-0.07	0.05	0.129	NA
X	ILMN_1660151	LOC648415	47976523	rs145480568	137464297	G	0.02	0.85	0.19	1.17e-05	0.02	-0.1	0.15	0.48	NA
X	ILMN_1689798	LOC643817	109473068	rs141206832	15751842	C	0.07	0.52	0.12	1.18e-05	0.06	-0.07	0.09	0.422	NA
X	ILMN_1802347	FTSJ1	48335028	rs141369029	16000666	T	0.06	0.56	0.13	1.19e-05	0.06	0.12	0.1	0.216	Inactive
X	ILMN_1883034	HS.546089	58123568	rs11094198	70400637	G	0.26	0.3	0.07	1.19e-05	0.26	-0.01	0.05	0.897	NA
X	ILMN_1767653	LOC392481	63653332	rs188081340	145947779	T	0.02	-0.89	0.2	1.19e-05	0.04	0.02	0.11	0.835	NA
X	ILMN_1660208	LOC642688	81592318	rs12833814	137729374	C	0.09	-0.47	0.11	1.19e-05	0.08	-0.02	0.08	0.765	NA
X	ILMN_1668717	LOC649942	57960756	rs5909754	119868258	T	0.28	-0.29	0.07	1.19e-05	0.29	0.03	0.05	0.497	NA
X	ILMN_1795463	MORC4	106184180	rs188827426	35361860	A	0.04	-0.7	0.16	1.2e-05	0.03	0.13	0.13	0.327	Inactive
X	ILMN_2319664	NOX1	100118200	rs1172540	44865698	A	0.08	0.47	0.11	1.2e-05	0.07	0.03	0.08	0.752	Escape
X	ILMN_1750409	RAB9A	13727614	rs5949265	24303555	C	0.1	-0.44	0.1	1.2e-05	0.09	-0.06	0.08	0.445	Escape
X	ILMN_1651763	TFDP3	132351090	rs17146878	44013188	C	0.07	0.5	0.11	1.2e-05	0.08	0.1	0.08	0.216	NA
X	ILMN_2268556	AKAP4	49965636	rs6609049	39914304	G	0.1	-0.43	0.1	1.21e-05	0.12	0	0.07	0.951	NA
X	ILMN_1697338	SRPK3	153050884	rs150879494	88287715	C	0.07	0.52	0.12	1.21e-05	0.06	0.1	0.09	0.294	Variable
X	ILMN_2319424	GYG2	2800604	rs666177	144238028	T	0.47	-0.26	0.06	1.22e-05	0.45	0.06	0.04	0.151	Escape
X	ILMN_1808435	OGT	70767586	rs9887423	29092568	G	0.06	0.55	0.13	1.22e-05	0.05	0	0.1	0.974	Inactive
X	ILMN_1664439	TAF1	70684122	rs139706051	27948005	C	0.05	0.6	0.14	1.22e-05	0.07	0.01	0.09	0.945	Inactive
X	ILMN_1779861	FAM47A	34148496	rs61010921	39942703	C	0.04	0.69	0.16	1.23e-05	0.03	-0.14	0.12	0.234	NA
X	ILMN_1715745	MCART6	103344416	rs5917783	39166000	G	0.05	0.6	0.14	1.23e-05	0.04	-0.2	0.12	0.0913	NA
X	ILMN_2285390	PABPC5	90689886	rs5982531	111644375	A	0.13	0.4	0.09	1.23e-05	0.14	0	0.06	0.955	Unknown
X	ILMN_2377536	CDKL5	18643330	rs145092853	94088516	T	0.03	-0.82	0.19	1.24e-05	0.03	0.17	0.14	0.204	Inactive
X	ILMN_1739830	DGAT2L6	69425218	rs9887025	128142079	C	0.22	0.33	0.07	1.24e-05	0.22	-0.07	0.05	0.202	Variable
X	ILMN_1707236	HCCS	11140642	rs6643520	52640234	C	0.02	0.86	0.2	1.24e-05	0.03	-0.04	0.13	0.792	Inactive
X	ILMN_1677269	MAGEA2	151885164	rs5926140	22891108	A	0.11	-0.42	0.1	1.24e-05	0.14	-0.05	0.07	0.465	NA
X	ILMN_1794803	NDP	43808104	rs5935568	13442761	G	0.47	0.26	0.06	1.24e-05	0.49	0.12	0.04	0.00571	Variable
X	ILMN_2067980	NKAP	119066074	rs2983132	47161637	A	0.1	0.42	0.1	1.24e-05	0.09	0.11	0.08	0.149	Inactive
X	ILMN_1754207	PLAC1	133700184	rs112473340	136740243	T	0.03	-0.78	0.18	1.24e-05	0.04	0.04	0.12	0.704	Variable
X	ILMN_1676447	GPR173	53078614	rs7879383	26211283	G	0.43	-0.26	0.06	1.25e-05	0.45	0.04	0.05	0.326	Inactive
X	ILMN_1763500	GPR82	41586810	rs12008151	111301802	G	0.1	-0.46	0.1	1.25e-05	0.08	-0.01	0.08	0.946	Unknown
X	ILMN_1754727	GPRASP2	101972348	rs5986721	25053067	T	0.12	0.41	0.09	1.25e-05	0.11	0.06	0.07	0.431	Inactive
X	ILMN_1719857	GRIPAP1	48834750	rs181078719	80311451	A	0.01	1.12	0.26	1.25e-05	0.02	-0.28	0.17	0.0902	Inactive
X	ILMN_1656942	PRICKLE3	49032092	rs4844257	67998795	G	0.05	0.61	0.14	1.25e-05	0.04	0.16	0.12	0.174	Inactive
X	ILMN_1667050	PRPS1	106893858	rs4829831	135442276	A	0.08	0.5	0.12	1.25e-05	0.07	-0.02	0.09	0.845	Inactive
X	ILMN_1721905	LOC286478	13358106	rs5908254	141362810	T	0.47	0.27	0.06	1.26e-05	0.48	-0.09	0.04	0.0357	NA
X	ILMN_1719028	LOC645769	13669430	rs6610289	39377379	G	0.02	-0.85	0.19	1.26e-05	0.01	-0.28	0.18	0.127	NA
X	ILMN_1737220	LOC653313	152240020	rs67599061	11643461	G	0.22	0.31	0.07	1.26e-05	0.21	-0.06	0.06	0.304	NA
X	ILMN_2227266	TMEM35	100350820	rs5978783	16684027	C	0.31	0.29	0.07	1.26e-05	0.27	-0.06	0.05	0.261	Inactive
X	ILMN_1747451	PLCXD1	219798	rs112733445	31280997	T	0.06	0.54	0.12	1.27e-05	0.05	-0.03	0.1	0.792	Escape
X	ILMN_1658883	ARAF	47431241	rs147458001	101086750	C	0.02	-1.02	0.23	1.28e-05	0.03	0.22	0.13	0.0838	Inactive
X	ILMN_1813021	COL4A6	107682682	rs75423728	147504638	T	0.03	-0.78	0.18	1.28e-05	0.03	-0.05	0.13	0.683	Variable
X	ILMN_1801421	EMD	153609754	rs2315874	139963626	T	0.25	-0.3	0.07	1.28e-05	0.27	-0.03	0.05	0.565	Unknown
X	ILMN_1808984	CXORF48	134233170	rs5942084	91109491	C	0.03	-0.84	0.19	1.29e-05	0.02	0.48	0.18	0.00696	NA
X	ILMN_1908547	HS.377419	37539786	rs140955840	30397529	T	0.06	-0.56	0.13	1.29e-05	0.05	-0.02	0.09	0.833	NA
X	ILMN_1802834	LOC649999	134229406	rs6579533	113572717	A	0.14	0.37	0.09	1.29e-05	0.15	0.03	0.06	0.637	NA
X	ILMN_1718353	LOC652458	76764008	rs4892576	74603570	G	0.08	-0.48	0.11	1.29e-05	0.07	0.05	0.09	0.601	NA
X	ILMN_2383383	PIR	15474078	rs7054409	127171676	A	0.09	0.47	0.11	1.29e-05	0.09	0.06	0.07	0.385	Variable
X	ILMN_1884160	HS.212476	20383148	rs147065115	8531763	C	0.02	-0.89	0.2	1.3e-05	0.02	-0.24	0.15	0.118	NA
X	ILMN_1829510	HS.546177	7938962	rs200319845	142450389	C	0.05	0.58	0.13	1.3e-05	0.04	-0.11	0.12	0.35	NA
X	ILMN_1739238	L1CAM	153127470	rs73577987	140966895	A	0.06	0.58	0.13	1.3e-05	0.06	0.02	0.09	0.816	Variable
X	ILMN_1733559	LOC100008589	108297748	rs55968837	152228539	C	0.02	1.08	0.25	1.3e-05	0.02	0.11	0.17	0.512	NA
X	ILMN_1675015	MAGEB5	26236214	rs2074034	9585890	A	0.33	0.27	0.06	1.3e-05	0.35	0.06	0.05	0.239	NA
X	ILMN_1657554	TSPYL2	53117354	rs603860	96391717	C	0.44	0.27	0.06	1.3e-05	0.44	0.02	0.04	0.576	Inactive
X	ILMN_1707534	NKRF	118722564	rs480199	149672945	G	0.45	-0.26	0.06	1.31e-05	0.45	0.05	0.04	0.273	Inactive
X	ILMN_1759633	REPS2	17166054	rs12859783	7123305	C	0.27	0.3	0.07	1.31e-05	0.28	0.07	0.05	0.14	Inactive
X	ILMN_1653434	DMD	33229618	rs13440574	46239345	A	0.3	-0.28	0.07	1.32e-05	0.3	-0.04	0.05	0.47	Inactive
X	ILMN_1731957	LOC442474	77150710	X:50538144_A_G	50538144	G	0.03	-0.78	0.18	1.32e-05	0.04	0.07	0.11	0.551	NA
X	ILMN_1655275	LOC648905	50847908	rs140455523	141264414	G	0.08	0.49	0.11	1.32e-05	0.08	0.05	0.08	0.552	NA
X	ILMN_1781356	TSC22D3	107018632	rs6608445	62050816	T	0.48	0.26	0.06	1.32e-05	0.47	-0.04	0.05	0.332	Inactive
X	ILMN_1721349	MAGT1	77083628	X:87546172_C_T	87546172	T	0.04	-0.66	0.15	1.33e-05	0.04	0.04	0.12	0.747	Inactive
X	ILMN_1671351	MAP3K7IP3	30861112	rs17144771	45528591	A	0.13	0.38	0.09	1.33e-05	0.14	0.05	0.06	0.439	NA
X	ILMN_1774806	SLC9A7	46466580	rs12839040	29930455	A	0.06	-0.53	0.12	1.33e-05	0.07	-0.17	0.09	0.0653	Inactive
X	ILMN_1707612	FIGF	15364040	rs368355396	5086199	C	0.02	0.96	0.22	1.34e-05	0.02	0.08	0.15	0.611	Inactive
X	ILMN_1892608	HS.76704	66949478	rs2317455	39255626	T	0.47	-0.26	0.06	1.34e-05	0.47	0.01	0.04	0.893	NA
X	ILMN_1675651	MAGEA6	151870242	rs73250538	149660457	G	0.03	0.8	0.18	1.34e-05	0.04	-0.02	0.11	0.855	NA
X	ILMN_2414533	ARMCX6	100870520	rs5972447	31818536	T	0.38	-0.28	0.06	1.35e-05	0.35	0.04	0.05	0.337	Inactive
X	ILMN_1869318	HS.129334	24326582	rs35397101	146105392	G	0.02	-0.88	0.2	1.35e-05	0.02	0.04	0.17	0.806	NA
X	ILMN_1666315	LOC642408	144846684	rs73225178	121109622	T	0.01	1.15	0.26	1.35e-05	0.02	0.21	0.18	0.231	NA
X	ILMN_1743358	LOC648211	110342416	rs73214505	28136739	G	0.08	0.48	0.11	1.35e-05	0.1	0.01	0.07	0.907	NA
X	ILMN_1704621	WDR44	117583328	rs5971623	32350582	A	0.37	-0.27	0.06	1.35e-05	0.4	0.01	0.05	0.75	Inactive
X	ILMN_2203976	GAGE2C	49294572	rs491610	47925966	A	0.03	0.76	0.18	1.36e-05	0.02	0.06	0.15	0.687	NA
X	ILMN_1738429	LOC644732	77296100	rs113545589	64390387	G	0.1	0.45	0.1	1.36e-05	0.12	-0.07	0.07	0.338	NA
X	ILMN_1654526	LOC645724	13329189	rs143180148	145485762	G	0.03	-0.83	0.19	1.36e-05	0.03	-0.12	0.13	0.373	NA
X	ILMN_1815644	NHSL2	71360686	rs5971598	31843791	C	0.28	0.29	0.07	1.36e-05	0.26	0	0.05	0.994	Variable
X	ILMN_1781137	RPL36A	100650830	rs112609209	51229149	A	0.04	0.66	0.15	1.36e-05	0.04	-0.02	0.11	0.888	Inactive
X	ILMN_1681737	TMSB15A	101768894	rs148705848	38021788	T	0.02	0.93	0.21	1.36e-05	0.02	0.09	0.16	0.592	Inactive
X	ILMN_1654899	CT47A6	120074922	rs5956136	118773329	G	0.17	-0.35	0.08	1.37e-05	0.17	-0.03	0.06	0.659	NA
X	ILMN_2084043	TCEAL7	102587122	rs1718050	32173896	C	0.37	-0.27	0.06	1.37e-05	0.38	0.07	0.05	0.117	Inactive
X	ILMN_1770088	CRSP2	40518986	rs35944020	86609015	A	0.16	0.36	0.08	1.38e-05	0.18	0.12	0.06	0.0315	NA
X	ILMN_1808687	LOC286528	113625618	rs183942145	18705940	T	0.01	1.21	0.28	1.38e-05	0.02	0.02	0.17	0.895	NA
X	ILMN_1728334	LOC340527	71360538	rs851229	46172313	G	0.3	0.29	0.07	1.38e-05	0.32	0.07	0.05	0.172	NA
X	ILMN_2325194	PHF6	133547684	rs186453755	78890116	T	0.01	1.13	0.26	1.38e-05	0.02	0.2	0.16	0.2	Inactive
X	ILMN_1658010	CENPI	100401216	rs140874663	45563281	G	0.02	-0.87	0.2	1.39e-05	0.03	0.19	0.13	0.131	Inactive
X	ILMN_1710768	ZNF673	46333896	rs73201308	8773293	A	0.04	0.72	0.17	1.39e-05	0.03	-0.12	0.13	0.338	NA
X	ILMN_1681695	DNASE1L1	153631610	rs7882497	4770999	T	0.08	-0.49	0.11	1.4e-05	0.09	0.11	0.08	0.168	Inactive
X	ILMN_1903900	HS.128396	102742972	rs145902461	131518646	C	0.04	0.67	0.15	1.4e-05	0.03	-0.09	0.13	0.469	NA
X	ILMN_1671314	UXT	47516652	rs145252194	39603722	T	0.05	-0.59	0.14	1.4e-05	0.04	0	0.11	0.997	Inactive
X	ILMN_1773504	BEXL1	102431402	rs557762	122592889	G	0.21	-0.32	0.07	1.41e-05	0.21	0.03	0.05	0.531	NA
X	ILMN_1772943	CXORF23	19934856	rs72634526	86960670	G	0.03	-0.78	0.18	1.41e-05	0.03	0.09	0.13	0.473	NA
X	ILMN_1702278	LOC642751	147513718	rs5934522	6859931	A	0.12	-0.4	0.09	1.41e-05	0.14	0	0.06	0.952	NA
X	ILMN_1673126	LOC652860	15353760	rs5904473	22340960	C	0.35	-0.28	0.06	1.41e-05	0.37	0.01	0.04	0.762	NA
X	ILMN_1671416	CXORF24	47343062	rs142544687	92624540	A	0.06	-0.53	0.12	1.42e-05	0.07	0.07	0.09	0.428	NA
X	ILMN_1704139	DHRSX	2137806	rs66696789	142569289	C	0.33	0.28	0.06	1.42e-05	0.33	0.02	0.05	0.691	Escape
X	ILMN_1698252	FANCB	14861890	rs145994132	143312964	A	0.05	0.62	0.14	1.42e-05	0.06	0.03	0.09	0.768	Inactive
X	ILMN_1753507	FRMPD3	106848300	rs331333	32310478	T	0.22	0.32	0.07	1.42e-05	0.2	-0.05	0.05	0.342	Variable
X	ILMN_2298755	HS6ST2	131803172	rs192980881	27940638	C	0.03	-0.73	0.17	1.42e-05	0.03	-0.15	0.13	0.24	Escape
X	ILMN_2297555	MAGEB1	30265540	rs148304830	115892634	A	0.08	0.46	0.11	1.42e-05	0.07	0.07	0.08	0.398	NA
X	ILMN_1798311	MBTPS2	21900752	rs67451661	32053106	G	0.06	-0.56	0.13	1.42e-05	0.05	0	0.1	0.976	Inactive
X	ILMN_1811597	PCYT1B	24576320	rs73249102	95927060	T	0.11	0.41	0.09	1.42e-05	0.12	0.01	0.07	0.902	Inactive
X	ILMN_2337835	ZNF182	47834872	rs929112	47925934	G	0.48	-0.26	0.06	1.42e-05	0.49	-0.15	0.05	0.00119	Inactive
X	ILMN_1805979	GAB3	153903834	rs6610656	41925386	A	0.11	0.43	0.1	1.43e-05	0.13	0.06	0.07	0.358	Inactive
X	ILMN_1915188	HS.348844	107174732	rs7054754	30763585	G	0.05	-0.63	0.14	1.43e-05	0.05	-0.18	0.1	0.0948	NA
X	ILMN_1738931	LOC642995	76888310	rs113968994	77276413	A	0.22	0.32	0.07	1.43e-05	0.22	0.1	0.05	0.05	NA
X	ILMN_1779258	LOC644774	77372905	rs2843516	123737839	G	0.21	0.33	0.08	1.43e-05	0.24	0.04	0.05	0.398	NA
X	ILMN_1721017	LOC647928	77218132	rs9887711	147159852	A	0.05	-0.58	0.13	1.43e-05	0.05	0.02	0.1	0.818	NA
X	ILMN_1773153	LOC650111	63653842	rs5952936	43797432	G	0.22	0.31	0.07	1.43e-05	0.21	0.09	0.06	0.102	NA
X	ILMN_1708327	LOC728343	101712706	rs73200924	42275511	T	0.04	0.64	0.15	1.43e-05	0.04	0.04	0.11	0.725	NA
X	ILMN_1809552	TCEAL1	102883696	rs72616013	16481582	T	0.03	0.81	0.19	1.43e-05	0.03	0.09	0.13	0.468	NA
X	ILMN_1760574	RAI2	17818676	rs6568221	113219257	T	0.29	-0.29	0.07	1.44e-05	0.3	-0.02	0.05	0.644	Inactive
X	ILMN_1714818	SSX5	48054514	rs5918071	40816992	G	0.24	0.3	0.07	1.44e-05	0.25	0.03	0.05	0.528	NA
X	ILMN_1690557	VCX2	6379918	rs321064	77680318	G	0.24	0.31	0.07	1.44e-05	0.23	0.08	0.05	0.113	NA
X	ILMN_1676207	SSX2	52736204	rs113283812	135522154	A	0.03	0.73	0.17	1.45e-05	0.02	-0.2	0.16	0.196	NA
X	ILMN_1815361	XIAP	123046990	rs139094616	39830401	A	0.05	0.57	0.13	1.45e-05	0.05	-0.02	0.1	0.854	Inactive
X	ILMN_2118612	FAM120C	54098702	rs3027332	14569688	T	0.03	-0.78	0.18	1.46e-05	0.03	0.17	0.12	0.159	Inactive
X	ILMN_1790987	HUWE1	53560100	rs12014989	28292438	G	0.04	-0.67	0.15	1.46e-05	0.04	0.05	0.11	0.636	Inactive
X	ILMN_1763558	RGN	46943962	rs5972190	30591908	G	0.03	-0.75	0.17	1.46e-05	0.02	-0.15	0.15	0.314	Inactive
X	ILMN_2336728	DLG3	69725124	rs952332	140029418	G	0.46	0.26	0.06	1.47e-05	0.43	0.03	0.04	0.447	Inactive
X	ILMN_1755795	LOC650681	70937052	rs950254	150874404	A	0.27	-0.31	0.07	1.47e-05	0.26	0.05	0.05	0.299	NA
X	ILMN_1727360	MAOB	43626178	rs188371135	112384358	T	0.04	-0.64	0.15	1.47e-05	0.04	-0.11	0.12	0.352	Inactive
X	ILMN_2258982	XAGE1	52512030	rs7886259	116142263	T	0.06	-0.57	0.13	1.47e-05	0.06	0	0.1	0.984	NA
X	ILMN_1844299	HS.574590	86941118	rs72623232	40256284	T	0.04	0.68	0.16	1.48e-05	0.03	-0.06	0.12	0.608	NA
X	ILMN_1748803	ZDHHC9	128977728	rs6526848	29344356	C	0.35	0.28	0.06	1.48e-05	0.37	-0.03	0.04	0.545	Inactive
X	ILMN_2145889	FAM122C	133988318	rs113394811	114711266	G	0.07	-0.51	0.12	1.49e-05	0.06	-0.09	0.09	0.336	Inactive
X	ILMN_1803308	LOC389895	139174750	rs6571290	152960876	C	0.09	-0.45	0.1	1.49e-05	0.1	-0.12	0.07	0.109	NA
X	ILMN_1652768	LOC440589	40794714	rs73245254	91731826	G	0.41	-0.28	0.06	1.49e-05	0.44	0.03	0.05	0.531	NA
X	ILMN_1662353	LOC643547	122994066	rs2070584	47446519	G	0.48	-0.26	0.06	1.49e-05	0.46	-0.04	0.04	0.359	NA
X	ILMN_1741556	MTMR1	149919620	rs5928036	32614696	A	0.16	0.35	0.08	1.49e-05	0.15	0.04	0.07	0.555	Inactive
X	ILMN_1674615	TEX13B	107224556	rs73189195	18170741	C	0.05	-0.62	0.14	1.49e-05	0.03	0.15	0.12	0.222	NA
X	ILMN_1860084	HS.545976	136659620	rs1573906	86135588	C	0.12	-0.4	0.09	1.5e-05	0.11	-0.11	0.07	0.125	NA
X	ILMN_1713351	SATL1	84347354	rs5971370	27369925	T	0.02	0.92	0.21	1.5e-05	0.02	-0.01	0.18	0.964	Inactive
X	ILMN_1812988	LOC648277	146155888	rs5920695	98035701	G	0.12	0.4	0.09	1.51e-05	0.12	0.01	0.07	0.938	NA
X	ILMN_1733469	LOC643235	45488842	rs1361374	43353970	A	0.31	0.29	0.07	1.52e-05	0.32	-0.04	0.05	0.417	NA
X	ILMN_1788391	LOC644011	120182149	rs112736059	6832017	C	0.01	1.21	0.28	1.52e-05	0.02	-0.04	0.15	0.786	NA
X	ILMN_1798885	SLC35A2	48760508	rs5973212	34532174	A	0.2	-0.34	0.08	1.52e-05	0.19	0.01	0.06	0.871	Inactive
X	ILMN_1680689	SPANXB2	140084886	rs1317783	4495335	T	0.05	-0.61	0.14	1.52e-05	0.06	0.14	0.1	0.154	NA
X	ILMN_1676213	SRPX2	99925976	rs192381509	120324122	T	0.02	0.93	0.21	1.52e-05	0.01	-0.12	0.19	0.534	Variable
X	ILMN_1654563	EFNB1	68061740	rs141092067	116677072	C	0.02	0.96	0.22	1.53e-05	0.02	-0.05	0.17	0.773	Inactive
X	ILMN_1813240	EIF1AX	20150313	rs112915389	143732635	A	0.1	0.35	0.08	1.53e-05	0.09	0.01	0.06	0.928	Escape
X	ILMN_1755638	TAF7L	100523536	rs7056107	32086232	T	0.1	-0.44	0.1	1.54e-05	0.11	0.05	0.07	0.458	Escape
X	ILMN_1820572	HS.46839	74271664	rs112224254	136511396	A	0.06	0.57	0.13	1.55e-05	0.06	0.01	0.09	0.93	NA
X	ILMN_2362341	L1CAM	153128184	rs139403708	98362916	T	0.07	0.52	0.12	1.55e-05	0.07	-0.07	0.09	0.413	Variable
X	ILMN_1672339	LOC158730	36397718	rs6615401	91733239	G	0.11	0.42	0.1	1.55e-05	0.13	0.06	0.07	0.341	NA
X	ILMN_1672162	LOC646400	27772920	rs4282713	81853756	T	0.05	-0.61	0.14	1.55e-05	0.06	-0.1	0.1	0.336	NA
X	ILMN_2247572	SSX1	48126632	rs7055318	10142416	G	0.17	0.35	0.08	1.55e-05	0.18	0.04	0.06	0.554	Unknown
X	ILMN_1697694	ATP6AP1	153664816	rs116649585	152661624	T	0.03	0.79	0.18	1.56e-05	0.03	-0.02	0.12	0.89	Inactive
X	ILMN_1910146	HS.556853	131352558	rs73199282	34048604	G	0.08	-0.47	0.11	1.57e-05	0.09	0	0.08	0.964	NA
X	ILMN_1768049	FOXP3	49107756	rs186494357	3915697	G	0.17	-0.35	0.08	1.58e-05	0.15	-0.03	0.06	0.584	Inactive
X	ILMN_1754535	LOC642277	77166332	rs17243075	31997650	T	0.22	0.31	0.07	1.58e-05	0.22	0	0.05	0.974	NA
X	ILMN_1808418	MAGEB4	30262270	rs5918408	42638204	A	0.36	-0.27	0.06	1.58e-05	0.35	0.02	0.05	0.616	NA
X	ILMN_1698191	SCML2	18258281	rs1842185	26901252	C	0.49	-0.27	0.06	1.58e-05	0.47	0.08	0.04	0.0553	Inactive
X	ILMN_1715404	GPR174	78427050	rs5973646	36346108	A	0.12	-0.41	0.09	1.59e-05	0.1	0.12	0.07	0.0943	Variable
X	ILMN_1736940	HPRT1	133627612	rs138450422	63551275	C	0.02	1.06	0.25	1.59e-05	0.02	-0.03	0.16	0.842	Inactive
X	ILMN_1689432	LOC347411	40483042	rs11095771	138205032	G	0.19	-0.34	0.08	1.59e-05	0.19	-0.1	0.06	0.0634	NA
X	ILMN_1777550	ARL13A	100242494	rs150004993	141549063	A	0.04	-0.64	0.15	1.6e-05	0.04	0.01	0.11	0.926	NA
X	ILMN_1661428	ATP11C	138813886	rs112115962	146511868	T	0.17	0.34	0.08	1.61e-05	0.18	-0.02	0.06	0.706	Inactive
X	ILMN_1728204	LOC653310	151885544	rs73227246	121443877	A	0.01	-1.07	0.25	1.61e-05	0.02	0.02	0.17	0.908	NA
X	ILMN_1667970	LOC728825	114953660	rs192089832	87675981	T	0.02	-1.04	0.24	1.61e-05	0.03	-0.18	0.13	0.165	NA
X	ILMN_1731640	MGC39900	103217272	rs45493994	103217138	C	0.15	0.35	0.08	1.61e-05	0.15	0.13	0.06	0.0397	NA
X	ILMN_1684886	VCX	7812004	rs73638730	141244248	T	0.21	0.32	0.07	1.61e-05	0.21	-0.05	0.05	0.367	NA
X	ILMN_1789502	GPC4	132435472	rs144773519	84886711	A	0.03	-0.76	0.18	1.62e-05	0.03	0.02	0.11	0.831	Inactive
X	ILMN_1659401	LOC653155	115884314	rs73471316	23418985	G	0.11	-0.43	0.1	1.62e-05	0.11	0.12	0.07	0.0654	NA
X	ILMN_1660976	LOC653204	149932206	rs75402139	151351484	T	0.18	0.34	0.08	1.62e-05	0.16	-0.06	0.06	0.321	NA
X	ILMN_1686313	PLXNB3	153044480	rs147085164	108382751	A	0.02	-0.95	0.22	1.62e-05	0.02	-0.02	0.16	0.905	Escape
X	ILMN_1659255	RP2	46740680	rs3764771	131211235	A	0.31	-0.28	0.07	1.62e-05	0.31	-0.01	0.05	0.897	Inactive
X	ILMN_2206188	SHROOM4	50335018	X:87546172_C_T	87546172	T	0.04	-0.66	0.15	1.62e-05	0.04	0.04	0.12	0.726	Inactive
X	ILMN_1743770	SLC25A14	129507262	rs7060140	67407442	C	0.11	0.43	0.1	1.62e-05	0.14	0.06	0.06	0.305	Inactive
X	ILMN_1730998	TSPAN6	99884362	rs5955861	19903991	G	0.15	0.38	0.09	1.62e-05	0.14	0.05	0.06	0.367	Variable
X	ILMN_2306189	MAGED1	51644814	rs5918083	40854106	C	0.14	0.39	0.09	1.63e-05	0.12	0.02	0.07	0.796	Inactive
X	ILMN_1757794	BRWD3	79932146	rs12845101	80126603	T	0.1	0.44	0.1	1.64e-05	0.09	0.16	0.08	0.0418	Inactive
X	ILMN_2256081	DNASE1L1	153637952	rs146972474	154791901	T	0.05	-0.6	0.14	1.64e-05	0.06	-0.02	0.09	0.847	Inactive
X	ILMN_1791302	EFHC2	44008058	rs763113	136893906	G	0.22	-0.31	0.07	1.64e-05	0.23	0.05	0.05	0.398	Variable
X	ILMN_1697907	LOC649542	153812802	X:29820898_A_G	29820898	G	0.04	-0.67	0.15	1.64e-05	0.04	0.07	0.12	0.564	NA
X	ILMN_2189605	FAM122B	133904166	rs967195	22265666	G	0.06	-0.55	0.13	1.65e-05	0.07	0.02	0.08	0.852	Variable
X	ILMN_1836531	HS.209253	150874256	rs149402878	144514447	A	0.02	1.02	0.24	1.65e-05	0.02	-0.11	0.18	0.531	NA
X	ILMN_1853742	HS.562032	73952990	rs111609201	58365548	G	0.05	-0.61	0.14	1.65e-05	0.06	0.09	0.09	0.3	NA
X	ILMN_2281128	PSMD10	107330942	rs1983610	149545747	C	0.44	-0.26	0.06	1.65e-05	0.45	0.08	0.05	0.0631	Inactive
X	ILMN_2055609	GPR174	78427592	rs5937161	68385148	A	0.2	-0.32	0.08	1.66e-05	0.21	-0.04	0.05	0.473	Variable
X	ILMN_1662627	LOC392440	35077848	rs55979978	56486358	G	0.01	1.17	0.27	1.66e-05	0.02	-0.05	0.18	0.783	NA
X	ILMN_1712887	SLC10A3	153715866	rs56010458	128362531	C	0.09	0.46	0.11	1.66e-05	0.09	0.13	0.08	0.0922	Inactive
X	ILMN_1815698	XAGE-4	55683900	rs1771601	128886944	C	0.05	-0.56	0.13	1.66e-05	0.04	0.08	0.11	0.476	NA
X	ILMN_1722603	CDX4	72673474	rs2021642	33092265	A	0.19	-0.34	0.08	1.67e-05	0.17	-0.01	0.06	0.904	Unknown
X	ILMN_1658067	LOC647474	139114868	rs11095972	141432446	A	0.43	-0.26	0.06	1.67e-05	0.43	-0.04	0.04	0.389	NA
X	ILMN_1712314	DUSP9	152916286	rs1527121	4734364	T	0.22	0.32	0.07	1.68e-05	0.23	-0.02	0.05	0.727	Inactive
X	ILMN_1684000	EDA	68890102	rs6634194	139845866	C	0.12	0.39	0.09	1.68e-05	0.13	0.02	0.07	0.711	Inactive
X	ILMN_1729965	LOC347487	139038202	rs209766	43822924	T	0.33	-0.28	0.06	1.68e-05	0.33	0.01	0.05	0.892	NA
X	ILMN_1748124	TSC22D3	106956652	rs139364916	25791040	C	0.3	0.3	0.07	1.68e-05	0.27	-0.06	0.05	0.224	Inactive
X	ILMN_1782034	ZXDA	57934284	rs73223716	116642953	A	0.03	-0.82	0.19	1.68e-05	0.02	-0.05	0.15	0.76	Unknown
X	ILMN_1902658	HS.31532	62646800	rs5981169	68342576	T	0.44	-0.27	0.06	1.7e-05	0.42	-0.07	0.04	0.119	NA
X	ILMN_1673983	LOC653411	49687070	rs5979311	10403001	C	0.02	-0.9	0.21	1.7e-05	0.02	-0.21	0.15	0.167	NA
X	ILMN_1688444	LOC727837	52683824	rs185712238	14835950	T	0.06	0.58	0.13	1.7e-05	0.06	0.07	0.09	0.449	NA
X	ILMN_1670308	GPM6B	13956722	rs62594417	34001072	A	0.03	-0.8	0.19	1.71e-05	0.03	0.02	0.12	0.84	Escape
X	ILMN_1652215	LOC644310	51666678	rs147239196	4522119	G	0.02	-0.87	0.2	1.71e-05	0.01	0.2	0.19	0.306	NA
X	ILMN_2222234	PRDX4	23701806	rs142729610	39610972	C	0.05	0.62	0.15	1.71e-05	0.05	0.04	0.1	0.704	Inactive
X	ILMN_2360047	MAGEA11	148798182	rs7055025	125615804	T	0.03	-0.76	0.18	1.72e-05	0.03	-0.29	0.12	0.0157	NA
X	ILMN_1785564	FGF16	76711900	rs5927069	32283262	G	0.38	0.27	0.06	1.73e-05	0.38	-0.04	0.04	0.421	Unknown
X	ILMN_1884579	HS.567127	122717488	rs113406609	137959287	A	0.17	0.35	0.08	1.73e-05	0.17	-0.04	0.06	0.465	NA
X	ILMN_2372681	MAGEA6	151870272	rs5940815	89681518	A	0.23	0.32	0.07	1.73e-05	0.24	0.07	0.05	0.198	NA
X	ILMN_1690376	PDZD11	69506030	rs73221301	113580915	T	0.12	-0.4	0.09	1.73e-05	0.12	-0.11	0.07	0.0973	Unknown
X	ILMN_1715638	GAGE4	49197622	rs140204925	127001468	T	0.02	1.01	0.24	1.74e-05	0.03	0.21	0.14	0.143	NA
X	ILMN_1710652	MTMR8	63488500	rs62593677	122005541	A	0.03	-0.72	0.17	1.74e-05	0.05	0.09	0.1	0.367	Inactive
X	ILMN_2329625	PCDH11X	91134136	rs7474363	38621015	T	0.31	-0.28	0.07	1.74e-05	0.32	-0.02	0.05	0.706	Variable
X	ILMN_1677829	SLC9A6	135128886	X:152695181_C_G	152695181	C	0.01	-1.1	0.26	1.76e-05	0.02	0.09	0.18	0.608	Inactive
X	ILMN_1813851	GRPR	16171298	rs12689240	20342793	T	0.18	0.33	0.08	1.77e-05	0.2	0.06	0.06	0.303	Variable
X	ILMN_1774062	SLC25A5	118604962	rs146700409	3000679	G	0.02	0.94	0.22	1.77e-05	0.02	0.05	0.15	0.735	Inactive
X	ILMN_2230530	PHF8	53966632	rs4829192	30639210	G	0.44	0.27	0.06	1.78e-05	0.44	0.01	0.04	0.854	Inactive
X	ILMN_1661417	MAGED2	54835620	rs145024829	48395114	C	0.05	-0.56	0.13	1.79e-05	0.05	0.07	0.1	0.493	Inactive
X	ILMN_2218068	RAB40A	102754800	rs6530416	4614920	A	0.03	-0.78	0.18	1.79e-05	0.03	0.03	0.14	0.848	Inactive
X	ILMN_1778338	RNF128	105937424	rs60521737	143622971	A	0.15	-0.36	0.08	1.79e-05	0.16	0.01	0.06	0.818	Unknown
X	ILMN_1810577	RPS4X	71496010	rs17303379	125588020	T	0.03	-0.61	0.14	1.79e-05	0.04	-0.09	0.1	0.36	Escape
X	ILMN_1670948	TSR2	54471606	rs6622778	82894116	T	0.05	0.63	0.15	1.79e-05	0.04	-0.02	0.11	0.829	Inactive
X	ILMN_1745006	CXORF41	106487202	rs686328	149542406	A	0.32	-0.28	0.06	1.8e-05	0.31	0	0.05	0.954	NA
X	ILMN_2396551	GAGE1	49370826	rs62582668	8123252	A	0.09	-0.46	0.11	1.8e-05	0.09	-0.1	0.08	0.187	NA
X	ILMN_1690971	SSX3	48209428	rs5927789	31661504	T	0.31	0.28	0.07	1.8e-05	0.3	0.12	0.05	0.0174	NA
X	ILMN_2367186	PIGA	15339034	rs5979856	13409172	T	0.15	0.37	0.09	1.81e-05	0.12	-0.07	0.07	0.268	Inactive
X	ILMN_1808501	SH3KBP1	19554060	rs2405859	145003606	G	0.16	0.37	0.09	1.81e-05	0.17	-0.01	0.06	0.913	Inactive
X	ILMN_1808115	ATP7A	77304958	rs2897826	12873411	A	0.07	0.52	0.12	1.82e-05	0.06	-0.03	0.09	0.72	Variable
X	ILMN_1667957	LOC646549	35303612	rs35932861	108730459	A	0.41	0.27	0.06	1.82e-05	0.39	0.05	0.05	0.255	NA
X	ILMN_2347044	SLC25A14	129498722	rs443858	117991534	G	0.47	0.26	0.06	1.82e-05	0.48	-0.02	0.04	0.67	Inactive
X	ILMN_1791645	SSX4	48246666	rs41404246	10187120	G	0.22	0.31	0.07	1.82e-05	0.22	-0.04	0.05	0.429	NA
X	ILMN_1722279	DMD	32430166	rs73256120	102194625	G	0.14	-0.37	0.09	1.83e-05	0.13	0.06	0.06	0.384	Inactive
X	ILMN_1661066	LOC644596	134229512	rs73206446	52852281	G	0.06	0.55	0.13	1.83e-05	0.06	0.03	0.09	0.721	NA
X	ILMN_2378845	VCX2	7811270	rs143454329	26078756	T	0.05	-0.6	0.14	1.83e-05	0.05	0.06	0.1	0.559	NA
X	ILMN_1673608	LOC643605	99407790	rs182189504	15294851	A	0.29	0.29	0.07	1.84e-05	0.31	0	0.05	0.956	NA
X	ILMN_2358733	TAZ	153649456	rs17325568	124120919	T	0.22	-0.31	0.07	1.84e-05	0.19	0.06	0.06	0.262	Inactive
X	ILMN_1772189	ABCD1	153009862	rs5919817	144324962	T	0.34	0.27	0.06	1.85e-05	0.31	-0.06	0.05	0.192	Inactive
X	ILMN_1668408	AIFM1	129264044	rs150387861	113863744	A	0.03	-0.74	0.17	1.85e-05	0.04	0.05	0.11	0.632	Inactive
X	ILMN_2166831	RPS4X	71493732	rs147545375	68888492	G	0.06	0.46	0.11	1.85e-05	0.06	-0.18	0.08	0.0187	Escape
X	ILMN_2061310	ZNF280C	129337064	rs145996518	86954163	A	0.01	1.21	0.28	1.85e-05	0.02	-0.01	0.17	0.951	Variable
X	ILMN_1702755	BMP15	50659416	rs4830842	13337059	T	0.32	-0.27	0.06	1.86e-05	0.31	0.11	0.05	0.024	NA
X	ILMN_2375360	COL4A5	107938076	rs137994206	20847743	C	0.02	-0.98	0.23	1.86e-05	0.01	-0.09	0.19	0.644	Inactive
X	ILMN_1896420	HS.545993	128579610	rs148144018	115921324	C	0.04	-0.68	0.16	1.86e-05	0.03	-0.17	0.12	0.141	NA
X	ILMN_1825389	HS.550095	8152198	rs5933722	9261183	G	0.13	-0.38	0.09	1.86e-05	0.12	-0.02	0.07	0.761	NA
X	ILMN_1654973	LOC642804	148155586	rs139213493	153598084	A	0.08	-0.46	0.11	1.86e-05	0.09	-0.19	0.08	0.0196	NA
X	ILMN_1760705	POF1B	84532578	rs5922214	85318049	T	0.07	-0.5	0.12	1.86e-05	0.07	0.1	0.08	0.189	Variable
X	ILMN_2407703	SYN1	47431448	rs147420596	97292230	A	0.03	-0.74	0.17	1.86e-05	0.03	0	0.13	0.977	Inactive
X	ILMN_1789398	RP13-360B22.2	109416888	rs12851447	9794531	A	0.01	1.24	0.29	1.87e-05	0.01	0.32	0.21	0.122	NA
X	ILMN_1808463	SPANXN4	142121966	rs73193043	3011722	A	0.08	0.48	0.11	1.87e-05	0.07	0.09	0.08	0.262	NA
X	ILMN_2089340	FAM127B	134185524	rs112338547	22040465	C	0.05	-0.63	0.15	1.88e-05	0.04	-0.12	0.11	0.273	Inactive
X	ILMN_1749799	NSBP1	80377042	rs1406996	114283445	T	0.24	-0.31	0.07	1.88e-05	0.24	-0.06	0.05	0.245	NA
X	ILMN_1777424	GAGE1	49368390	rs34437675	41258894	A	0.34	-0.27	0.06	1.89e-05	0.33	-0.04	0.05	0.458	NA
X	ILMN_1843585	HS.105618	131503854	rs62596581	96958374	A	0.05	-0.58	0.13	1.89e-05	0.04	0.05	0.11	0.694	NA
X	ILMN_1894969	HS.563667	71251548	rs146398227	121884329	A	0.39	0.27	0.06	1.89e-05	0.4	-0.03	0.05	0.495	NA
X	ILMN_1778743	SMPX	21755782	rs113380499	93616700	C	0.09	-0.44	0.1	1.89e-05	0.09	-0.01	0.08	0.847	Inactive
X	ILMN_1680265	LOC650325	66594314	rs150052069	149396382	T	0.03	0.79	0.18	1.9e-05	0.03	-0.11	0.13	0.374	NA
X	ILMN_1761176	GRIPAP1	48830380	rs111617521	81986280	T	0.05	0.62	0.14	1.91e-05	0.05	0.09	0.1	0.375	Inactive
X	ILMN_1775007	LOC392425	6907672	rs5958849	78146569	G	0.19	-0.33	0.08	1.91e-05	0.19	-0.05	0.06	0.363	NA
X	ILMN_2387285	MSL3	11783818	rs439414	91520162	A	0.17	0.35	0.08	1.91e-05	0.17	-0.03	0.06	0.634	Escape
X	ILMN_2362245	HNRNPH2	100668192	rs6626232	146329941	A	0.04	0.66	0.15	1.92e-05	0.04	-0.06	0.11	0.551	Inactive
X	ILMN_2394557	WNK3	54223170	rs730542	87369282	G	0.18	0.33	0.08	1.93e-05	0.15	0	0.06	0.985	Inactive
X	ILMN_2342250	ZXDA	57934592	rs59696594	69518319	T	0.1	-0.43	0.1	1.93e-05	0.1	-0.03	0.07	0.724	Unknown
X	ILMN_2206411	CTAG1A	153813442	rs144927326	83683097	A	0.04	-0.7	0.16	1.94e-05	0.03	0	0.12	0.972	NA
X	ILMN_2069912	MAGEA8	149014162	rs6530562	12757285	G	0.4	-0.27	0.06	1.94e-05	0.42	0.04	0.04	0.346	NA
X	ILMN_2346358	TAF1	70680554	rs55915926	3577851	C	0.37	0.27	0.06	1.95e-05	0.37	0	0.05	0.935	Inactive
X	ILMN_1735229	LOC729193	6144422	rs33910054	49061742	T	0.07	0.49	0.12	1.96e-05	0.07	0.01	0.09	0.894	NA
X	ILMN_1651741	ARMCX3	100878380	rs5933747	9584470	C	0.13	-0.38	0.09	1.97e-05	0.16	0.02	0.06	0.691	Inactive
X	ILMN_2317446	CXORF48	134290516	X:136398298_A_T	136398298	T	0.06	-0.52	0.12	1.97e-05	0.07	-0.22	0.09	0.00996	NA
X	ILMN_2379130	IRAK1	153276212	rs5912519	80789284	T	0.06	0.56	0.13	1.97e-05	0.06	0.11	0.09	0.207	Inactive
X	ILMN_1794950	RGAG1	109699326	rs73207106	16560809	T	0.24	0.3	0.07	1.97e-05	0.24	-0.09	0.05	0.083	Variable
X	ILMN_1727984	F8A3	154114822	rs1997786	46179305	A	0.07	0.5	0.12	1.99e-05	0.06	-0.15	0.09	0.0957	NA
X	ILMN_1701700	KLHL4	86924786	rs5990149	95120675	C	0.21	0.32	0.08	1.99e-05	0.21	0.04	0.06	0.446	Inactive
X	ILMN_1696263	LOC643032	41162432	rs5987736	114709751	C	0.44	0.26	0.06	1.99e-05	0.45	0.07	0.04	0.126	NA
X	ILMN_2143261	CXORF40B	149100686	rs2302077	2843818	G	0.02	-0.95	0.22	2e-05	0.03	0.06	0.13	0.61	NA
X	ILMN_1670139	TEX28	153523410	rs77467075	141141490	A	0.12	-0.4	0.09	2e-05	0.11	0.08	0.07	0.266	NA
X	ILMN_1655690	CDR1	139865532	rs144886442	133270459	C	0.04	-0.61	0.14	2.01e-05	0.05	0	0.1	0.965	Inactive
X	ILMN_1668162	DGAT2L3	69459758	rs112652023	114596923	A	0.18	-0.35	0.08	2.01e-05	0.18	0.07	0.05	0.194	NA
X	ILMN_1840705	HS.575737	7364564	rs5905273	115491886	A	0.07	0.5	0.12	2.01e-05	0.06	0.05	0.09	0.585	NA
X	ILMN_1734153	GDI1	153671664	rs1293477	122143120	A	0.16	-0.37	0.09	2.02e-05	0.17	0.01	0.06	0.796	Inactive
X	ILMN_1685798	MAGEA6	151936094	rs5971492	30493507	G	0.18	0.34	0.08	2.02e-05	0.19	0.11	0.06	0.0444	NA
X	ILMN_1687392	NRK	105202000	rs6628330	28197519	T	0.08	-0.47	0.11	2.02e-05	0.1	-0.04	0.07	0.629	Inactive
X	ILMN_1775093	SHOX	620094	rs2202191	39195673	T	0.32	0.28	0.07	2.02e-05	0.31	-0.03	0.05	0.579	Escape
X	ILMN_1707799	DGKK	50114810	rs5925000	150852757	G	0.4	0.26	0.06	2.03e-05	0.44	0.07	0.05	0.113	NA
X	ILMN_1894521	HS.546119	41135374	rs28712102	142900228	G	0.46	0.26	0.06	2.03e-05	0.45	-0.03	0.04	0.433	NA
X	ILMN_1804654	LOC442448	46421430	rs148596718	135838420	T	0.03	-0.8	0.19	2.03e-05	0.03	0.23	0.14	0.1	NA
X	ILMN_2293677	STAG2	123094660	rs6635708	137695891	C	0.22	-0.31	0.07	2.03e-05	0.22	-0.02	0.05	0.729	Inactive
X	ILMN_2231845	CT47A6	120066114	rs34915660	32322331	T	0.25	0.3	0.07	2.04e-05	0.25	0	0.05	0.946	NA
X	ILMN_2180252	FAM70A	119392574	rs138336440	83531025	T	0.02	-0.86	0.2	2.04e-05	0.02	0.15	0.15	0.305	NA
X	ILMN_1711318	PHF8	53963396	rs148040347	44496665	T	0.03	0.71	0.17	2.04e-05	0.03	0.21	0.12	0.0839	Inactive
X	ILMN_1683576	MAGED2	54841910	rs5978526	12417821	T	0.08	0.45	0.11	2.06e-05	0.09	0.22	0.08	0.0072	Inactive
X	ILMN_1776653	SCML1	17772582	X:37220596_A_G	37220596	G	0.02	-0.84	0.2	2.06e-05	0.02	-0.33	0.16	0.0362	Inactive
X	ILMN_1652196	CTAG1A	153813450	rs7061380	150599043	G	0.39	-0.26	0.06	2.07e-05	0.36	0	0.04	0.945	NA
X	ILMN_1799535	GJB1	70444912	X:119209308_A_G	119209308	G	0.02	0.85	0.2	2.07e-05	0.02	0.15	0.15	0.322	Unknown
X	ILMN_2041788	PLS3	114884762	rs60028314	130216988	A	0.06	0.53	0.12	2.07e-05	0.08	0.03	0.08	0.713	Variable
X	ILMN_1786041	ASB9	15262276	rs543515	150352919	G	0.12	-0.39	0.09	2.08e-05	0.12	0.02	0.07	0.813	Inactive
X	ILMN_1663683	HEPH	65384286	rs5935293	12326634	G	0.32	0.28	0.07	2.08e-05	0.29	-0.09	0.05	0.0661	Inactive
X	ILMN_1824016	HS.522635	48365306	rs73639620	144342318	A	0.02	0.93	0.22	2.08e-05	0.02	-0.03	0.15	0.849	NA
X	ILMN_1745409	LOC340529	72297542	rs206040	39508269	G	0.5	0.25	0.06	2.08e-05	0.49	-0.01	0.04	0.809	NA
X	ILMN_1698304	LOC642969	77224737	rs3853839	12907658	G	0.17	0.35	0.08	2.08e-05	0.16	0.02	0.06	0.723	NA
X	ILMN_1720140	LOC644035	70504278	rs141662585	120321754	A	0.03	-0.77	0.18	2.08e-05	0.02	0.14	0.16	0.376	NA
X	ILMN_1783220	LOC648668	118208844	rs149991487	22016757	T	0.03	-0.77	0.18	2.08e-05	0.03	0.01	0.13	0.925	NA
X	ILMN_1651752	CXORF21	30577478	rs5968694	85067726	A	0.42	-0.26	0.06	2.09e-05	0.43	-0.08	0.04	0.0577	NA
X	ILMN_1882248	HS.40061	55511386	rs62587743	32003283	T	0.27	-0.29	0.07	2.09e-05	0.28	-0.02	0.05	0.718	NA
X	ILMN_1707807	RNF128	105970566	rs62598898	144696468	C	0.22	0.31	0.07	2.09e-05	0.22	0	0.05	0.963	Unknown
X	ILMN_1759092	CXORF40A	148622864	rs151325498	32609496	A	0.04	-0.62	0.15	2.1e-05	0.05	-0.08	0.1	0.417	NA
X	ILMN_1718107	MAGEA12	151900568	rs7062482	13255970	G	0.12	0.4	0.09	2.1e-05	0.13	0.01	0.07	0.867	NA
X	ILMN_1695382	TSC22D3	106959586	rs144261044	85988889	T	0.06	0.54	0.13	2.1e-05	0.05	-0.03	0.1	0.776	Inactive
X	ILMN_1795756	CNKSR2	21667145	rs149795350	43350134	A	0.04	-0.71	0.17	2.11e-05	0.02	0.19	0.15	0.222	Variable
X	ILMN_1705527	LOC401589	51942994	rs150784123	28851822	G	0.01	1.3	0.31	2.11e-05	0.02	-0.29	0.15	0.0551	NA
X	ILMN_1780656	LOC645837	70938148	rs148723024	25867610	T	0.04	0.68	0.16	2.12e-05	0.04	-0.02	0.11	0.855	NA
X	ILMN_2298261	RBM3	48434426	rs200866708	5016837	G	0.44	-0.26	0.06	2.12e-05	0.46	0.01	0.04	0.859	Variable
X	ILMN_1659138	CACNA1F	49061732	rs150987751	130615523	T	0.03	-0.7	0.16	2.13e-05	0.04	0.03	0.12	0.773	Inactive
X	ILMN_2168903	FAM47B	34962568	rs142077193	25540708	T	0.03	0.76	0.18	2.14e-05	0.02	-0.27	0.17	0.117	NA
X	ILMN_1653826	FGF13	137821468	rs149945721	41260338	G	0.06	-0.54	0.13	2.14e-05	0.06	0.08	0.09	0.372	Variable
X	ILMN_1741600	PFKFB1	54959714	rs5974775	137841087	T	0.26	0.3	0.07	2.14e-05	0.26	0	0.05	0.951	Inactive
X	ILMN_1753450	ATXN3L	13337090	rs145182934	127380472	A	0.04	-0.62	0.15	2.15e-05	0.04	-0.01	0.11	0.933	NA
X	ILMN_1707699	LOC644830	110347012	rs56087814	103688529	A	0.03	0.75	0.18	2.15e-05	0.03	-0.21	0.14	0.123	NA
X	ILMN_1733675	MPP1	154007278	rs62597744	96284337	A	0.08	0.48	0.11	2.15e-05	0.08	0	0.08	0.956	Inactive
X	ILMN_1761112	PORCN	48379100	rs62594431	33394466	A	0.15	-0.37	0.09	2.15e-05	0.13	-0.08	0.06	0.219	Inactive
X	ILMN_1761456	ALG13	110928317	rs5974188	111888724	G	0.19	-0.32	0.07	2.17e-05	0.18	-0.08	0.06	0.149	Variable
X	ILMN_1671808	CSAG3A	151877476	rs5926150	22900992	C	0.31	0.27	0.06	2.17e-05	0.32	0.05	0.05	0.319	NA
X	ILMN_1678217	LOC653349	72065372	rs2240581	7890631	C	0.06	-0.52	0.12	2.17e-05	0.07	0.1	0.09	0.269	NA
X	ILMN_1765082	RBM10	47045938	rs73249428	147683971	A	0.02	-0.83	0.2	2.17e-05	0.02	0.01	0.16	0.949	Inactive
X	ILMN_1745499	UXT	47518366	rs11798619	144122290	G	0.04	-0.63	0.15	2.17e-05	0.04	-0.04	0.11	0.719	Inactive
X	ILMN_2251279	WDR45	48937440	rs140174915	139654946	G	0.04	0.66	0.15	2.17e-05	0.03	0.02	0.13	0.852	Inactive
X	ILMN_1679987	AKAP14	119048792	rs189036534	49459184	C	0.01	-1.22	0.29	2.18e-05	0.01	-0.05	0.19	0.796	Variable
X	ILMN_1767015	BCORL1	129191414	rs5987117	152924448	G	0.34	0.28	0.07	2.18e-05	0.31	-0.08	0.05	0.084	Inactive
X	ILMN_1664314	LOC644200	130843549	rs5930113	126541885	C	0.04	-0.65	0.15	2.18e-05	0.04	-0.23	0.11	0.0417	NA
X	ILMN_1815439	CSAG1	151903858	rs66702502	144796342	T	0.16	0.36	0.08	2.19e-05	0.18	-0.02	0.06	0.678	NA
X	ILMN_2381286	DMD	31222194	rs4830285	133547376	C	0.04	0.63	0.15	2.19e-05	0.04	-0.04	0.11	0.7	Inactive
X	ILMN_1801891	HDX	83576262	rs4911884	114219036	C	0.08	0.45	0.11	2.19e-05	0.08	-0.08	0.08	0.307	Inactive
X	ILMN_1681777	SHROOM2	9917172	rs5925739	23222569	G	0.05	-0.6	0.14	2.19e-05	0.06	0.15	0.1	0.122	Variable
X	ILMN_1782705	GAGE5	49296846	rs55961845	56062738	T	0.02	0.99	0.23	2.2e-05	0.01	0.15	0.2	0.436	NA
X	ILMN_1659077	CD40LG	135742392	rs5970318	151667667	T	0.18	-0.34	0.08	2.21e-05	0.19	0	0.06	0.953	Variable
X	ILMN_1902927	HS.545947	150588474	rs6608092	120383965	T	0.43	0.25	0.06	2.21e-05	0.42	-0.05	0.05	0.32	NA
X	ILMN_1805366	TBC1D8B	106092708	rs5953596	140500556	T	0.23	-0.3	0.07	2.21e-05	0.24	-0.09	0.05	0.0658	Inactive
X	ILMN_2334204	ERCC6L	71425122	rs145227365	150202801	T	0.03	0.78	0.18	2.23e-05	0.02	0.09	0.14	0.519	Inactive
X	ILMN_1778039	FAM9A	8759327	rs192156921	121274087	T	0.04	0.65	0.15	2.23e-05	0.04	-0.13	0.12	0.278	NA
X	ILMN_2303170	MBNL3	131513668	rs181400756	33486646	A	0.01	1.4	0.33	2.23e-05	0.02	0.32	0.17	0.0574	Inactive
X	ILMN_1683761	CXORF48	134291008	rs5924839	149846523	C	0.07	-0.51	0.12	2.24e-05	0.07	0.05	0.08	0.521	NA
X	ILMN_1872496	HS.98197	145891326	rs139280089	43438004	C	0.02	0.89	0.21	2.24e-05	0.02	0.1	0.16	0.549	NA
X	ILMN_1748052	LOC643116	88837536	rs5951523	22273398	T	0.37	0.27	0.06	2.24e-05	0.38	-0.02	0.04	0.686	NA
X	ILMN_2340935	WBP5	102613264	rs139250704	93365178	A	0.04	-0.66	0.16	2.24e-05	0.05	0.03	0.1	0.797	Variable
X	ILMN_2135944	CT45A4	134891456	rs5939401	2846665	G	0.49	0.26	0.06	2.26e-05	0.48	0.09	0.04	0.0463	NA
X	ILMN_1812355	WDR42C	27766746	rs209550	129308887	G	0.42	0.26	0.06	2.26e-05	0.39	0.02	0.04	0.727	NA
X	ILMN_1770467	GAGE7	49223866	rs12396596	44394998	G	0.15	0.37	0.09	2.28e-05	0.18	-0.07	0.05	0.22	NA
X	ILMN_1705810	LOC653094	52926564	rs6653162	67876491	A	0.02	-0.89	0.21	2.28e-05	0.04	-0.11	0.12	0.364	NA
X	ILMN_2402272	TCEAL8	102510036	rs150690062	18984266	T	0.02	-0.94	0.22	2.28e-05	0.02	-0.15	0.14	0.302	Unknown
X	ILMN_1688725	UTP14A	129059136	rs11095470	7563051	T	0.03	-0.78	0.18	2.28e-05	0.03	0.08	0.14	0.57	Inactive
X	ILMN_1802537	AKAP14	119037236	rs5933988	12348212	C	0.19	0.32	0.08	2.29e-05	0.17	0	0.06	0.937	Variable
X	ILMN_1673668	LOC643767	49000002	rs12687592	42735471	C	0.24	-0.3	0.07	2.29e-05	0.23	-0.01	0.05	0.785	NA
X	ILMN_1687265	NXF5	101091730	rs78706613	32068280	A	0.19	0.32	0.08	2.29e-05	0.18	-0.04	0.06	0.487	NA
X	ILMN_1712555	LOC347549	51361720	rs4412527	108369609	T	0.13	-0.38	0.09	2.3e-05	0.13	0.04	0.07	0.554	NA
X	ILMN_2264597	MID2	107160944	rs5917737	39005589	A	0.37	-0.26	0.06	2.3e-05	0.34	0.02	0.05	0.731	Variable
X	ILMN_1713868	ZXDA	57612412	rs6648405	121544162	T	0.08	0.47	0.11	2.3e-05	0.06	-0.07	0.09	0.412	Unknown
X	ILMN_1742123	H2AFB1	154113506	rs143848040	29908586	A	0.03	-0.73	0.17	2.31e-05	0.03	0.07	0.12	0.558	NA
X	ILMN_1799667	KIF4A	69640292	rs5918489	38037479	T	0.48	-0.26	0.06	2.31e-05	0.45	-0.07	0.04	0.117	Inactive
X	ILMN_1676102	NHS	17393598	rs139916505	93749677	A	0.04	0.66	0.16	2.31e-05	0.03	0.2	0.13	0.124	Variable
X	ILMN_1727789	RNF12	73810206	rs137941360	122105851	T	0.05	-0.6	0.14	2.31e-05	0.05	-0.1	0.11	0.378	NA
X	ILMN_1705466	FLJ30058	130223400	rs2147048	142097875	C	0.02	-1.02	0.24	2.32e-05	0.02	0.24	0.16	0.145	NA
X	ILMN_1672806	LOC389852	47867276	rs138330193	141861771	A	0.02	-0.81	0.19	2.32e-05	0.03	0.05	0.14	0.746	NA
X	ILMN_1674343	NXF3	102330870	rs113950877	145386059	A	0.05	-0.59	0.14	2.32e-05	0.05	0.03	0.1	0.783	Variable
X	ILMN_1666378	MAGEC1	140995854	rs12009642	41367130	C	0.14	-0.36	0.08	2.33e-05	0.14	-0.13	0.07	0.0538	Unknown
X	ILMN_1658560	LOC653210	51805178	rs185156149	51854529	G	0.18	-0.33	0.08	2.34e-05	0.18	-0.08	0.06	0.148	NA
X	ILMN_1715551	GABRA3	151336840	rs5908985	143447151	A	0.12	-0.39	0.09	2.35e-05	0.12	0.08	0.07	0.238	Variable
X	ILMN_1726435	LOC139363	137565908	rs35850991	31757969	C	0.07	-0.51	0.12	2.35e-05	0.06	-0.22	0.09	0.0145	NA
X	ILMN_2108366	RBM41	106310662	rs5936629	70748839	T	0.1	0.42	0.1	2.35e-05	0.1	0.09	0.07	0.199	Inactive
X	ILMN_2128697	SPACA5	47863815	rs1554992	49405242	C	0.37	0.26	0.06	2.35e-05	0.38	0.08	0.05	0.0744	NA
X	ILMN_1660375	XAGE2	52118736	rs9724327	91242972	A	0.06	-0.56	0.13	2.35e-05	0.06	-0.06	0.09	0.515	NA
X	ILMN_2184049	COX7B	77158176	rs12400506	149312528	C	0.2	-0.33	0.08	2.36e-05	0.18	-0.06	0.06	0.306	Variable
X	ILMN_1651309	DIAPH2	96857602	rs60240654	150498791	A	0.1	-0.42	0.1	2.36e-05	0.09	0.16	0.08	0.0568	Inactive
X	ILMN_1770344	INE1	47064940	rs138695315	50590735	G	0.1	-0.42	0.1	2.36e-05	0.13	0.01	0.07	0.929	NA
X	ILMN_1689353	APLN	128779766	rs11798493	74927458	C	0.23	-0.31	0.07	2.37e-05	0.25	0.06	0.05	0.205	Inactive
X	ILMN_1882000	HS.558212	16861604	rs145046946	29937522	G	0.04	0.63	0.15	2.37e-05	0.03	-0.05	0.11	0.658	NA
X	ILMN_2160428	IL1RAPL1	29974374	rs12558491	29906153	T	0.05	-0.6	0.14	2.37e-05	0.05	-0.05	0.11	0.631	Variable
X	ILMN_1712257	PPP2R3B	299398	rs141086132	144330556	C	0.07	0.51	0.12	2.37e-05	0.08	-0.14	0.08	0.075	Escape
X	ILMN_2140389	TMEM185A	148678564	rs5974332	111786784	T	0.42	-0.25	0.06	2.37e-05	0.46	0	0.05	0.969	Inactive
X	ILMN_1684984	MAGED2	54834196	rs34130449	118916528	C	0.07	0.5	0.12	2.38e-05	0.08	-0.03	0.08	0.74	Inactive
X	ILMN_1715864	NHS	17753826	rs139110648	105168380	G	0.03	-0.78	0.18	2.38e-05	0.02	0.08	0.16	0.604	Variable
X	ILMN_1665537	LOC654032	134706764	rs5979526	12176576	T	0.11	0.4	0.09	2.39e-05	0.13	-0.06	0.07	0.363	NA
X	ILMN_1772894	TMEM27	15646094	rs147932091	68787270	T	0.01	-1.1	0.26	2.4e-05	0.02	0.03	0.15	0.818	Escape
X	ILMN_2100957	CTAG1B	153815051	rs5966126	145394746	G	0.07	-0.48	0.11	2.41e-05	0.07	-0.2	0.09	0.0206	NA
X	ILMN_1768226	ARMCX6	100871400	rs149386790	135884337	T	0.06	-0.51	0.12	2.42e-05	0.06	0.01	0.1	0.955	Inactive
X	ILMN_2207726	FAM46D	79700222	rs4279717	121814438	A	0.04	0.63	0.15	2.43e-05	0.05	0.06	0.11	0.563	NA
X	ILMN_1651758	LOC645643	11776046	rs112773186	83174963	A	0.05	0.58	0.14	2.43e-05	0.05	-0.04	0.1	0.673	NA
X	ILMN_1657222	LOC648972	52207763	rs149532876	94746220	G	0.05	0.59	0.14	2.43e-05	0.05	0.1	0.1	0.315	NA
X	ILMN_1693459	LOC643293	149114128	rs148617205	152942211	C	0.1	0.41	0.1	2.44e-05	0.11	-0.09	0.07	0.214	NA
X	ILMN_1788196	MSL3	11777812	rs76415877	98828040	C	0.01	1.16	0.27	2.44e-05	0.02	0.18	0.17	0.303	Escape
X	ILMN_1661344	LOC647839	140714204	rs73251275	88142898	T	0.06	-0.55	0.13	2.45e-05	0.04	0.02	0.11	0.872	NA
X	ILMN_1779282	LOC643468	47510208	rs6615401	91733239	G	0.11	-0.4	0.1	2.46e-05	0.13	0	0.07	0.998	NA
X	ILMN_1662098	LOC644059	49920834	rs5954266	140388345	G	0.1	-0.43	0.1	2.46e-05	0.09	-0.12	0.08	0.144	NA
X	ILMN_1756367	WNK3	54265356	rs141812873	50204778	A	0.02	0.88	0.21	2.46e-05	0.02	0.09	0.14	0.521	Inactive
X	ILMN_1689786	ASMTL	1522168	rs17328077	49557326	C	0.02	0.92	0.22	2.47e-05	0.03	0	0.12	0.976	Escape
X	ILMN_1698063	LOC643687	48641193	rs139157607	33076699	T	0.05	-0.6	0.14	2.47e-05	0.06	-0.08	0.1	0.379	NA
X	ILMN_1749073	TCEAL5	102528900	rs1685279	63760036	C	0.1	-0.44	0.1	2.47e-05	0.12	-0.02	0.07	0.752	Unknown
X	ILMN_1682953	PGAM4	77224660	rs114357221	24349811	A	0.15	0.37	0.09	2.49e-05	0.14	-0.03	0.06	0.68	Unknown
X	ILMN_1744775	LOC642995	76871456	rs138817906	26796976	G	0.18	-0.33	0.08	2.5e-05	0.17	-0.03	0.06	0.607	NA
X	ILMN_1665081	LOC653169	148683472	rs2207049	114643432	T	0.26	-0.29	0.07	2.5e-05	0.27	-0.01	0.05	0.826	NA
X	ILMN_1719599	SYTL4	99929558	rs5918395	42544599	C	0.41	0.26	0.06	2.5e-05	0.43	0.02	0.05	0.653	Escape
X	ILMN_1779370	ARHGEF9	62855394	rs141542184	108208181	A	0.01	1.15	0.27	2.51e-05	0.02	0.19	0.17	0.26	Inactive
X	ILMN_2057196	CT47A7	120064154	rs141198050	13812708	T	0.04	-0.63	0.15	2.51e-05	0.05	0.08	0.1	0.444	NA
X	ILMN_2413236	MAGEB1	30269316	X:151086909_G_T	151086909	G	0.13	0.38	0.09	2.54e-05	0.13	-0.04	0.06	0.586	NA
X	ILMN_1761490	ZNF75D	134420074	rs149160108	141813787	G	0.04	-0.69	0.16	2.55e-05	0.04	-0.19	0.12	0.117	Inactive
X	ILMN_1679770	ENOX2	129843260	rs12353719	111727906	C	0.03	-0.74	0.18	2.56e-05	0.03	0.37	0.14	0.00787	Inactive
X	ILMN_1797116	FAM45B	129629070	rs150568793	6605833	T	0.04	-0.65	0.15	2.56e-05	0.05	-0.16	0.1	0.133	NA
X	ILMN_1660075	LOC653244	101624724	rs75412841	54500417	T	0.07	-0.5	0.12	2.56e-05	0.07	-0.14	0.09	0.109	NA
X	ILMN_2397406	AMELX	11316828	rs141576926	137289200	A	0.02	-0.87	0.21	2.57e-05	0.02	-0.08	0.15	0.592	NA
X	ILMN_1670506	AMMECR1	109507744	rs139890597	56701996	T	0.04	0.65	0.16	2.57e-05	0.03	0.04	0.13	0.77	Inactive
X	ILMN_1789995	MGC39606	134559198	rs1536062	68687450	T	0.13	0.38	0.09	2.57e-05	0.14	0.05	0.06	0.416	NA
X	ILMN_1744656	PAGE5	55246818	rs183422683	68596995	T	0.01	1.1	0.26	2.57e-05	0.02	0.08	0.17	0.646	NA
X	ILMN_1827739	HS.546021	113267324	rs57867603	24358749	C	0.33	-0.28	0.07	2.58e-05	0.35	-0.05	0.05	0.273	NA
X	ILMN_2237474	TBC1D8B	106118946	rs7056868	119595839	G	0.44	-0.26	0.06	2.58e-05	0.46	0.02	0.04	0.654	Inactive
X	ILMN_1696731	LOC652683	140085670	rs10521634	13542884	G	0.21	-0.31	0.07	2.59e-05	0.2	0.01	0.06	0.808	NA
X	ILMN_2105361	NSBP1	80369364	rs5974228	113296443	C	0.07	-0.51	0.12	2.59e-05	0.05	-0.04	0.1	0.652	NA
X	ILMN_1756261	GPR143	9693786	rs10856610	140796150	A	0.22	-0.3	0.07	2.61e-05	0.24	-0.05	0.05	0.345	Variable
X	ILMN_2134176	CXORF15	16860110	rs5934315	16489408	T	0.37	0.26	0.06	2.62e-05	0.39	0.03	0.04	0.513	NA
X	ILMN_1773561	RAP2C	131337452	rs5906078	45668333	A	0.3	-0.28	0.07	2.62e-05	0.31	0.01	0.05	0.904	Inactive
X	ILMN_2140510	KLHL13	117031838	rs192522581	79377861	A	0.02	0.88	0.21	2.63e-05	0.02	-0.1	0.16	0.517	Inactive
X	ILMN_1781234	CCDC22	49106644	rs4829762	132935739	C	0.2	-0.33	0.08	2.64e-05	0.22	-0.06	0.05	0.277	Inactive
X	ILMN_1706411	LOC647370	152954275	rs6629141	16311339	G	0.17	0.33	0.08	2.64e-05	0.18	0.04	0.06	0.51	NA
X	ILMN_1690680	SSX1	48118034	rs147931574	140795874	G	0.05	0.58	0.14	2.64e-05	0.04	0.04	0.11	0.746	Unknown
X	ILMN_1706374	LOC653692	19474412	rs5926511	28034457	G	0.42	-0.25	0.06	2.65e-05	0.41	0	0.05	0.972	NA
X	ILMN_1728011	NLGN4X	5808994	rs80067316	30991665	C	0.31	0.28	0.07	2.65e-05	0.28	-0.08	0.05	0.0784	Variable
X	ILMN_1680317	CDKL5	18671684	rs12009629	121356036	T	0.2	0.31	0.07	2.67e-05	0.22	-0.03	0.06	0.529	Inactive
X	ILMN_1748092	F8A3	154114882	rs142364143	75783319	G	0.11	0.4	0.09	2.67e-05	0.12	0.05	0.07	0.501	NA
X	ILMN_2249769	PCDH11X	91134756	rs17000580	133401420	T	0.03	-0.77	0.18	2.67e-05	0.02	-0.05	0.15	0.732	Variable
X	ILMN_2119307	CENPI	100403147	rs5915745	4298271	G	0.11	-0.4	0.09	2.68e-05	0.1	-0.05	0.08	0.533	Inactive
X	ILMN_1712481	LOC650253	65177012	rs2801363	150434289	T	0.22	-0.3	0.07	2.68e-05	0.23	-0.05	0.05	0.303	NA
X	ILMN_1667018	ACE2	15579364	rs5963101	38925965	G	0.06	0.56	0.13	2.7e-05	0.07	-0.03	0.08	0.679	Escape
X	ILMN_1844132	HS.546003	122992774	rs142073431	44205721	T	0.01	-1.09	0.26	2.7e-05	0.01	-0.13	0.19	0.498	NA
X	ILMN_2067453	LCAP	153154094	rs11094652	4996980	C	0.17	0.34	0.08	2.7e-05	0.17	-0.02	0.06	0.78	NA
X	ILMN_1803870	PCTK1	47077956	rs6653666	22659630	C	0.16	-0.35	0.08	2.7e-05	0.16	-0.06	0.06	0.311	NA
X	ILMN_2279144	PHF16	46772066	rs141500785	119119766	T	0.01	1.13	0.27	2.7e-05	0.01	0.27	0.19	0.147	Inactive
X	ILMN_1692715	H2AFB3	154113810	rs41297305	9129620	A	0.03	0.71	0.17	2.71e-05	0.03	-0.21	0.13	0.106	NA
X	ILMN_1741604	CSAG2	151877336	rs11095180	30325499	T	0.19	0.32	0.08	2.72e-05	0.2	0.02	0.06	0.786	NA
X	ILMN_1679921	CT45A1	134889486	rs143823126	116589412	A	0.03	0.74	0.18	2.73e-05	0.03	-0.18	0.13	0.182	NA
X	ILMN_2216852	PGK1	77382204	rs6528185	22804833	A	0.15	0.35	0.08	2.73e-05	0.17	-0.1	0.06	0.0671	Inactive
X	ILMN_1781222	XGPY2	2692832	rs11798231	153739058	G	0.48	-0.25	0.06	2.73e-05	0.45	-0.04	0.04	0.42	NA
X	ILMN_1761858	MID1	10416468	rs5930347	128673310	T	0.02	-0.94	0.22	2.74e-05	0.03	0.1	0.14	0.488	Inactive
X	ILMN_2207419	DDX26B	134716124	rs1316470	8920762	A	0.13	0.37	0.09	2.75e-05	0.11	-0.04	0.07	0.544	Inactive
X	ILMN_1733722	PAGE3	55290269	rs66868586	85716002	T	0.03	-0.76	0.18	2.75e-05	0.03	0.03	0.12	0.781	NA
X	ILMN_2334760	ARMCX3	100881988	rs12011176	144826132	T	0.07	0.52	0.12	2.76e-05	0.07	-0.01	0.08	0.872	Inactive
X	ILMN_1778660	GPR34	41556125	rs5917065	106953685	G	0.16	0.34	0.08	2.76e-05	0.15	-0.02	0.06	0.717	Inactive
X	ILMN_1724213	PAGE2	55117034	rs242852	85419716	C	0.04	-0.63	0.15	2.76e-05	0.05	-0.08	0.1	0.424	NA
X	ILMN_1697559	G6PD	153759908	rs10855652	86416874	A	0.47	-0.26	0.06	2.77e-05	0.5	-0.02	0.04	0.635	Inactive
X	ILMN_1917142	HS.584613	10969240	rs4828858	23323958	C	0.37	-0.26	0.06	2.78e-05	0.35	-0.02	0.04	0.719	NA
X	ILMN_1692703	CYLC1	83116193	rs446352	31078003	C	0.18	0.33	0.08	2.79e-05	0.19	0.01	0.06	0.793	NA
X	ILMN_1896406	HS.555260	57932334	rs144474800	55300216	A	0.01	1.17	0.28	2.8e-05	0.02	-0.12	0.17	0.48	NA
X	ILMN_2328776	MST4	131209324	rs5923186	84164354	G	0.35	-0.27	0.07	2.8e-05	0.33	-0.02	0.05	0.704	Inactive
X	ILMN_1824196	HS.187293	39876165	rs5933968	12221936	G	0.49	-0.26	0.06	2.81e-05	0.5	-0.01	0.04	0.794	NA
X	ILMN_1760027	WAS	48549710	rs34469236	139146420	T	0.13	-0.39	0.09	2.81e-05	0.13	0.06	0.07	0.405	Variable
X	ILMN_1708323	ALAS2	55039948	rs143062490	145299539	T	0.05	-0.56	0.13	2.82e-05	0.05	0.02	0.1	0.853	Inactive
X	ILMN_1678179	CXORF24	47340274	rs5951069	51680292	G	0.34	-0.26	0.06	2.82e-05	0.32	0.03	0.05	0.563	NA
X	ILMN_2415911	ENOX2	129758172	rs60502291	90338834	C	0.19	-0.32	0.08	2.82e-05	0.2	-0.05	0.06	0.403	Inactive
X	ILMN_1872539	HS.546150	22402152	rs16986016	10196647	G	0.18	-0.33	0.08	2.82e-05	0.2	0.05	0.06	0.397	NA
X	ILMN_1768954	RIBC1	53455008	rs5906916	44179257	C	0.5	0.25	0.06	2.82e-05	0.48	0.02	0.04	0.615	Escape
X	ILMN_1792433	MGC39900	103296554	rs577712	96389947	T	0.04	-0.67	0.16	2.83e-05	0.03	0.05	0.13	0.675	NA
X	ILMN_2408440	TRAPPC2	13731286	rs5983343	93351801	G	0.28	-0.28	0.07	2.83e-05	0.3	-0.02	0.05	0.742	Escape
X	ILMN_2189668	NUDT11	51233208	rs5945263	154187138	A	0.08	-0.47	0.11	2.84e-05	0.08	0	0.08	0.954	Inactive
X	ILMN_1651789	VCX2	8433486	rs5919784	144104304	C	0.14	0.37	0.09	2.84e-05	0.15	-0.08	0.06	0.198	NA
X	ILMN_1682343	LOC652246	70516820	rs112733428	136972182	T	0.02	1.02	0.24	2.86e-05	0.02	-0.05	0.17	0.753	NA
X	ILMN_1695645	CETN2	151996100	rs112714952	86250309	T	0.02	0.94	0.23	2.87e-05	0.02	-0.12	0.16	0.457	Inactive
X	ILMN_1842602	HS.496187	56149488	rs6631726	33064176	A	0.13	-0.37	0.09	2.87e-05	0.15	0.02	0.06	0.749	NA
X	ILMN_1661643	LOC643563	97644540	rs73250424	87525028	A	0.09	-0.46	0.11	2.87e-05	0.08	0.03	0.08	0.756	NA
X	ILMN_1660741	ATP2B3	152848140	rs73241623	86990532	A	0.03	-0.78	0.19	2.88e-05	0.04	-0.04	0.12	0.739	Inactive
X	ILMN_1668960	MID1IP1	38665224	rs147815299	14702275	T	0.02	-0.94	0.23	2.88e-05	0.02	0.07	0.16	0.653	Inactive
X	ILMN_1698213	RBM3	48434806	rs3098832	94405014	T	0.1	0.43	0.1	2.9e-05	0.06	0.09	0.09	0.305	Variable
X	ILMN_1711729	LOC442454	56763990	rs2948500	40264886	C	0.11	-0.41	0.1	2.91e-05	0.09	-0.01	0.08	0.898	NA
X	ILMN_1652006	SMC1A	53401380	rs185454433	18383559	T	0.04	0.65	0.15	2.92e-05	0.03	-0.03	0.12	0.785	Escape
X	ILMN_1692889	LOC442446	38391553	rs80163859	133042424	T	0.07	-0.48	0.11	2.94e-05	0.08	0.06	0.08	0.486	NA
X	ILMN_1685572	MAGEB6	26213192	rs146296650	78137900	C	0.03	-0.76	0.18	2.95e-05	0.02	0.09	0.15	0.54	NA
X	ILMN_2189701	CYLC1	83129424	rs6627521	151216106	C	0.23	-0.29	0.07	2.96e-05	0.22	0.08	0.05	0.151	NA
X	ILMN_1690595	ASMT	1755408	rs6627545	151368081	C	0.25	-0.3	0.07	2.97e-05	0.26	-0.07	0.05	0.118	Escape
X	ILMN_1692893	LOC729486	155237244	rs4320689	22984346	C	0.35	0.27	0.06	2.97e-05	0.35	-0.07	0.05	0.115	NA
X	ILMN_1782558	XG	2733562	rs147814323	130756326	A	0.02	-0.86	0.21	2.97e-05	0.02	0.15	0.18	0.391	Escape
X	ILMN_1721386	ERAS	48688194	rs372234	89620766	C	0.06	0.52	0.12	2.98e-05	0.07	-0.01	0.09	0.876	Unknown
X	ILMN_1657125	LOC645073	49369674	rs5926070	22820488	T	0.23	-0.3	0.07	2.98e-05	0.21	0.06	0.06	0.32	NA
X	ILMN_2347298	TSPYL2	53117064	rs11795936	150907721	T	0.04	-0.63	0.15	2.99e-05	0.03	0.05	0.13	0.7	Inactive
X	ILMN_2319919	MAGEA2	151884474	rs62597744	96284337	A	0.08	0.46	0.11	3.01e-05	0.08	-0.11	0.08	0.173	NA
X	ILMN_1785170	ARMCX2	100910576	rs66675295	91609714	T	0.1	-0.42	0.1	3.02e-05	0.11	0.06	0.07	0.388	Inactive
X	ILMN_2382648	MID2	107170276	rs183197207	88462980	T	0.05	0.57	0.14	3.02e-05	0.04	-0.11	0.1	0.272	Variable
X	ILMN_1872250	HS.546054	87752768	rs142077193	25540708	T	0.03	0.72	0.17	3.03e-05	0.02	-0.11	0.18	0.564	NA
X	ILMN_1703369	LOC647474	139114534	rs143926378	125304357	T	0.04	-0.63	0.15	3.04e-05	0.04	-0.12	0.11	0.291	NA
X	ILMN_2394242	AMMECR1	109438424	rs17323364	130302054	G	0.03	-0.7	0.17	3.05e-05	0.03	0.02	0.12	0.882	Inactive
X	ILMN_1811515	DLG3	69722360	rs149852423	16544999	T	0.02	0.92	0.22	3.05e-05	0.03	-0.04	0.13	0.745	Inactive
X	ILMN_1756880	RIBC1	53456582	rs7891330	24483405	G	0.35	-0.27	0.06	3.05e-05	0.36	0	0.05	0.983	Escape
X	ILMN_1652736	RPS6KA3	20168468	rs112398527	32063940	T	0.12	0.38	0.09	3.06e-05	0.13	-0.03	0.07	0.638	Inactive
X	ILMN_1765860	DOCK11	117819744	rs12843389	116889041	C	0.07	-0.51	0.12	3.07e-05	0.06	-0.09	0.1	0.331	Inactive
X	ILMN_1704812	LOC654032	134704408	rs112568997	35433136	G	0.08	-0.47	0.11	3.08e-05	0.08	0.04	0.08	0.638	NA
X	ILMN_1754260	NXF4	101823466	rs73546700	123594641	G	0.14	-0.36	0.09	3.08e-05	0.13	-0.01	0.06	0.929	NA
X	ILMN_1790985	DJ341D10.1	100213374	rs73251344	89073061	G	0.19	-0.32	0.08	3.09e-05	0.18	0.11	0.06	0.0587	NA
X	ILMN_1767310	CXORF20	18181464	rs41300906	115085574	T	0.04	-0.61	0.15	3.1e-05	0.04	-0.11	0.11	0.358	NA
X	ILMN_1721623	APOO	23876778	rs62595506	113802057	A	0.06	-0.54	0.13	3.11e-05	0.05	-0.05	0.1	0.637	Inactive
X	ILMN_1812403	BCAP31	152966096	rs5934403	8186613	C	0.17	0.34	0.08	3.12e-05	0.16	-0.03	0.06	0.657	Inactive
X	ILMN_1760573	CT47A7	120090418	rs145185295	31209202	T	0.02	0.85	0.2	3.12e-05	0.02	0.13	0.14	0.38	NA
X	ILMN_1876729	HS.441076	102946518	rs73192281	13407326	G	0.02	0.85	0.21	3.12e-05	0.03	0.12	0.13	0.379	NA
X	ILMN_1785265	PLS3	114884226	rs139325840	18466346	T	0.01	-1.11	0.27	3.12e-05	0.02	0.09	0.18	0.632	Variable
X	ILMN_2401826	FTSJ1	48341028	rs73248239	143341796	A	0.06	0.51	0.12	3.13e-05	0.06	-0.04	0.1	0.675	Inactive
X	ILMN_1726080	LOC645956	72001997	rs41305345	9131043	C	0.03	-0.74	0.18	3.14e-05	0.03	0.1	0.14	0.455	NA
X	ILMN_2196287	INGX	70711984	rs7051517	123678546	G	0.09	0.45	0.11	3.15e-05	0.09	-0.08	0.08	0.309	NA
X	ILMN_2278806	SSX4	48248872	rs62613792	120270326	C	0.14	-0.36	0.09	3.16e-05	0.13	-0.01	0.07	0.905	NA
X	ILMN_1739956	CRSP2	40513470	rs146368047	19687594	G	0.02	-0.92	0.22	3.17e-05	0.02	0.03	0.17	0.841	NA
X	ILMN_2392352	CTPS2	16606296	rs11795836	25937636	A	0.32	0.27	0.07	3.17e-05	0.32	0.03	0.05	0.506	Variable
X	ILMN_1670561	TCEAL8	102509562	rs5905583	46941760	G	0.21	0.31	0.07	3.18e-05	0.23	0	0.05	0.991	Unknown
X	ILMN_1672103	LOC648569	116756978	rs5949609	93689177	T	0.2	-0.31	0.07	3.19e-05	0.21	0.04	0.06	0.509	NA
X	ILMN_1805132	PCDH19	99547032	rs11797768	118918567	C	0.12	0.4	0.1	3.2e-05	0.13	-0.01	0.07	0.876	Escape
X	ILMN_1658072	LOC645545	69354486	rs34934530	22823322	G	0.46	0.25	0.06	3.21e-05	0.46	0.1	0.05	0.0294	NA
X	ILMN_1732641	ARHGAP6	11166776	rs5954272	140401445	G	0.04	-0.65	0.16	3.22e-05	0.04	-0.02	0.12	0.831	Inactive
X	ILMN_1654773	CASK	41379606	rs7063364	8757347	G	0.03	0.73	0.17	3.23e-05	0.02	0.11	0.15	0.47	Inactive
X	ILMN_1691563	GAGE12I	49342274	rs5961959	6140423	T	0.38	-0.26	0.06	3.24e-05	0.4	0.02	0.04	0.611	NA
X	ILMN_1778956	STS	7272382	rs187393269	68887005	G	0.03	0.8	0.19	3.24e-05	0.02	-0.06	0.16	0.72	Escape
X	ILMN_1664276	TBX22	79286312	X:108017418_A_G	108017418	A	0.09	-0.45	0.11	3.24e-05	0.06	-0.23	0.09	0.0142	Unknown
X	ILMN_1773306	DDX26B	134705442	rs1575644	143331063	C	0.21	-0.31	0.07	3.25e-05	0.2	-0.02	0.06	0.741	Inactive
X	ILMN_1720606	LRCH2	114345682	rs149699066	68681557	G	0.08	-0.47	0.11	3.25e-05	0.09	-0.02	0.08	0.787	Inactive
X	ILMN_2046683	NAP1L2	72432454	rs11798365	99991505	A	0.04	0.66	0.16	3.25e-05	0.04	-0.02	0.12	0.864	Inactive
X	ILMN_1681603	UBE2A	118715120	rs12850253	3452272	G	0.44	0.24	0.06	3.25e-05	0.43	-0.07	0.05	0.121	Inactive
X	ILMN_1709975	EDA	68836894	rs686572	150126338	A	0.39	-0.26	0.06	3.27e-05	0.39	0	0.04	0.943	Inactive
X	ILMN_1847123	HS.193951	100190294	rs149406287	39632951	T	0.06	-0.54	0.13	3.27e-05	0.06	-0.02	0.09	0.848	NA
X	ILMN_1693465	LOC392506	97645352	rs4372129	121966203	C	0.48	0.25	0.06	3.27e-05	0.44	-0.01	0.05	0.801	NA
X	ILMN_1659675	LOC653088	52731710	rs112526580	5293702	A	0.13	0.37	0.09	3.27e-05	0.14	0.03	0.07	0.645	NA
X	ILMN_1790926	LOC653216	52112348	rs149761133	108143073	A	0.02	1.01	0.24	3.27e-05	0.02	0.29	0.17	0.0896	NA
X	ILMN_2372698	RGN	46952324	rs2495789	54238357	T	0.02	-0.86	0.21	3.27e-05	0.03	0	0.14	0.993	Inactive
X	ILMN_1694952	SSX4	48246778	rs6611168	45890467	T	0.08	-0.45	0.11	3.27e-05	0.09	-0.06	0.08	0.48	NA
X	ILMN_1689720	PPP2R3B	306314	rs144239368	36466369	A	0.03	0.74	0.18	3.28e-05	0.03	0.1	0.13	0.45	Escape
X	ILMN_1655909	LOC649858	57245828	rs564215090	34228585	A	0.07	0.48	0.12	3.3e-05	0.06	-0.04	0.1	0.714	NA
X	ILMN_2343765	XAGE1	52243930	rs111583027	64487175	T	0.03	0.68	0.16	3.3e-05	0.04	-0.06	0.11	0.587	NA
X	ILMN_1684017	GYG2	2800572	rs12838926	145149010	A	0.08	-0.46	0.11	3.31e-05	0.09	-0.07	0.08	0.35	Escape
X	ILMN_1688335	MAGEB2	30237732	rs2983132	47161637	A	0.1	-0.41	0.1	3.31e-05	0.09	-0.07	0.08	0.382	NA
X	ILMN_2376263	SMARCA1	128581072	rs148375223	56657605	T	0.04	0.65	0.16	3.32e-05	0.04	-0.1	0.12	0.422	Inactive
X	ILMN_1692849	ANKRD58	118892626	rs115816289	120806798	T	0.01	1.13	0.27	3.36e-05	0.01	-0.05	0.19	0.774	NA
X	ILMN_1784596	LOC340527	71358108	rs56044718	123065576	G	0.04	-0.6	0.15	3.36e-05	0.02	-0.17	0.15	0.244	NA
X	ILMN_1655490	LOC728343	101581202	rs73211275	63813047	G	0.05	-0.57	0.14	3.36e-05	0.05	0.07	0.09	0.469	NA
X	ILMN_1803671	SSX1	48116632	rs6650009	77376495	C	0.06	-0.5	0.12	3.36e-05	0.07	0.05	0.08	0.58	Unknown
X	ILMN_1786069	DMD	31526390	rs180916664	33421503	A	0.02	-0.87	0.21	3.37e-05	0.03	-0.1	0.14	0.479	Inactive
X	ILMN_1707066	MAGEE2	75003628	rs551233	23676222	C	0.3	0.27	0.07	3.37e-05	0.3	0.02	0.05	0.712	Unknown
X	ILMN_2373106	DMD	31196840	X:80929492_A_G	80929492	G	0.03	0.71	0.17	3.39e-05	0.04	0	0.11	0.986	Inactive
X	ILMN_1807737	SFRS17A	1720902	rs12858772	116487848	T	0.28	0.28	0.07	3.39e-05	0.25	-0.05	0.05	0.302	NA
X	ILMN_1786213	LOC646198	24168184	rs5970451	152622020	T	0.19	-0.32	0.08	3.4e-05	0.19	0.03	0.05	0.549	NA
X	ILMN_1705243	SERPINA7	105277342	rs5907189	140953758	G	0.45	0.26	0.06	3.4e-05	0.42	-0.05	0.05	0.287	Unknown
X	ILMN_1670674	LOC644981	138287580	rs140302835	39701556	A	0.12	-0.39	0.09	3.41e-05	0.11	-0.05	0.07	0.481	NA
X	ILMN_1758978	KLHL4	86890752	rs17280673	42727323	G	0.02	-0.97	0.23	3.42e-05	0.02	-0.06	0.18	0.727	Inactive
X	ILMN_1663300	PCDH11X	91090514	rs5979746	12846111	C	0.25	-0.29	0.07	3.43e-05	0.25	0.02	0.05	0.658	Variable
X	ILMN_1796927	ZNF449	134497142	rs6520618	39932907	C	0.11	0.4	0.1	3.43e-05	0.1	-0.1	0.07	0.135	Inactive
X	ILMN_1875373	HS.435043	47414364	rs5945606	51191157	T	0.35	-0.27	0.06	3.44e-05	0.34	0.03	0.04	0.494	NA
X	ILMN_1675894	LOC643033	118354772	rs142657958	85721179	C	0.09	-0.44	0.11	3.44e-05	0.08	-0.12	0.08	0.12	NA
X	ILMN_1693392	RGAG4	71349580	rs12859750	150810059	T	0.34	-0.26	0.06	3.44e-05	0.31	-0.03	0.05	0.475	Inactive
X	ILMN_1763437	CHIC1	72804354	rs1413633	136273649	T	0.24	-0.3	0.07	3.45e-05	0.27	-0.03	0.05	0.577	Inactive
X	ILMN_1697639	OGT	70795532	rs73198917	22908797	A	0.05	0.6	0.15	3.45e-05	0.05	-0.03	0.1	0.766	Inactive
X	ILMN_1809550	LOC401620	151267256	rs34422225	15349998	A	0.03	-0.76	0.18	3.46e-05	0.02	-0.11	0.14	0.432	NA
X	ILMN_2297352	CSAG3B	151877306	rs5935637	13643947	A	0.44	0.25	0.06	3.47e-05	0.47	0.08	0.04	0.0702	NA
X	ILMN_1691104	PGAM4	77224392	rs2405829	32454346	G	0.48	0.25	0.06	3.47e-05	0.47	-0.05	0.04	0.232	Unknown
X	ILMN_1681293	MAGEC1	140994952	rs3205455	100880857	A	0.17	-0.34	0.08	3.48e-05	0.17	-0.03	0.06	0.618	Unknown
X	ILMN_1749478	TCEAL3	102864650	rs5944267	26039601	T	0.43	-0.26	0.06	3.48e-05	0.39	-0.05	0.05	0.29	Unknown
X	ILMN_1768491	TBC1D25	48403358	rs16992760	146201826	G	0.02	-0.82	0.2	3.5e-05	0.04	0.11	0.12	0.343	Inactive
X	ILMN_2413231	MAGEB1	30269638	rs140707548	120391660	G	0.02	0.94	0.23	3.51e-05	0.02	-0.23	0.16	0.16	NA
X	ILMN_1719753	VGLL1	135638654	rs146256292	149443441	T	0.03	0.71	0.17	3.51e-05	0.05	0.05	0.1	0.637	Escape
X	ILMN_1728657	VCX2	8433824	rs144752594	19462597	T	0.02	0.8	0.19	3.52e-05	0.03	0.18	0.13	0.189	NA
X	ILMN_1849068	HS.575742	13981672	rs3935781	142864897	G	0.5	0.25	0.06	3.53e-05	0.5	-0.07	0.04	0.0948	NA
X	ILMN_1699113	LOC286411	139796504	rs144882412	53718799	G	0.02	-0.97	0.24	3.53e-05	0.02	0.05	0.15	0.71	NA
X	ILMN_1661608	LOC645783	70938034	rs5928036	32614696	A	0.16	-0.33	0.08	3.53e-05	0.15	0.2	0.06	0.00155	NA
X	ILMN_1741719	TEX13A	104463906	rs5937997	74476901	A	0.2	0.31	0.08	3.53e-05	0.18	0	0.06	0.959	NA
X	ILMN_2336803	RPGR	38158230	rs55967213	90535642	T	0.08	0.45	0.11	3.54e-05	0.07	0.01	0.09	0.874	Inactive
X	ILMN_1660097	HTR2C	113818618	rs2843533	123704257	C	0.28	0.28	0.07	3.55e-05	0.31	0.08	0.05	0.115	Escape
X	ILMN_1653573	LOC644846	135721860	rs73218793	68187238	C	0.06	0.51	0.12	3.55e-05	0.06	0.1	0.09	0.28	NA
X	ILMN_1655863	LOC646193	75876352	rs261681	117949044	A	0.1	0.41	0.1	3.55e-05	0.11	-0.03	0.07	0.63	NA
X	ILMN_2269619	SLC9A6	135077078	rs6626325	144217931	A	0.14	0.36	0.09	3.55e-05	0.15	-0.01	0.06	0.847	Inactive
X	ILMN_2057359	TAF9B	77385267	rs140794402	142899377	A	0.08	0.47	0.11	3.55e-05	0.1	0.05	0.07	0.532	Unknown
X	ILMN_1798880	RPA4	96140050	rs73210301	42967087	A	0.08	-0.45	0.11	3.57e-05	0.09	0	0.08	0.953	Unknown
X	ILMN_1685547	ZXDB	57623070	rs5932674	128889464	A	0.26	-0.28	0.07	3.57e-05	0.27	0.03	0.05	0.586	Unknown
X	ILMN_1692396	CXORF58	23956810	rs2157261	124270171	G	0.1	-0.41	0.1	3.58e-05	0.09	0.05	0.08	0.552	NA
X	ILMN_2111294	NUDT10	51080284	rs2230423	68060503	T	0.12	0.36	0.09	3.59e-05	0.1	-0.1	0.08	0.2	Inactive
X	ILMN_1679348	SPANXN5	52825474	rs149603173	39713551	G	0.15	0.35	0.08	3.59e-05	0.16	0.05	0.06	0.444	NA
X	ILMN_1807726	ESX1	103494998	rs886193	9451591	T	0.04	0.66	0.16	3.6e-05	0.03	-0.03	0.13	0.812	NA
X	ILMN_1721630	P2RY4	69478532	rs72616246	137748709	T	0.12	0.39	0.09	3.6e-05	0.11	0.08	0.07	0.229	Inactive
X	ILMN_2069915	MAGEA8	149014536	rs143266912	149707906	G	0.04	0.63	0.15	3.61e-05	0.05	0	0.1	0.993	NA
X	ILMN_2380660	CCNB3	50085228	rs62590456	6910668	A	0.12	0.39	0.09	3.63e-05	0.1	0.11	0.07	0.115	Inactive
X	ILMN_1673744	ZNF81	47781284	rs16994068	146384569	G	0.12	-0.4	0.1	3.63e-05	0.13	0.1	0.06	0.121	Inactive
X	ILMN_1664660	GAGE12G	49197620	rs59373902	30013249	T	0.26	-0.28	0.07	3.64e-05	0.24	0.01	0.05	0.901	NA
X	ILMN_1775367	LOC389904	152752394	rs113679767	75626596	A	0.06	-0.51	0.12	3.64e-05	0.08	0.07	0.08	0.434	NA
X	ILMN_2334256	ATRX	76761826	rs138947901	141910642	T	0.03	-0.79	0.19	3.65e-05	0.03	0.07	0.13	0.597	Inactive
X	ILMN_1744046	DIAPH2	96684708	rs4969591	95755384	G	0.19	0.32	0.08	3.65e-05	0.17	0.04	0.06	0.512	Inactive
X	ILMN_1710312	TMEM31	102968792	rs7877533	143899465	G	0.24	-0.29	0.07	3.65e-05	0.22	-0.07	0.05	0.174	NA
X	ILMN_1778940	FAM47B	34962486	rs5916333	6131500	G	0.15	-0.35	0.09	3.66e-05	0.15	0.03	0.06	0.578	NA
X	ILMN_1795190	CLDN2	106173822	rs58410423	149495445	G	0.29	0.28	0.07	3.67e-05	0.3	-0.08	0.05	0.0805	Inactive
X	ILMN_1747347	C17ORF60	71034928	rs73238536	140963038	T	0.02	0.97	0.24	3.68e-05	0.02	0.26	0.19	0.157	NA
X	ILMN_1662141	LOC648603	48635236	rs145896537	73462108	G	0.03	-0.76	0.19	3.69e-05	0.02	-0.01	0.14	0.971	NA
X	ILMN_1799600	STARD8	67945618	rs3930085	144501314	A	0.12	-0.4	0.1	3.7e-05	0.11	-0.1	0.07	0.161	Inactive
X	ILMN_2260813	TSPYL2	53111646	rs11798627	97217596	C	0.25	-0.29	0.07	3.71e-05	0.24	-0.02	0.05	0.652	Inactive
X	ILMN_1670076	FAM155B	68752190	rs73193555	19761790	A	0.04	0.64	0.16	3.72e-05	0.04	0.18	0.12	0.127	Unknown
X	ILMN_2278413	VCX2	6452580	rs5978789	16710798	C	0.03	0.72	0.18	3.72e-05	0.03	0.2	0.13	0.109	NA
X	ILMN_1813264	ZMAT1	101138094	rs5933804	10099215	A	0.23	0.29	0.07	3.73e-05	0.23	-0.02	0.05	0.706	Variable
X	ILMN_2233576	GAGE12I	49335088	rs12392667	121336147	G	0.3	-0.28	0.07	3.74e-05	0.31	-0.05	0.05	0.282	NA
X	ILMN_1796431	GPR101	136112394	rs5991624	43155399	A	0.38	0.26	0.06	3.74e-05	0.36	-0.03	0.04	0.537	NA
X	ILMN_1729613	LOC653962	109763740	rs111472373	96862985	T	0.08	-0.45	0.11	3.74e-05	0.08	0.06	0.08	0.456	NA
X	ILMN_2322446	PABPC1L2B	72225192	rs6608942	49617017	T	0.14	-0.36	0.09	3.74e-05	0.13	0.09	0.06	0.138	Unknown
X	ILMN_2399264	2006-09-01	118771130	rs148537219	33218706	A	0.03	-0.7	0.17	3.74e-05	0.02	-0.25	0.14	0.0747	NA
X	ILMN_2334765	ARMCX3	100881616	rs5911926	124092815	T	0.07	-0.48	0.12	3.76e-05	0.08	-0.11	0.08	0.177	Inactive
X	ILMN_1660283	H2BFWT	103265972	rs144408470	40265925	T	0.05	-0.56	0.14	3.76e-05	0.05	-0.07	0.1	0.511	NA
X	ILMN_1703684	NAP1L2	72433080	rs10127374	114662180	G	0.11	0.41	0.1	3.76e-05	0.12	-0.09	0.07	0.161	Inactive
X	ILMN_2081162	SH3BGRL	80553818	rs5925908	22603155	C	0.26	0.28	0.07	3.76e-05	0.22	-0.06	0.05	0.267	Variable
X	ILMN_1676348	CXORF36	45022064	rs6626075	145132890	G	0.25	-0.29	0.07	3.77e-05	0.25	-0.02	0.05	0.773	NA
X	ILMN_1709501	LOC392447	40756510	rs147915767	26514071	T	0.03	-0.77	0.19	3.78e-05	0.02	0.15	0.16	0.344	NA
X	ILMN_2211032	SPANXB1	140085847	rs5985591	110418371	T	0.03	-0.75	0.18	3.78e-05	0.03	-0.24	0.14	0.0926	NA
X	ILMN_2345119	NLGN4X	5810516	rs5939016	72722133	A	0.42	0.25	0.06	3.79e-05	0.38	-0.01	0.05	0.744	Variable
X	ILMN_1786004	ZCCHC16	111698860	rs968608	36821756	A	0.16	-0.34	0.08	3.79e-05	0.15	-0.02	0.06	0.739	Escape
X	ILMN_2313349	SSX3	48214674	rs7059298	62037086	G	0.02	0.97	0.24	3.8e-05	0.02	-0.26	0.15	0.0736	NA
X	ILMN_1705218	TRAPPC2	13752230	rs139583652	25577577	G	0.02	0.84	0.2	3.81e-05	0.02	-0.02	0.17	0.896	Escape
X	ILMN_1717478	LOC643142	43347238	rs16995229	117732044	T	0.07	-0.49	0.12	3.83e-05	0.07	-0.03	0.08	0.736	NA
X	ILMN_1701483	SYP	49044458	rs5912299	78790814	T	0.29	-0.27	0.07	3.83e-05	0.31	0	0.05	0.966	Inactive
X	ILMN_2198185	CXORF12	153248462	rs7887981	108895247	C	0.31	-0.27	0.06	3.84e-05	0.3	-0.04	0.05	0.433	NA
X	ILMN_1760334	LOC644705	76517456	rs2040616	9605377	A	0.06	0.51	0.12	3.84e-05	0.08	-0.01	0.08	0.927	NA
X	ILMN_1685710	LOC645043	49293886	rs184780073	51440061	A	0.03	0.68	0.16	3.84e-05	0.04	0.08	0.12	0.504	NA
X	ILMN_1700466	LOC389517	84346162	rs6609674	48104517	A	0.15	0.35	0.09	3.85e-05	0.14	-0.11	0.06	0.0832	NA
X	ILMN_1673271	CT47A1	120066068	rs147670612	65643218	A	0.03	-0.69	0.17	3.88e-05	0.04	-0.01	0.12	0.965	NA
X	ILMN_1724162	ARX	25022548	rs138118360	26247793	C	0.03	-0.72	0.18	3.89e-05	0.03	0.15	0.12	0.199	Unknown
X	ILMN_1682694	LOC203547	150577638	rs147545375	68888492	G	0.06	0.52	0.13	3.89e-05	0.06	-0.05	0.09	0.564	NA
X	ILMN_1814994	YY2	21875362	rs148685507	100389869	T	0.03	0.78	0.19	3.9e-05	0.02	-0.65	0.16	5.98e-05	NA
X	ILMN_1759700	NLGN3	70390784	rs1202960	77040956	A	0.43	0.25	0.06	3.93e-05	0.42	-0.02	0.05	0.623	Inactive
X	ILMN_1850366	HS.567186	42735394	rs60576387	86782834	C	0.18	-0.32	0.08	3.94e-05	0.18	-0.01	0.06	0.921	NA
X	ILMN_1773958	LOC642450	114969780	rs140779441	76322750	C	0.02	-1.02	0.25	3.94e-05	0.01	0.09	0.19	0.648	NA
X	ILMN_1722239	TIMM8A	100600746	rs73194737	41956335	T	0.35	0.26	0.06	3.95e-05	0.34	-0.01	0.05	0.912	Inactive
X	ILMN_1798224	JARID1C	53221902	rs10907108	121572458	C	0.09	0.42	0.1	3.96e-05	0.1	0.05	0.08	0.482	NA
X	ILMN_2104486	GAGE8	49216716	rs5926149	22515950	T	0.3	0.27	0.07	3.99e-05	0.32	-0.04	0.05	0.34	NA
X	ILMN_2244004	ZMYM3	70474392	rs62600465	114534408	G	0.17	-0.32	0.08	3.99e-05	0.18	-0.03	0.06	0.594	Inactive
X	ILMN_2370622	F8	154065950	rs62589982	32073417	C	0.04	0.62	0.15	4.01e-05	0.03	0	0.12	0.974	Inactive
X	ILMN_1659772	CNGA2	150913870	rs34336214	33889844	T	0.02	0.94	0.23	4.02e-05	0.02	-0.01	0.16	0.956	NA
X	ILMN_1661128	LOC646154	2530239	rs148947642	121251863	T	0.05	0.56	0.14	4.03e-05	0.05	-0.09	0.1	0.335	NA
X	ILMN_2321975	PPEF1	18842096	rs1323746	146680779	T	0.11	-0.39	0.09	4.03e-05	0.11	-0.04	0.07	0.578	Variable
X	ILMN_2234730	H2BFXP	103230876	rs190324283	87676183	A	0.02	-0.85	0.21	4.05e-05	0.03	0.05	0.13	0.698	NA
X	ILMN_1734968	LOC649248	152682760	rs149233972	120272608	T	0.02	0.86	0.21	4.05e-05	0.02	0.22	0.15	0.148	NA
X	ILMN_1670255	MAGEA9B	148664828	rs148539319	93184646	T	0.03	0.67	0.16	4.05e-05	0.03	-0.14	0.13	0.305	NA
X	ILMN_1670493	VCX2	7812160	rs149602134	84869158	T	0.09	-0.44	0.11	4.05e-05	0.08	-0.13	0.08	0.106	NA
X	ILMN_1710847	MAGEB16	35820338	rs5906947	44241071	T	0.23	0.29	0.07	4.06e-05	0.26	0.03	0.05	0.557	NA
X	ILMN_1718219	OR13H1	130678730	rs139648692	23798620	C	0.06	0.52	0.13	4.06e-05	0.07	-0.02	0.09	0.814	NA
X	ILMN_1691641	CITED1	71521952	rs1294802	117610876	T	0.26	0.28	0.07	4.07e-05	0.25	0.07	0.05	0.182	Inactive
X	ILMN_1737961	DCAF12L2	125298932	rs5966700	99694666	T	0.03	-0.75	0.18	4.07e-05	0.03	-0.2	0.14	0.161	Unknown
X	ILMN_1698444	OPN1MW	153457316	rs73210486	54140692	A	0.02	-0.84	0.21	4.07e-05	0.03	0.31	0.13	0.0174	NA
X	ILMN_1714790	SSX8	52659428	rs181684249	10090993	A	0.04	-0.66	0.16	4.07e-05	0.03	0.16	0.13	0.223	NA
X	ILMN_1784556	H2AFB1	154610710	rs5943796	25799324	A	0.41	-0.25	0.06	4.08e-05	0.43	-0.03	0.04	0.474	NA
X	ILMN_1661010	ZMAT1	101150810	rs181435343	6318632	A	0.08	0.45	0.11	4.08e-05	0.08	-0.15	0.08	0.0645	Variable
X	ILMN_1771238	CHM	85116444	rs17328308	13442124	G	0.12	0.39	0.1	4.1e-05	0.11	-0.01	0.07	0.842	Inactive
X	ILMN_1776679	TAZ	153641650	rs5909790	120258365	T	0.1	0.41	0.1	4.1e-05	0.1	0.09	0.08	0.24	Inactive
X	ILMN_2285951	PCDH11X	91138172	X:119191424_A_C	119191424	C	0.02	0.79	0.19	4.12e-05	0.02	-0.06	0.16	0.699	Variable
X	ILMN_2162603	SMPX	21724310	rs11795930	14888815	T	0.1	0.42	0.1	4.12e-05	0.09	-0.02	0.08	0.841	Inactive
X	ILMN_1705757	CCNB3	50054390	rs113654984	41300935	T	0.11	0.4	0.1	4.14e-05	0.1	0.15	0.08	0.0417	Inactive
X	ILMN_2288639	GAGE1	49369698	rs1751118	78580330	T	0.44	0.24	0.06	4.14e-05	0.45	-0.03	0.04	0.472	NA
X	ILMN_1700918	GAGE6	49304054	rs1468205	118667567	G	0.32	-0.26	0.06	4.14e-05	0.32	-0.03	0.05	0.593	NA
X	ILMN_1667183	AIFM1	129289168	rs7065682	14111662	C	0.02	0.91	0.22	4.15e-05	0.02	0.15	0.17	0.384	Inactive
X	ILMN_1706841	PGAM4	77224144	rs111711894	73737867	C	0.08	0.45	0.11	4.15e-05	0.11	0.04	0.07	0.621	Unknown
X	ILMN_2414436	RBM3	48436728	rs1986188	140868563	T	0.39	0.26	0.06	4.15e-05	0.39	-0.09	0.05	0.0445	Variable
X	ILMN_1814007	LOC441488	36979806	rs5944797	101208735	A	0.45	0.25	0.06	4.17e-05	0.42	-0.03	0.04	0.493	NA
X	ILMN_1748928	LOC650024	134303520	rs749461090	108018522	G	0.08	0.46	0.11	4.17e-05	0.07	-0.08	0.09	0.391	NA
X	ILMN_1757896	ARSH	2951378	rs147927722	67176763	T	0.18	0.32	0.08	4.18e-05	0.17	-0.1	0.06	0.076	Escape
X	ILMN_1653415	SPANXA2	140672733	rs6635377	136201703	T	0.19	0.3	0.07	4.18e-05	0.2	-0.08	0.06	0.185	NA
X	ILMN_1654459	SPANXN1	144337426	rs851222	46181768	A	0.27	0.28	0.07	4.18e-05	0.28	0.1	0.05	0.0414	NA
X	ILMN_2181593	MAGEA1	152481938	rs7053578	113331321	C	0.11	-0.39	0.09	4.19e-05	0.1	0	0.08	0.995	NA
X	ILMN_1806349	SLC6A8	152961752	rs1415637	145299308	G	0.07	-0.5	0.12	4.2e-05	0.06	-0.02	0.09	0.866	Unknown
X	ILMN_2071473	FAM47C	37029292	rs113985890	29674004	T	0.16	0.34	0.08	4.21e-05	0.17	-0.12	0.06	0.0406	NA
X	ILMN_1698324	AVPR2	153172376	X:37220596_A_G	37220596	G	0.02	-0.79	0.19	4.23e-05	0.02	-0.07	0.16	0.643	Variable
X	ILMN_1680930	LOC644504	105566596	rs75682520	22996053	C	0.11	0.39	0.1	4.23e-05	0.11	-0.05	0.07	0.451	NA
X	ILMN_1785406	NAP1L3	92926340	rs5979063	9220536	G	0.29	-0.27	0.07	4.23e-05	0.25	0.04	0.05	0.425	Escape
X	ILMN_1697189	PNCK	152935282	rs150962161	31590951	T	0.03	-0.74	0.18	4.24e-05	0.03	0.01	0.14	0.934	Variable
X	ILMN_1701648	KLHL15	24006126	rs143119363	54978064	T	0.03	0.75	0.18	4.26e-05	0.03	0.13	0.13	0.33	Inactive
X	ILMN_2349071	GPR64	19007692	rs56236324	118163658	A	0.22	-0.29	0.07	4.27e-05	0.22	-0.01	0.06	0.818	Inactive
X	ILMN_1679631	LOC642383	114960834	rs598924	150341470	G	0.3	0.27	0.07	4.27e-05	0.28	0.01	0.05	0.839	NA
X	ILMN_1770053	RBBP7	16863168	rs185356354	148188869	C	0.04	0.61	0.15	4.27e-05	0.05	0.03	0.1	0.768	Variable
X	ILMN_1777194	ZNF157	47273026	rs72634538	87021448	G	0.05	0.56	0.14	4.29e-05	0.05	0.09	0.1	0.35	Variable
X	ILMN_2267990	MAGEA11	148793816	rs9724327	91242972	A	0.06	0.54	0.13	4.31e-05	0.06	0.1	0.09	0.26	NA
X	ILMN_1782754	PAGE4	49597172	rs17285500	104522373	G	0.04	0.61	0.15	4.31e-05	0.03	0.01	0.13	0.924	Unknown
X	ILMN_1884878	HS.550218	112859844	X:112788568_A_G	112788568	A	0.04	-0.68	0.17	4.33e-05	0.04	-0.26	0.11	0.0215	NA
X	ILMN_2257377	SCML1	17763608	rs56231751	152675078	A	0.43	0.25	0.06	4.33e-05	0.42	0.01	0.04	0.844	Inactive
X	ILMN_1693102	MAGEA9	148663332	rs5952996	46945297	C	0.39	-0.26	0.06	4.34e-05	0.41	-0.02	0.04	0.597	NA
X	ILMN_1692255	WDR45	48958008	rs113770870	132098417	G	0.04	-0.63	0.15	4.37e-05	0.03	0.04	0.14	0.757	Inactive
X	ILMN_1765734	LOC730419	89177552	rs5934405	8189181	G	0.45	0.25	0.06	4.4e-05	0.45	0	0.04	0.929	NA
X	ILMN_1719146	CTAG1B	153813426	rs5918955	64803873	T	0.03	-0.71	0.17	4.41e-05	0.03	0.04	0.12	0.712	NA
X	ILMN_1720041	MAGEC1	140996688	rs144488647	72769582	C	0.03	0.74	0.18	4.41e-05	0.02	0.19	0.16	0.23	Unknown
X	ILMN_2398408	TCEAL1	102884888	rs141218091	131056908	T	0.06	0.52	0.13	4.42e-05	0.06	-0.01	0.1	0.958	NA
X	ILMN_1717357	AIFM1	129290498	rs55957317	94046816	G	0.47	-0.25	0.06	4.43e-05	0.51	-0.04	0.04	0.389	Inactive
X	ILMN_1822117	HS.50125	22268970	rs178686	22042968	A	0.45	-0.25	0.06	4.43e-05	0.46	-0.04	0.04	0.307	NA
X	ILMN_1654289	ELK1	47495104	rs144874429	138770585	A	0.02	-0.92	0.22	4.44e-05	0.02	0.16	0.15	0.302	Inactive
X	ILMN_1886254	HS.546114	42550560	rs187523113	142603940	C	0.1	-0.41	0.1	4.44e-05	0.09	0	0.08	0.984	NA
X	ILMN_1753903	C1GALT1C1	119761162	rs727090	13559746	C	0.13	-0.37	0.09	4.46e-05	0.12	-0.03	0.07	0.627	Inactive
X	ILMN_2381655	EDA	68836486	rs17217661	68453349	A	0.05	0.58	0.14	4.48e-05	0.03	0.04	0.12	0.736	Inactive
X	ILMN_1825529	HS.162891	124155270	rs941168	3232321	A	0.47	-0.25	0.06	4.48e-05	0.46	0.1	0.04	0.0194	NA
X	ILMN_1728540	FUNDC1	44383360	rs6625807	70843424	T	0.03	-0.69	0.17	4.51e-05	0.03	0.16	0.12	0.189	Escape
X	ILMN_1810651	F9	138645360	rs7064916	32645808	G	0.09	-0.44	0.11	4.54e-05	0.08	-0.05	0.08	0.536	Variable
X	ILMN_1695992	PAGE5	55247004	rs66824950	13954494	T	0.43	0.25	0.06	4.54e-05	0.43	-0.08	0.04	0.0747	NA
X	ILMN_1713125	SPANXE	140786495	rs12013731	20461544	C	0.23	-0.29	0.07	4.54e-05	0.24	0.01	0.05	0.856	NA
X	ILMN_1668586	KCND1	48818870	rs190217009	114518357	A	0.02	-0.94	0.23	4.55e-05	0.01	0.4	0.19	0.0373	Inactive
X	ILMN_1768097	RPGR	38128944	rs12836796	150125948	A	0.32	-0.26	0.06	4.55e-05	0.34	-0.08	0.05	0.1	Inactive
X	ILMN_2388746	ARHGAP6	11197429	rs72626052	32894023	C	0.07	-0.47	0.11	4.56e-05	0.07	0	0.09	0.958	Inactive
X	ILMN_1814074	PHKA2	18910962	rs73223284	62550528	T	0.06	0.54	0.13	4.56e-05	0.05	0.15	0.11	0.163	Inactive
X	ILMN_1705985	PIGA	15337756	rs2097221	152962437	G	0.47	-0.24	0.06	4.56e-05	0.48	0.06	0.05	0.2	Inactive
X	ILMN_1673409	MGC16121	133678590	rs6527649	15912029	A	0.27	0.27	0.07	4.58e-05	0.3	0.02	0.05	0.622	NA
X	ILMN_1711596	PQBP1	48759642	rs144790537	26633184	G	0.02	-0.99	0.24	4.58e-05	0.02	-0.02	0.18	0.896	Variable
X	ILMN_1681805	ZIC3	136654136	rs58577089	14216750	A	0.07	0.5	0.12	4.6e-05	0.08	0.02	0.08	0.803	Unknown
X	ILMN_1705848	FAM104B	55169610	rs142422252	75384210	T	0.03	0.74	0.18	4.63e-05	0.03	0.16	0.12	0.187	Inactive
X	ILMN_2267131	MAGEA11	148770594	rs142974053	118507722	T	0.02	0.77	0.19	4.63e-05	0.03	-0.08	0.15	0.61	NA
X	ILMN_1651771	RRAGB	55753796	rs7471194	87746768	T	0.04	-0.65	0.16	4.63e-05	0.03	0.04	0.13	0.744	Inactive
X	ILMN_1787627	GPRASP1	101912996	rs78711423	117969048	C	0.26	-0.29	0.07	4.65e-05	0.24	-0.05	0.05	0.308	Inactive
X	ILMN_1797975	CXCR3	70835930	rs28702908	44093268	G	0.1	0.43	0.1	4.67e-05	0.08	-0.05	0.08	0.526	Inactive
X	ILMN_1684060	CXYORF2	1531948	rs5908232	141321215	T	0.03	-0.71	0.17	4.68e-05	0.03	0.02	0.13	0.88	NA
X	ILMN_2363097	SLC9A6	135128946	rs73197851	10200913	A	0.14	0.35	0.09	4.68e-05	0.16	0.02	0.06	0.768	Inactive
X	ILMN_1766757	LOC286411	139780248	rs2354036	122506739	T	0.22	-0.29	0.07	4.69e-05	0.2	0	0.05	0.983	NA
X	ILMN_1739343	SPACA5B	47867266	rs151261536	19999709	A	0.16	0.33	0.08	4.69e-05	0.15	0	0.06	0.953	NA
X	ILMN_1758171	FAM47C	37028826	rs5911838	123556622	T	0.12	0.38	0.09	4.7e-05	0.14	-0.02	0.06	0.799	NA
X	ILMN_1711466	LOC642903	116756978	rs2086721	5515226	T	0.27	-0.28	0.07	4.7e-05	0.28	-0.04	0.05	0.387	NA
X	ILMN_1779374	AMMECR1	109437662	rs147066820	39343870	A	0.03	0.73	0.18	4.71e-05	0.05	0.01	0.1	0.946	Inactive
X	ILMN_1651544	HDAC8	71549704	rs150175257	129453885	A	0.14	0.35	0.09	4.71e-05	0.16	0.03	0.06	0.643	Inactive
X	ILMN_1764314	FGD1	54472036	rs150913694	9413784	C	0.07	0.47	0.12	4.72e-05	0.06	0.09	0.09	0.29	Inactive
X	ILMN_2124241	MUM1L1	105452404	rs5912499	77144873	T	0.04	0.64	0.16	4.75e-05	0.04	0.27	0.11	0.0152	Inactive
X	ILMN_2254182	RNF12	73832446	rs11573413	24832517	A	0.06	-0.51	0.13	4.75e-05	0.06	0.05	0.1	0.628	NA
X	ILMN_1738367	LOC392489	70572662	rs139756771	73193651	G	0.03	0.72	0.18	4.76e-05	0.03	-0.34	0.12	0.00507	NA
X	ILMN_2246382	MAGED1	51637828	rs145677088	149928423	A	0.03	0.7	0.17	4.76e-05	0.03	-0.01	0.13	0.964	Inactive
X	ILMN_1665060	LOC643888	111625954	rs73212871	67435747	A	0.04	0.63	0.16	4.79e-05	0.03	-0.04	0.12	0.705	NA
X	ILMN_1863656	HS.546105	47521104	rs144346774	131963791	G	0.06	0.52	0.13	4.81e-05	0.07	0.03	0.09	0.704	NA
X	ILMN_2414135	PLP1	103046148	rs62605985	106246061	T	0.06	-0.53	0.13	4.82e-05	0.06	0.06	0.09	0.503	Inactive
X	ILMN_2092943	SSX6	47969357	rs5936527	69212661	C	0.37	0.25	0.06	4.82e-05	0.35	0.02	0.05	0.691	NA
X	ILMN_1726549	GDPD2	69652968	rs5955780	19452515	G	0.03	0.71	0.18	4.86e-05	0.04	0.08	0.12	0.533	Unknown
X	ILMN_1780057	RENBP	153200946	rs7888326	132100727	G	0.49	0.26	0.06	4.86e-05	0.5	0.06	0.04	0.162	Escape
X	ILMN_1667756	DMD	33357404	rs184792957	25050912	T	0.08	-0.46	0.11	4.87e-05	0.07	0.08	0.08	0.319	Inactive
X	ILMN_1715425	LOC647480	72222236	rs3124840	35019660	T	0.08	0.45	0.11	4.87e-05	0.07	-0.18	0.08	0.0367	NA
X	ILMN_1798546	HDAC6	48683226	rs17315891	41600503	A	0.22	-0.29	0.07	4.89e-05	0.26	-0.02	0.05	0.641	Inactive
X	ILMN_1759387	LOC644782	77360812	rs187427691	78508184	T	0.02	0.95	0.23	4.92e-05	0.02	-0.04	0.17	0.796	NA
X	ILMN_1784552	LOC728343	101502194	rs5922962	81275908	C	0.26	0.27	0.07	4.92e-05	0.26	0	0.05	0.987	NA
X	ILMN_2127767	GAGE5	49342280	rs5952591	44409942	A	0.08	-0.46	0.11	4.93e-05	0.09	-0.09	0.08	0.242	NA
X	ILMN_1796926	PABPC5	90691772	rs111586025	78624382	G	0.03	0.76	0.19	4.99e-05	0.02	0.01	0.16	0.956	Unknown
X	ILMN_2255043	DLG3	69670619	rs2061426	124545360	G	0.35	0.25	0.06	5.02e-05	0.33	-0.04	0.05	0.36	Inactive
X	ILMN_1674334	LOC653354	100870970	rs143165232	70110047	C	0.05	0.59	0.15	5.02e-05	0.04	0.11	0.11	0.322	NA
X	ILMN_1741155	ZNF41	47341912	rs143296726	35770137	C	0.02	-0.93	0.23	5.03e-05	0.02	-0.01	0.14	0.955	Inactive
X	ILMN_1817377	HS.530359	103367672	rs5961426	6290389	C	0.43	0.25	0.06	5.04e-05	0.41	-0.01	0.04	0.831	NA
X	ILMN_1703034	MAGEB10	27840532	rs5974332	111786784	T	0.42	-0.25	0.06	5.07e-05	0.46	-0.07	0.04	0.103	NA
X	ILMN_1690984	FGF13	137793776	rs5939439	3010694	G	0.43	-0.25	0.06	5.08e-05	0.43	-0.06	0.04	0.151	Variable
X	ILMN_1811098	ZNF645	22292304	rs16990662	32782124	T	0.04	0.63	0.15	5.08e-05	0.04	0.08	0.11	0.484	NA
X	ILMN_2391931	SLC35A2	48763676	rs139766804	80639187	C	0.02	-0.87	0.21	5.09e-05	0.02	0.1	0.14	0.493	Inactive
X	ILMN_2307455	UBE2A	118717854	rs7876468	12538731	C	0.32	0.27	0.07	5.09e-05	0.34	-0.07	0.05	0.151	Inactive
X	ILMN_1770102	FLJ21687	49024406	rs62593668	152369818	C	0.17	-0.32	0.08	5.1e-05	0.18	0.02	0.06	0.737	NA
X	ILMN_1671338	LOC729162	3857092	rs6525480	70424411	A	0.19	-0.31	0.08	5.12e-05	0.2	-0.03	0.05	0.548	NA
X	ILMN_1802629	LOC649337	153151272	rs5907919	140508993	T	0.38	0.25	0.06	5.14e-05	0.36	0.03	0.05	0.485	NA
X	ILMN_1654240	LOC653664	70748134	rs62586170	14247021	C	0.31	0.26	0.06	5.14e-05	0.31	-0.07	0.05	0.134	NA
X	ILMN_1717377	LOC139587	134992704	rs146665342	71081536	A	0.02	0.87	0.22	5.15e-05	0.02	-0.07	0.17	0.687	NA
X	ILMN_1757537	RGAG4	71347288	rs2143049	123848092	T	0.09	-0.44	0.11	5.15e-05	0.07	-0.01	0.09	0.889	Inactive
X	ILMN_1664001	ARSF	3030452	rs1343213	99899244	C	0.09	0.42	0.1	5.16e-05	0.09	0.01	0.07	0.856	Escape
X	ILMN_1750777	MAGEA5	151283174	rs5922262	85811798	G	0.03	-0.69	0.17	5.18e-05	0.03	-0.04	0.12	0.715	NA
X	ILMN_1666690	ACRC	70833272	rs2733465	31430624	A	0.23	-0.29	0.07	5.19e-05	0.23	-0.03	0.05	0.578	Inactive
X	ILMN_1721977	ARD1A	153195490	rs73236883	137614589	G	0.1	0.4	0.1	5.2e-05	0.08	0.17	0.08	0.0358	NA
X	ILMN_1790518	PHF16	46920290	rs779363059	78923936	C	0.01	-1.09	0.27	5.21e-05	0.02	0.32	0.18	0.0754	Inactive
X	ILMN_2337058	PORCN	48374488	rs143885073	28952780	T	0.02	0.82	0.2	5.23e-05	0.02	-0.05	0.17	0.79	Inactive
X	ILMN_2400583	USP9X	41095632	rs143729227	46568646	A	0.05	-0.58	0.14	5.23e-05	0.03	0.07	0.13	0.561	Escape
X	ILMN_2373728	ASB9	15266806	rs1349846	28603565	T	0.49	-0.25	0.06	5.25e-05	0.47	-0.02	0.04	0.561	Inactive
X	ILMN_1815931	CXORF67	51151312	rs142199516	93796967	C	0.04	-0.59	0.15	5.28e-05	0.04	-0.08	0.12	0.481	NA
X	ILMN_1732705	HCFC1	153213100	rs6630171	25886980	C	0.47	0.25	0.06	5.28e-05	0.5	0.03	0.05	0.544	Variable
X	ILMN_1774890	LAS1L	64732594	X:143750905_A_G	143750905	G	0.14	-0.36	0.09	5.28e-05	0.11	0.02	0.07	0.735	Inactive
X	ILMN_1756093	TCEAL4	102840586	rs146049278	12316904	G	0.04	0.63	0.16	5.29e-05	0.03	-0.01	0.12	0.93	Inactive
X	ILMN_1654855	DCX	110654302	rs113870947	139664036	G	0.22	-0.29	0.07	5.3e-05	0.24	0.06	0.05	0.22	Inactive
X	ILMN_1664675	ARMCX3	100878376	rs143293977	29955354	G	0.03	-0.68	0.17	5.31e-05	0.04	-0.09	0.11	0.41	Inactive
X	ILMN_1708414	GNL3L	54589002	rs199894466	86025173	C	0.05	0.58	0.14	5.31e-05	0.06	-0.02	0.09	0.841	Inactive
X	ILMN_1728870	DDX3X	41207140	rs7890789	113173464	G	0.35	0.24	0.06	5.32e-05	0.33	0.02	0.05	0.699	Escape
X	ILMN_1671437	MAP3K15	19378848	rs746887083	108019458	T	0.03	-0.73	0.18	5.32e-05	0.02	0.09	0.14	0.536	Variable
X	ILMN_1778077	NOX1	100098734	rs28696336	124294363	C	0.46	0.24	0.06	5.32e-05	0.47	0	0.05	0.962	Escape
X	ILMN_1675359	NKAP	119066073	rs17323339	140794185	T	0.04	0.65	0.16	5.34e-05	0.02	0.13	0.17	0.425	Inactive
X	ILMN_2415583	HS6ST2	131760802	rs536097	144253259	A	0.1	0.4	0.1	5.35e-05	0.1	0.07	0.07	0.363	Escape
X	ILMN_1724341	CXORF45	111003200	rs6636736	141676282	G	0.16	-0.32	0.08	5.36e-05	0.15	0.04	0.06	0.545	NA
X	ILMN_2178618	WDR44	117583836	rs34089154	144928559	T	0.16	0.34	0.08	5.37e-05	0.18	0.04	0.06	0.511	Inactive
X	ILMN_1886646	HS.546062	80661946	rs750410366	86581531	G	0.02	-0.85	0.21	5.38e-05	0.02	0.15	0.15	0.338	NA
X	ILMN_1772925	UBE2NL	142968244	rs183640516	100571690	T	0.12	0.38	0.09	5.38e-05	0.13	-0.02	0.07	0.771	NA
X	ILMN_2190214	CHIC1	72903758	rs138525799	153825610	T	0.04	-0.65	0.16	5.43e-05	0.04	-0.08	0.12	0.491	Inactive
X	ILMN_2240128	RPGR	38144054	rs142811375	53685819	C	0.01	-1.33	0.33	5.45e-05	0.02	-0.24	0.18	0.183	Inactive
X	ILMN_1796887	DCAF8L1	27996642	rs4579672	30928302	G	0.34	-0.26	0.06	5.48e-05	0.33	-0.01	0.04	0.75	NA
X	ILMN_1652890	LOC653349	72097644	rs62582034	3494094	T	0.1	0.4	0.1	5.48e-05	0.13	-0.04	0.07	0.542	NA
X	ILMN_1700026	LOC728352	154327640	rs148245775	89577305	G	0.22	0.3	0.07	5.48e-05	0.23	0.06	0.05	0.252	NA
X	ILMN_1788786	GLRA2	14749566	rs67906194	2935668	A	0.3	-0.26	0.06	5.49e-05	0.3	0.06	0.05	0.234	Inactive
X	ILMN_1737430	LOC347364	79817302	rs141568004	86158216	T	0.02	-0.77	0.19	5.49e-05	0.03	0.05	0.14	0.69	NA
X	ILMN_1737640	CSAG1	151909348	rs148243584	22179500	C	0.02	0.78	0.19	5.5e-05	0.02	0.35	0.17	0.0358	NA
X	ILMN_1671901	LOC158825	71034928	rs147218335	14803094	T	0.04	-0.68	0.17	5.51e-05	0.03	-0.03	0.12	0.804	NA
X	ILMN_2366642	VCX3A	6451820	rs5921054	97589423	G	0.23	-0.29	0.07	5.55e-05	0.21	-0.06	0.05	0.253	NA
X	ILMN_1736094	LOC649075	51665132	rs145529540	143087502	G	0.01	-1.07	0.26	5.57e-05	0.01	-0.05	0.18	0.771	NA
X	ILMN_1792031	LCAP	153151281	rs112504130	128385869	A	0.09	-0.42	0.1	5.58e-05	0.09	0.08	0.08	0.322	NA
X	ILMN_1792135	SLC35A2	48762048	rs115135431	13012535	T	0.08	0.46	0.11	5.59e-05	0.07	-0.02	0.09	0.841	Inactive
X	ILMN_1663189	SPIN2B	57147736	rs4830693	10064609	A	0.24	0.28	0.07	5.59e-05	0.2	-0.04	0.05	0.467	Unknown
X	ILMN_1651637	CRSP2	40571310	rs7474182	58318340	T	0.05	-0.54	0.13	5.6e-05	0.04	0.08	0.11	0.477	NA
X	ILMN_1682251	TLR8	12928466	rs6627867	150310400	A	0.3	-0.26	0.07	5.6e-05	0.32	0.01	0.05	0.909	Unknown
X	ILMN_1743357	XPNPEP2	128903388	rs143011248	23617788	A	0.03	0.73	0.18	5.6e-05	0.02	-0.02	0.15	0.905	Inactive
X	ILMN_2236440	GLOD5	48629420	rs5971115	23405681	T	0.43	-0.25	0.06	5.61e-05	0.43	0.03	0.04	0.487	Unknown
X	ILMN_1684931	GPR119	129518694	rs187377160	129134170	T	0.03	0.75	0.19	5.65e-05	0.02	0.16	0.16	0.308	NA
X	ILMN_1684607	MAGEA2	151902960	rs148349674	39276595	C	0.09	-0.44	0.11	5.65e-05	0.09	0.03	0.08	0.652	NA
X	ILMN_1787578	CTAG2	153880678	rs188069460	46240863	T	0.09	-0.42	0.1	5.66e-05	0.08	-0.07	0.08	0.396	Unknown
X	ILMN_2314998	ZNF275	152612772	rs4825684	119144752	T	0.03	0.69	0.17	5.66e-05	0.04	-0.06	0.12	0.645	Inactive
X	ILMN_1767233	EDA2R	65815690	rs5949779	95329451	G	0.27	-0.27	0.07	5.67e-05	0.25	0.01	0.05	0.788	Inactive
X	ILMN_1709296	MAGEC3	140985590	rs112356515	70543850	T	0.05	-0.58	0.15	5.73e-05	0.05	-0.13	0.11	0.217	Escape
X	ILMN_1764826	TFE3	48886378	rs6653852	31520165	T	0.04	-0.68	0.17	5.75e-05	0.04	-0.17	0.12	0.148	Inactive
X	ILMN_1726617	ZNF182	47847990	rs150595708	4603148	C	0.05	-0.55	0.14	5.77e-05	0.04	-0.09	0.11	0.419	Inactive
X	ILMN_1775336	TSPYL2	53112168	rs145720732	75241818	T	0.04	-0.66	0.16	5.83e-05	0.04	0.02	0.11	0.888	Inactive
X	ILMN_2098705	FAM9C	13056559	rs6609290	44139518	T	0.05	0.56	0.14	5.9e-05	0.04	0.01	0.11	0.959	Escape
X	ILMN_1785114	MAGEB3	30255144	rs6526224	150446541	A	0.02	0.89	0.22	5.91e-05	0.01	0.31	0.22	0.157	NA
X	ILMN_2129234	TMEM47	34645306	rs13328514	47393711	G	0.29	0.27	0.07	5.95e-05	0.3	-0.04	0.05	0.424	Unknown
X	ILMN_1786388	RNF113A	119004604	rs2157282	100152372	G	0.47	0.25	0.06	5.96e-05	0.49	0	0.04	0.993	NA
X	ILMN_1691092	XAGE-4	55678758	rs150574983	84769884	T	0.04	0.66	0.16	5.97e-05	0.04	-0.05	0.11	0.66	NA
X	ILMN_2291565	CT45A5	134874212	rs56233080	3586315	A	0.41	0.25	0.06	5.98e-05	0.41	0.04	0.05	0.417	NA
X	ILMN_2299260	ZNF41	47306672	rs5943220	111157607	C	0.06	0.5	0.12	5.98e-05	0.04	0.05	0.11	0.657	Inactive
X	ILMN_2235745	GRIPAP1	48834038	rs7050137	134312543	T	0.03	-0.69	0.17	5.99e-05	0.03	0.26	0.12	0.0336	Inactive
X	ILMN_1687335	FLNA	153577286	rs149556698	68641440	A	0.12	-0.37	0.09	6.01e-05	0.11	-0.02	0.07	0.755	Inactive
X	ILMN_1678116	XAGE1E	52238850	rs5928207	33244129	C	0.12	-0.36	0.09	6.01e-05	0.14	-0.01	0.07	0.867	NA
X	ILMN_2337618	GPRASP2	101971080	X:44301006_C_T	44301006	T	0.12	-0.38	0.09	6.05e-05	0.12	0	0.07	0.989	Inactive
X	ILMN_1734794	AKAP4	49955730	rs17003844	100334984	A	0.18	0.31	0.08	6.06e-05	0.19	0.04	0.06	0.484	NA
X	ILMN_1662472	LOC729396	49336814	rs9780385	146001301	T	0.22	0.29	0.07	6.06e-05	0.21	-0.03	0.06	0.621	NA
X	ILMN_1707469	BMP2KL	73406664	rs140058036	69249435	C	0.07	-0.48	0.12	6.08e-05	0.06	0.09	0.1	0.38	NA
X	ILMN_1678233	CHRDL1	109918776	rs7059099	32070625	T	0.14	-0.34	0.09	6.08e-05	0.15	-0.01	0.06	0.819	Inactive
X	ILMN_2088990	CXORF21	30577352	rs6610604	41542388	C	0.49	-0.24	0.06	6.16e-05	0.46	-0.04	0.05	0.358	NA
X	ILMN_1813297	LOC646162	2536640	rs872840	130875051	T	0.24	0.29	0.07	6.19e-05	0.19	0.02	0.05	0.693	NA
X	ILMN_1662557	MAP7D3	135301786	rs142918978	9490284	C	0.02	0.93	0.23	6.25e-05	0.02	-0.07	0.16	0.657	Inactive
X	ILMN_1720578	PRAF2	48928928	rs17256381	13507085	A	0.04	0.62	0.15	6.25e-05	0.04	0.01	0.11	0.957	Inactive
X	ILMN_1732615	ASMTL	1522238	rs2103608	141242567	T	0.02	0.78	0.19	6.27e-05	0.03	-0.04	0.14	0.771	Escape
X	ILMN_1775742	RNF128	106039962	rs5942612	109119087	T	0.28	-0.27	0.07	6.28e-05	0.26	-0.08	0.05	0.0971	Unknown
X	ILMN_2190541	XAGE2B	52113224	rs149163293	75854081	C	0.21	0.3	0.07	6.3e-05	0.2	0	0.05	0.933	NA
X	ILMN_1683598	ACSL4	108885002	rs143191633	19028080	A	0.02	0.93	0.23	6.33e-05	0.02	0.17	0.14	0.243	Inactive
X	ILMN_1736713	SPIN2A	57163722	rs12842964	87710836	A	0.39	-0.25	0.06	6.33e-05	0.39	-0.01	0.05	0.812	Inactive
X	ILMN_1733654	CXORF40B	149106476	rs5915335	50608829	G	0.37	-0.25	0.06	6.34e-05	0.34	0.02	0.05	0.734	NA
X	ILMN_1815392	ACTRT1	127185284	rs7892486	142727278	G	0.13	-0.36	0.09	6.35e-05	0.13	0.1	0.06	0.123	NA
X	ILMN_1664348	PNPLA4	7867210	rs1926349	68302733	C	0.04	-0.61	0.15	6.35e-05	0.04	0.05	0.11	0.689	Escape
X	ILMN_1714749	PHF6	133559588	rs4355941	105874790	T	0.39	0.24	0.06	6.37e-05	0.39	-0.03	0.04	0.554	Inactive
X	ILMN_1713126	CT45A6	134971176	rs56142538	15411419	T	0.04	0.63	0.16	6.44e-05	0.04	0.07	0.12	0.569	NA
X	ILMN_1750895	MAGEC3	140983316	X:35710573_C_T	35710573	C	0.03	0.71	0.18	6.45e-05	0.02	0.15	0.17	0.395	Escape
X	ILMN_2106107	FAM127C	134155832	rs145158036	47359861	G	0.02	0.94	0.23	6.48e-05	0.02	0.17	0.16	0.301	Unknown
X	ILMN_1720944	LOC643426	69157798	rs1588064	115892959	A	0.32	0.26	0.06	6.49e-05	0.35	0	0.05	0.972	NA
X	ILMN_1888252	HS.232517	106179980	rs28416697	124376514	G	0.04	-0.61	0.15	6.5e-05	0.03	0.07	0.13	0.579	NA
X	ILMN_2120575	HTATSF1	135593966	rs147421263	146463360	C	0.03	0.76	0.19	6.5e-05	0.03	-0.01	0.13	0.964	Inactive
X	ILMN_1684563	SPIN4	62567208	rs765104	124670897	A	0.32	-0.26	0.07	6.5e-05	0.31	-0.02	0.05	0.708	Inactive
X	ILMN_1741156	ARMCX5	101858690	rs17312085	146157952	A	0.09	0.42	0.1	6.51e-05	0.1	-0.02	0.07	0.81	Unknown
X	ILMN_1675025	H2BFM	103296534	rs1881687	8882597	A	0.05	-0.55	0.14	6.54e-05	0.05	-0.02	0.11	0.856	NA
X	ILMN_1777347	LOC647841	149108000	rs79711785	92271872	T	0.03	0.69	0.17	6.54e-05	0.04	-0.08	0.12	0.473	NA
X	ILMN_2206413	CTAG1A	153813562	rs6646449	118819640	C	0.14	-0.35	0.09	6.55e-05	0.13	0.06	0.07	0.325	NA
X	ILMN_1744786	SAGE1	134993414	rs76782262	62692237	G	0.04	0.65	0.16	6.55e-05	0.04	-0.07	0.11	0.53	Unknown
X	ILMN_1803939	YIPF6	67752138	rs5957355	119454013	C	0.1	-0.43	0.11	6.59e-05	0.11	-0.01	0.07	0.88	Inactive
X	ILMN_2051972	GPC3	132670248	rs4590591	30994137	T	0.49	0.24	0.06	6.61e-05	0.46	-0.03	0.04	0.569	Inactive
X	ILMN_1657316	IGSF1	130419208	rs141467968	80530888	A	0.02	0.93	0.23	6.61e-05	0.02	0.18	0.18	0.305	Inactive
X	ILMN_1711758	FOXR2	55651602	rs144624546	154479786	A	0.03	-0.75	0.19	6.64e-05	0.02	0.11	0.16	0.464	NA
X	ILMN_1749429	ZCCHC5	77911790	rs17285305	103448392	A	0.08	-0.44	0.11	6.64e-05	0.09	-0.06	0.07	0.445	Unknown
X	ILMN_1791114	CDR1	139865806	rs12690197	82489866	C	0.04	-0.61	0.15	6.68e-05	0.04	-0.13	0.12	0.281	Inactive
X	ILMN_2088565	CT45A1	134869990	rs146857360	115159635	G	0.07	0.49	0.12	6.7e-05	0.07	-0.2	0.08	0.0146	NA
X	ILMN_1652276	MAGEA3	151935234	rs34189733	79699528	C	0.02	0.81	0.2	6.71e-05	0.02	-0.08	0.15	0.578	NA
X	ILMN_1732781	SPANXE	140785818	rs140238546	144483528	A	0.11	0.39	0.1	6.82e-05	0.13	-0.12	0.07	0.0796	NA
X	ILMN_2391458	ACSL4	108911468	rs3027471	48891336	T	0.13	-0.35	0.09	6.86e-05	0.1	0.05	0.07	0.499	Inactive
X	ILMN_1760180	MID2	107170216	rs11796600	42607119	C	0.13	-0.37	0.09	6.86e-05	0.12	-0.11	0.07	0.0972	Variable
X	ILMN_2058570	XGPY2	2688628	rs944829	150397427	A	0.31	-0.26	0.07	6.86e-05	0.29	0	0.05	0.919	NA
X	ILMN_1687840	ABCB7	74273328	rs771228078	69305815	C	0.02	0.95	0.24	6.89e-05	0.03	0.04	0.14	0.778	Inactive
X	ILMN_1749653	CPXCR1	88009034	rs182858572	27421485	A	0.34	-0.26	0.07	6.91e-05	0.34	-0.08	0.05	0.0882	NA
X	ILMN_1784711	LOC643000	118207874	rs72612883	12396196	T	0.11	-0.39	0.1	6.94e-05	0.1	-0.12	0.08	0.101	NA
X	ILMN_1856374	HS.546047	95772884	rs7060829	87030562	A	0.15	-0.34	0.08	6.99e-05	0.13	-0.07	0.07	0.32	NA
X	ILMN_1682493	LOC648926	50905534	rs147427907	145018743	T	0.09	-0.41	0.1	7.15e-05	0.09	-0.06	0.08	0.487	NA
X	ILMN_1764225	GAGE6	49304052	rs7471996	71352187	C	0.2	0.3	0.08	7.16e-05	0.2	0.04	0.05	0.426	NA
X	ILMN_1801795	LOC347544	152927656	rs16979235	142326348	G	0.18	0.33	0.08	7.16e-05	0.17	0	0.06	0.959	NA
X	ILMN_1691953	SPANXN3	142596744	rs4898314	25231004	T	0.29	-0.26	0.07	7.18e-05	0.29	0.04	0.05	0.443	NA
X	ILMN_1829148	HS.546135	33828882	rs4314808	23097937	C	0.25	-0.28	0.07	7.19e-05	0.23	0.05	0.05	0.325	NA
X	ILMN_1792409	AMOT	112018464	rs201430306	88595693	T	0.06	-0.49	0.12	7.2e-05	0.07	-0.06	0.08	0.473	Inactive
X	ILMN_1725145	POLA	25014397	rs73636215	104567568	T	0.42	0.25	0.06	7.22e-05	0.44	-0.05	0.04	0.28	NA
X	ILMN_2222688	TMSB4X	12995020	rs139749725	96928859	G	0.1	0.39	0.1	7.23e-05	0.09	0.05	0.08	0.525	Unknown
X	ILMN_1756165	BRS3	135574416	rs2040531	116293468	A	0.13	0.36	0.09	7.28e-05	0.14	-0.01	0.06	0.906	NA
X	ILMN_1757689	CT45A4	134963386	rs112087612	131892616	T	0.04	-0.61	0.15	7.28e-05	0.04	-0.07	0.11	0.492	NA
X	ILMN_1765355	NOX1	100117746	rs5917618	38586456	C	0.21	0.3	0.08	7.36e-05	0.23	-0.07	0.05	0.148	Escape
X	ILMN_2316278	MAGED4B	51929638	rs2170314	97008577	A	0.4	-0.24	0.06	7.38e-05	0.4	-0.03	0.05	0.565	NA
X	ILMN_1751885	GPR64	19007782	rs12687367	44598409	T	0.2	0.29	0.07	7.5e-05	0.17	-0.09	0.06	0.139	Inactive
X	ILMN_1771554	LOC389906	3871088	rs138333855	116296708	T	0.02	0.79	0.2	7.5e-05	0.02	-0.04	0.15	0.804	NA
X	ILMN_2347949	G6PD	153759634	rs73247127	95203562	T	0.02	0.9	0.23	7.51e-05	0.03	-0.11	0.14	0.413	Inactive
X	ILMN_1763442	KIAA1202	50338700	rs5976321	138313381	T	0.5	-0.24	0.06	7.53e-05	0.48	-0.02	0.04	0.68	NA
X	ILMN_1653453	MID1	10851690	rs35859007	15306063	C	0.02	-0.85	0.22	7.55e-05	0.02	-0.03	0.15	0.841	Inactive
X	ILMN_1673270	FLJ31132	136007460	rs5939945	92277171	G	0.31	-0.26	0.07	7.56e-05	0.3	-0.01	0.05	0.774	NA
X	ILMN_2385161	CUL4B	119658726	rs5983921	148790802	T	0.01	1.03	0.26	7.65e-05	0.02	0.01	0.17	0.959	Inactive
X	ILMN_1902186	HS.561999	146992770	rs74399723	93286837	T	0.08	0.44	0.11	7.66e-05	0.08	-0.07	0.08	0.422	NA
X	ILMN_1812503	PHKA1	71800746	rs149854129	103372858	G	0.05	0.57	0.14	7.68e-05	0.04	-0.12	0.11	0.243	Inactive
X	ILMN_1662801	ZMYM3	70473908	rs6633615	22746187	T	0.16	0.33	0.08	7.86e-05	0.16	-0.05	0.06	0.424	Inactive
X	ILMN_1693372	LOC644305	51665252	rs78132515	3632981	A	0.06	-0.51	0.13	7.87e-05	0.06	-0.21	0.1	0.0312	NA
X	ILMN_1722830	MAGEA1	152482014	rs147578404	129501912	G	0.04	0.65	0.17	7.87e-05	0.03	0.15	0.12	0.2	NA
X	ILMN_1757152	MAGEC2	141290582	rs73630346	79255069	A	0.03	0.73	0.19	7.98e-05	0.03	-0.02	0.13	0.867	NA
X	ILMN_1670304	LOC727866	52985482	rs2481446	90183626	C	0.18	0.31	0.08	8.06e-05	0.2	0.07	0.06	0.213	NA
X	ILMN_1667847	XAGE5	52841252	rs143954881	83160529	C	0.03	-0.69	0.17	8.06e-05	0.03	0.11	0.14	0.432	NA
X	ILMN_1778623	PAGE1	49455874	rs111391765	130782575	T	0.08	0.45	0.11	8.07e-05	0.08	0.05	0.08	0.536	NA
X	ILMN_1771397	SSX9	48165648	rs243475	131746822	A	0.17	0.31	0.08	8.08e-05	0.19	-0.03	0.06	0.579	NA
X	ILMN_1754746	CCNB3	50094690	rs5924000	86643325	A	0.09	-0.4	0.1	8.16e-05	0.1	-0.09	0.07	0.235	Inactive
X	ILMN_1691584	F8	154124462	rs16979532	142901807	G	0.1	0.39	0.1	8.22e-05	0.11	-0.05	0.07	0.468	Inactive
X	ILMN_1683828	LOC644538	134125222	rs180885307	91682668	C	0.47	0.24	0.06	8.24e-05	0.46	0.04	0.04	0.338	NA
X	ILMN_1726756	FANCB	14887092	rs2751326	92038387	A	0.18	-0.31	0.08	8.37e-05	0.19	0.08	0.06	0.162	Inactive
X	ILMN_1660873	LOC645769	13669432	X:17551660_A_T	17551660	A	0.45	0.24	0.06	8.37e-05	0.44	0.08	0.04	0.0785	NA
X	ILMN_2254574	ZDHHC9	128977332	rs2129743	137415948	G	0.19	0.3	0.08	8.37e-05	0.2	-0.04	0.06	0.521	Inactive
X	ILMN_2041971	TRMT2B	100265116	rs142967216	152177443	A	0.04	0.61	0.16	8.52e-05	0.04	-0.04	0.12	0.708	Inactive
X	ILMN_1659572	AR	66766526	rs145147341	29685933	C	0.03	-0.71	0.18	8.57e-05	0.02	-0.06	0.16	0.728	Inactive
X	ILMN_1710136	HDHD1A	6967226	rs7887095	111199462	A	0.1	-0.32	0.08	8.68e-05	0.11	0.01	0.05	0.865	NA
X	ILMN_1672783	CT45A4	134891442	rs4287108	58545742	T	0.31	0.25	0.06	8.69e-05	0.33	0.04	0.05	0.395	NA
X	ILMN_2059423	RAB40AL	102193010	rs61142109	33294095	C	0.07	0.47	0.12	8.69e-05	0.06	0.01	0.09	0.908	NA
X	ILMN_2162564	DYNLT3	37698476	rs2220048	5631387	C	0.26	-0.27	0.07	8.73e-05	0.27	-0.02	0.05	0.76	Inactive
X	ILMN_1666885	ATRX	77041492	rs4828463	86719366	T	0.09	0.42	0.11	8.78e-05	0.08	-0.04	0.08	0.584	Inactive
X	ILMN_1702983	LOC652679	120008126	rs146515990	18118044	A	0.03	-0.67	0.17	8.78e-05	0.04	0.18	0.12	0.115	NA
X	ILMN_1709486	SRPX	38008968	rs144983735	25284711	G	0.03	0.7	0.18	8.78e-05	0.02	-0.22	0.16	0.178	Variable
X	ILMN_1777521	GLUD2	120183540	rs7891493	40389086	T	0.41	-0.23	0.06	8.81e-05	0.42	-0.06	0.05	0.187	Inactive
X	ILMN_1803852	LOC653297	151877353	rs4146182	39757158	T	0.41	-0.24	0.06	8.87e-05	0.42	-0.03	0.04	0.492	NA
X	ILMN_1737283	MGC39900	103217268	rs5972206	30689085	A	0.27	-0.27	0.07	8.87e-05	0.25	-0.08	0.05	0.0984	NA
X	ILMN_1806914	FATE1	150891560	rs150703664	12480874	A	0.08	0.44	0.11	8.89e-05	0.1	0.03	0.08	0.719	Unknown
X	ILMN_1694890	UCHL5IP	152720366	rs723445	147837936	T	0.08	0.44	0.11	8.97e-05	0.09	-0.06	0.08	0.425	NA
X	ILMN_1837167	HS.575696	110791016	rs1174071	144560521	T	0.07	-0.47	0.12	9.01e-05	0.07	0.06	0.09	0.498	NA
X	ILMN_1690327	CLCN5	49855438	rs5973212	34532174	A	0.2	-0.31	0.08	9.04e-05	0.19	-0.01	0.05	0.854	Inactive
X	ILMN_2096861	LOC642731	114961422	rs5904953	146191394	C	0.28	0.26	0.07	9.1e-05	0.27	0.03	0.05	0.519	NA
X	ILMN_1691648	TRO	54955125	rs60466110	28390266	T	0.2	-0.29	0.07	9.11e-05	0.21	0.05	0.05	0.386	Inactive
X	ILMN_2259730	NLGN4X	6146622	rs142765142	123699462	T	0.02	0.93	0.24	9.21e-05	0.03	-0.01	0.13	0.941	Variable
X	ILMN_1775634	AGTR2	115305630	rs112170850	18561973	A	0.04	-0.6	0.15	9.24e-05	0.04	-0.21	0.11	0.0622	Inactive
X	ILMN_1680454	XAGE3	52897070	rs5970980	23048913	A	0.13	-0.35	0.09	9.28e-05	0.13	-0.03	0.07	0.653	NA
X	ILMN_1708270	RHOXF2B	119211228	rs7881076	69103525	G	0.23	-0.29	0.07	9.29e-05	0.22	0.01	0.05	0.79	NA
X	ILMN_1699451	LOC401218	152857974	rs73211214	116373965	T	0.04	-0.63	0.16	9.39e-05	0.03	0.15	0.12	0.206	NA
X	ILMN_1905593	HS.300262	45708824	rs12401052	3547842	C	0.09	0.41	0.11	9.45e-05	0.09	-0.03	0.08	0.652	NA
X	ILMN_1706028	VCX2	8433488	rs12844371	152488739	T	0.06	-0.49	0.13	9.51e-05	0.06	-0.04	0.09	0.675	NA
X	ILMN_1668242	PHEX	22266070	rs112053877	113390158	C	0.28	0.27	0.07	9.69e-05	0.26	0.02	0.05	0.746	Variable
X	ILMN_1680569	SSX5	48045954	rs3897104	9377759	C	0.38	-0.24	0.06	9.72e-05	0.39	0.03	0.05	0.579	NA
X	ILMN_1671585	LOC645241	119234022	rs11795414	96380713	A	0.08	-0.44	0.11	9.78e-05	0.08	0.08	0.08	0.336	NA
X	ILMN_1675857	COL4A6	107399282	rs73223471	79620444	A	0.03	-0.7	0.18	9.81e-05	0.02	0.08	0.15	0.601	Variable
X	ILMN_1791250	EDA	68836478	rs798148	15884792	T	0.49	-0.24	0.06	9.89e-05	0.5	-0.01	0.04	0.899	Inactive
X	ILMN_1762018	FLJ32867	27478908	rs439845	44525784	A	0.17	-0.32	0.08	9.94e-05	0.17	0.05	0.06	0.37	NA
X	ILMN_1800612	VBP1	154467428	rs16981378	88129558	C	0.08	-0.44	0.11	9.99e-05	0.07	-0.06	0.09	0.477	Inactive
X	ILMN_1670229	F8	154114442	rs4421481	142569269	T	0.35	0.24	0.06	0.0001	0.34	0.06	0.05	0.192	Inactive
X	ILMN_1679092	RAB9B	103080140	rs151194156	70122562	A	0.28	0.26	0.07	0.0001	0.26	-0.03	0.05	0.535	Inactive
X	ILMN_1792419	FRMD7	131211352	rs139863905	17066133	G	0.08	0.43	0.11	0.000102	0.06	-0.08	0.09	0.405	Variable
X	ILMN_1682772	LOC653495	52704012	rs182343603	35139687	T	0.05	0.53	0.14	0.000102	0.05	-0.04	0.1	0.707	NA
X	ILMN_1791078	SPRY3	155011764	rs5917944	40063107	G	0.26	-0.27	0.07	0.000102	0.25	-0.04	0.05	0.447	Inactive
X	ILMN_1690568	LOC642995	76946328	rs1293875	32041772	C	0.04	-0.62	0.16	0.000105	0.04	-0.09	0.11	0.4	NA
X	ILMN_1742903	LOC644739	47658256	rs6635593	137279019	T	0.16	0.32	0.08	0.000105	0.17	0.01	0.06	0.867	NA
X	ILMN_1740976	NONO	70520496	rs656421	139329752	T	0.04	-0.63	0.16	0.000105	0.03	-0.35	0.14	0.0125	Inactive
X	ILMN_1750373	KAL1	8497298	rs7064372	38167994	C	0.41	-0.23	0.06	0.000106	0.41	0.1	0.04	0.0226	Escape
X	ILMN_1708901	MAGEA10	151304494	rs5945809	102995768	A	0.29	-0.26	0.07	0.000106	0.3	-0.02	0.05	0.625	NA
X	ILMN_1740413	USP51	55513466	rs4358943	87509460	G	0.11	0.37	0.1	0.000106	0.1	-0.06	0.08	0.464	Unknown
X	ILMN_1860288	HS.443490	21903030	rs5934597	9353507	T	0.13	0.34	0.09	0.000107	0.13	-0.01	0.07	0.911	NA
X	ILMN_2231003	MAGEA12	151899742	rs138066416	44879435	G	0.01	1.1	0.28	0.000108	0.02	0.17	0.15	0.242	NA
X	ILMN_1881478	HS.546008	120187072	rs146825267	50224830	C	0.03	-0.66	0.17	0.000111	0.03	0.13	0.13	0.326	NA
X	ILMN_1670692	LPAR4	78012362	rs60128769	23093656	G	0.22	-0.28	0.07	0.000112	0.22	-0.02	0.06	0.743	Inactive
X	ILMN_1718448	MAGEB18	26158378	rs3930085	144501314	A	0.12	-0.35	0.09	0.000112	0.11	0.02	0.07	0.83	NA
X	ILMN_2285952	PCDH11X	91065508	rs5905930	45060910	G	0.1	0.39	0.1	0.000112	0.12	0	0.07	0.972	Variable
X	ILMN_1658623	MAGEC3	140984454	rs212266	124682585	G	0.02	0.76	0.2	0.000113	0.03	0.09	0.14	0.539	Escape
X	ILMN_1733519	HMGB3	150158850	rs61633449	31393595	C	0.06	0.52	0.13	0.000115	0.07	0.1	0.08	0.21	Inactive
X	ILMN_1729689	LOC642615	146155888	rs112349459	22682067	C	0.09	-0.4	0.1	0.000116	0.11	0.13	0.07	0.0571	NA
X	ILMN_1682085	LOC644035	70511665	rs191831637	23021849	G	0.06	0.49	0.13	0.000117	0.06	-0.17	0.09	0.0704	NA
X	ILMN_1803248	LOC650712	3790484	rs73473314	23449463	G	0.03	0.71	0.18	0.000117	0.03	-0.09	0.14	0.533	NA
X	ILMN_1775570	FLJ44635	71380924	rs11797594	30232192	C	0.3	-0.25	0.07	0.000118	0.27	-0.05	0.05	0.347	NA
X	ILMN_1895042	HS.496730	125535697	rs56852339	141468661	G	0.09	-0.41	0.11	0.000118	0.09	-0.03	0.07	0.645	NA
X	ILMN_1753525	TCEAL7	102586606	rs5972499	32157973	G	0.01	-1.02	0.26	0.000119	0.03	0.07	0.13	0.609	Inactive
X	ILMN_1801230	DNASE1L1	153636934	rs112740076	65299210	T	0.09	0.41	0.11	0.000122	0.1	-0.12	0.07	0.114	Inactive
X	ILMN_1894087	HS.534641	148630256	rs6641817	3561596	C	0.35	-0.24	0.06	0.000122	0.35	-0.01	0.05	0.877	NA
X	ILMN_1695261	LOC285176	153628886	rs140435461	13103837	A	0.03	0.63	0.16	0.000122	0.03	0.17	0.12	0.182	NA
X	ILMN_1683271	TMSB4X	12995246	rs145101756	37943272	T	0.03	0.71	0.19	0.000122	0.02	-0.18	0.15	0.208	Unknown
X	ILMN_1702329	DRP2	100515686	rs146573698	141592298	C	0.1	-0.39	0.1	0.000129	0.1	0.01	0.07	0.921	Inactive
X	ILMN_2398403	TCEAL1	102885310	rs6640495	9713017	T	0.3	-0.25	0.07	0.000131	0.3	0.03	0.05	0.593	NA
X	ILMN_2166716	VCX-C	8434304	rs55681462	79496018	G	0.47	-0.23	0.06	0.000131	0.49	0.01	0.04	0.771	NA
X	ILMN_1740308	C2ORF21	137698690	rs5910431	117991713	G	0.04	-0.61	0.16	0.000133	0.04	0.09	0.12	0.444	NA
X	ILMN_1789750	ZNF41	47342310	rs150064418	92481317	G	0.01	1.07	0.28	0.000134	0.01	-0.3	0.18	0.0939	Inactive
X	ILMN_1790043	NXF4	101823224	rs146918793	144258665	C	0.02	-0.8	0.21	0.000147	0.02	0.09	0.16	0.58	NA
X	ILMN_2088847	OTUD5	48779812	rs150460238	119824712	A	0.1	-0.38	0.1	0.000149	0.1	0.06	0.08	0.407	Inactive
X	ILMN_1758559	LOC649200	52604188	rs12389112	87735781	A	0.04	-0.59	0.16	0.000154	0.03	0.05	0.13	0.688	NA
X	ILMN_2168215	HSFX1	148858494	rs144910397	26098236	C	0.08	-0.44	0.12	0.000157	0.07	0.23	0.08	0.00492	NA
X	ILMN_1780911	MAGEB6B	26178742	rs748548595	129730942	A	0.01	-1.19	0.32	0.000159	0.02	-0.52	0.17	0.0028	NA
X	ILMN_1665715	LOC649238	152664068	rs148178748	115914282	G	0.06	-0.49	0.13	0.000168	0.06	0.01	0.09	0.934	NA
X	ILMN_1714523	HEPH	65487100	rs73193934	13498548	C	0.03	0.7	0.19	0.00017	0.03	0.26	0.12	0.036	Inactive
X	ILMN_1691535	CUL4B	119670806	rs79369846	96962587	T	0.07	0.46	0.12	0.000176	0.04	-0.29	0.11	0.00737	Inactive
X	ILMN_1845475	HS.440548	151335146	rs138688905	136462052	T	0.03	-0.68	0.18	0.000178	0.02	-0.15	0.15	0.293	NA
X	ILMN_1653636	LOC644856	55202388	rs1795574	32147239	C	0.15	0.31	0.08	0.000211	0.13	-0.04	0.06	0.498	NA
X	ILMN_1793523	GABRQ	151821432	rs55761104	12440867	G	0.13	-0.33	0.09	0.000214	0.13	0.05	0.06	0.407	Unknown
X	ILMN_1767413	IL1RAPL2	105011546	rs113881460	124296704	A	0.12	0.34	0.09	0.00023	0.13	-0.24	0.07	0.000226	Variable
