# Supplementary material for: The effect of X-linked dosage compensation on complex trait variation
Source: Nat Commun. 2019 Jul 8;10:3009. doi: 10.1038/s41467-019-10598-y (PMC6614401; doi:10.1038/s41467-019-10598-y)
Supplement: Supplementary file 7 — Supplementary Data 5 [file 41467_2019_10598_MOESM7_ESM.xlsx]

## Sheet: Sheet1
Supplementary Data 5. CAGE, female discovery eQTL analysis
Description: Summary statistics for top associated SNPs for each of the 1,639 X-linked gene expression probes from the CAGE female-specific analysis. Shown are the probe and SNP positions; frequency of the effect allele (A1) in males (Freq.mal) and females (Freq.fem); the per-allele effect estimate (b.mal) and corresponding standard error (se.mal) and p-value (p.mal) in males; the per-allele effe…
Note: The per-allele estimates from eQTL analysis are presented
1 Inactivation status of the assigned gene according to Tukiainen et al., 20172 Supplementary Table 13
2 Tukiainen, T. et al. (2017) ‘Landscape of X chromosome inactivation across human tissues’, Nature, 550(7675), pp. 244–248. doi: 10.1038/nature24265
Chr	Probe	Gene	Probe position	SNP	SNP position	A1	Freq.mal	b.mal	se.mal	p.mal	Freq.fem	b.fem	se.fem	p.fem	XCI.status 1
X	ILMN_2101025	ZNF75D	134420006	rs4411058	134427247	C	0.31	-1.75	0.07	6.06e-124	0.28	-0.86	0.04	5.49e-82	Inactive
X	ILMN_1783805	PNMA3	152228724	rs1023435	152207464	G	0.48	1.11	0.07	6.06e-62	0.47	0.59	0.04	4.75e-47	Variable
X	ILMN_1773819	LOC648605	154754090	rs4893113	154520877	T	0.29	1.16	0.07	1.06e-63	0.3	0.62	0.05	5.32e-38	NA
X	ILMN_1748625	TCEAL4	102842338	rs421747	102819402	A	0.49	1.13	0.06	2.33e-72	0.5	0.55	0.04	6.38e-36	Inactive
X	ILMN_2181892	BEX2	102564466	rs2756056	102565894	A	0.21	1.12	0.08	1.05e-47	0.21	0.62	0.05	2.71e-33	Inactive
X	ILMN_1766637	GLA	100652966	rs2071225	100662901	A	0.06	-2.02	0.13	8.64e-53	0.07	-0.99	0.08	2.88e-33	Inactive
X	ILMN_1802888	ZNF185	152141738	rs16996799	152087420	T	0.25	1.06	0.07	6.38e-49	0.25	0.57	0.05	2.11e-31	Inactive
X	ILMN_2076600	ITM2A	78616840	rs2056916	78627951	G	0.39	-0.93	0.06	1.74e-47	0.4	-0.5	0.04	5.5e-31	Inactive
X	ILMN_2208373	TMEM164	109416598	rs2249047	109203029	C	0.48	1.02	0.06	2.2e-60	0.49	0.48	0.04	2.68e-30	Inactive
X	ILMN_1766094	MOSPD2	14938820	rs2269763	14912029	C	0.33	1.05	0.07	1.86e-53	0.35	0.5	0.05	3.56e-28	Inactive
X	ILMN_1917290	HS.537004	119560908	rs55807142	119557577	C	0.42	-0.91	0.06	9.69e-47	0.42	-0.48	0.04	7.15e-27	NA
X	ILMN_1758626	IDS	148564224	rs5936293	148562167	T	0.41	-1.08	0.06	7.42e-63	0.44	-0.46	0.04	5.58e-26	Inactive
X	ILMN_1738767	PLP2	49031134	rs184339396	49043608	C	0.04	-2.14	0.17	1.23e-36	0.03	-1.28	0.13	8.82e-24	Inactive
X	ILMN_1781479	SUV39H1	48567344	rs3373	48567295	G	0.27	0.83	0.07	1.45e-31	0.26	0.51	0.05	1.16e-23	Inactive
X	ILMN_1711566	TIMP1	47446090	rs34382245	47467400	A	0.42	0.9	0.06	1.61e-45	0.43	0.45	0.04	2.32e-23	Variable
X	ILMN_1732831	CHST7	46457674	rs73200263	46486161	A	0.27	0.96	0.07	1.01e-41	0.28	0.47	0.05	2.58e-22	Inactive
X	ILMN_2370091	NGFRAP1	102632686	rs222801	102714269	C	0.24	-0.94	0.07	6.82e-37	0.26	-0.46	0.05	4.23e-21	Inactive
X	ILMN_2351638	BEX4	102471394	rs4907826	102462649	A	0.34	1	0.07	5.44e-51	0.34	0.41	0.04	2.64e-20	Inactive
X	ILMN_1701947	GPR34	41555992	rs1023064	41546243	C	0.47	0.78	0.06	5.67e-39	0.45	0.43	0.05	3.33e-20	Inactive
X	ILMN_1755582	PCSK1N	48690284	rs6609801	48700092	C	0.47	-0.83	0.06	3.28e-41	0.48	-0.4	0.04	2.65e-19	Unknown
X	ILMN_1779341	ZNF630	47917826	rs2152823	47927449	G	0.51	0.6	0.06	1.62e-22	0.49	0.39	0.04	2.91e-19	Inactive
X	ILMN_1770824	ARHGAP4	153172960	rs62620964	153172959	A	0.05	-1.67	0.15	1.29e-27	0.05	-0.83	0.09	1e-18	Variable
X	ILMN_1677228	TMLHE	154718764	rs544582	154508954	G	0.25	0.89	0.07	3.59e-34	0.27	0.44	0.05	1.23e-18	Inactive
X	ILMN_1738276	TMEM185A	148690362	rs5936308	148685623	C	0.3	0.67	0.07	1.17e-23	0.29	0.43	0.05	1.29e-18	Inactive
X	ILMN_1673275	TRAPPC2	13730762	rs7716	13730787	G	0.34	-0.9	0.06	6.55e-50	0.35	-0.38	0.04	1.58e-18	Escape
X	ILMN_1773868	U2AF1L2	15841304	rs798177	15854519	A	0.27	0.63	0.05	2.19e-30	0.3	0.32	0.04	4.64e-17	NA
X	ILMN_1730630	CXORF56	118675312	rs4518774	118668994	C	0.36	-0.97	0.07	7.25e-50	0.37	-0.38	0.05	6.58e-17	NA
X	ILMN_1683575	TMLHE	154842457	rs12557310	154735698	T	0.29	0.85	0.07	5.45e-35	0.3	0.38	0.05	1.33e-16	Inactive
X	ILMN_1808356	FAM3A	153734576	rs1050757	153759858	C	0.12	1.14	0.1	4.15e-32	0.14	0.52	0.06	1.78e-16	Inactive
X	ILMN_1804798	BEXL1	102471954	rs5945940	102371174	G	0.34	0.99	0.07	3.73e-48	0.35	0.36	0.04	2.41e-16	NA
X	ILMN_1765310	TCEAL2	101382578	rs73254169	101365730	A	0.2	-0.87	0.08	6.56e-30	0.19	-0.45	0.06	3.57e-16	Inactive
X	ILMN_2205050	PRKX	3522684	rs1056373	3523831	G	0.18	0.77	0.08	1.49e-23	0.16	0.49	0.06	3.65e-16	Escape
X	ILMN_1729208	NGFRAP1	102632542	rs6616471	102715861	C	0.24	-0.7	0.07	6.15e-23	0.26	-0.41	0.05	3.97e-16	Inactive
X	ILMN_1671777	FGF13	137714160	rs2206757	138447412	T	0.5	-0.49	0.06	9.86e-16	0.49	-0.35	0.04	5.77e-16	Variable
X	ILMN_2076602	ITM2A	78615950	rs12559773	78651246	T	0.39	-0.5	0.06	1.32e-15	0.4	-0.36	0.04	1.51e-15	Inactive
X	ILMN_1729515	PIN4	71417856	rs6525591	71406301	C	0.27	-0.54	0.07	5.94e-15	0.26	-0.38	0.05	5.23e-15	Inactive
X	ILMN_2134855	LOC728758	71418046	rs6525591	71406301	C	0.27	-0.54	0.07	3.38e-16	0.26	-0.38	0.05	2.35e-14	NA
X	ILMN_2043569	MOSPD2	14939162	rs2269763	14912029	C	0.33	0.73	0.07	7.67e-29	0.35	0.35	0.05	5.33e-14	Inactive
X	ILMN_1788250	LDOC1	140270314	rs2038375	140271268	G	0.41	0.7	0.06	4.45e-27	0.44	0.33	0.04	5.68e-14	Inactive
X	ILMN_2380967	DNASE1L1	153630686	rs2283762	153632196	G	0.13	0.86	0.09	1.69e-20	0.12	0.49	0.07	1.77e-13	Inactive
X	ILMN_1737574	LOC648605	154774856	rs6642287	154780283	A	0.29	0.76	0.07	9.36e-29	0.3	0.34	0.05	1.2e-12	NA
X	ILMN_1702835	SH3BGRL	80553562	rs2794694	80661898	C	0.33	0.64	0.07	7.3e-22	0.32	0.33	0.05	3.08e-12	Variable
X	ILMN_1663640	MAOA	43605950	rs12156699	43462236	C	0.34	-0.49	0.06	3.58e-14	0.32	-0.32	0.05	4.24e-12	Escape
X	ILMN_1708916	PDZD4	153067884	rs5945354	153088219	T	0.23	-1.01	0.08	7.37e-41	0.25	-0.35	0.05	4.3e-12	Inactive
X	ILMN_1806473	BEX5	101409092	rs6621362	101410995	T	0.41	-0.59	0.06	1.85e-21	0.42	-0.31	0.04	5.08e-12	Unknown
X	ILMN_1657892	TLR8	12940854	rs147425968	12961260	G	0.31	0.69	0.07	3.88e-24	0.3	0.33	0.05	6.73e-12	Unknown
X	ILMN_1665717	EIF2S3	24095820	rs5949261	24066564	T	0.15	-0.7	0.07	1.1e-24	0.15	-0.33	0.05	3.75e-11	Escape
X	ILMN_2321578	P2RY10	78216856	rs73501810	78237471	T	0.12	0.68	0.1	9.88e-13	0.13	0.42	0.06	4.25e-11	Variable
X	ILMN_1705047	TLR8	12940180	rs147425968	12961260	G	0.31	0.65	0.07	1.25e-21	0.3	0.31	0.05	6.1e-11	Unknown
X	ILMN_2330341	TCEAL4	102842196	rs6616480	102845610	C	0.49	0.68	0.06	1.97e-28	0.5	0.29	0.04	1.1e-10	Inactive
X	ILMN_1658995	ACOT9	23740046	rs5970606	23744355	A	0.31	0.52	0.07	9.45e-15	0.34	0.29	0.05	1.27e-10	Inactive
X	ILMN_1785266	OFD1	13786334	rs7054410	13717528	C	0.24	-0.78	0.07	1e-27	0.25	-0.31	0.05	6.59e-10	Escape
X	ILMN_1770537	NGFRAP1	102632354	rs5987533	102735916	C	0.24	-0.5	0.07	2.54e-12	0.26	-0.3	0.05	1.37e-09	Inactive
X	ILMN_1702637	BEX1	102319112	rs222801	102714269	C	0.24	-0.42	0.07	3.3e-09	0.26	-0.29	0.05	1.9e-09	Unknown
X	ILMN_1670723	MSL3	11785886	rs73188565	11798397	C	0.16	0.47	0.08	1.99e-08	0.16	0.35	0.06	2.6e-09	Escape
X	ILMN_2172124	ZNF630	47917944	rs501128	47918205	G	0.51	0.32	0.06	7.12e-08	0.49	0.26	0.04	3.6e-09	Inactive
X	ILMN_1670506	AMMECR1	109507744	rs5917368	40393336	T	0.38	0.04	0.06	0.534	0.39	-0.28	0.05	4.17e-09	Inactive
X	ILMN_1719972	PLXNA3	153701746	rs5945194	153711341	C	0.45	-0.38	0.06	6.69e-10	0.46	-0.27	0.05	4.55e-09	Inactive
X	ILMN_1779663	TRMT2B	100265056	rs17257536	100313290	C	0.22	0.32	0.07	1.5e-05	0.23	0.3	0.05	7.77e-09	Inactive
X	ILMN_1776582	PDK3	24552140	rs1212068	24564100	C	0.24	0.78	0.07	1.25e-27	0.26	0.3	0.05	9.3e-09	Inactive
X	ILMN_1688113	LOC645974	72223354	rs11798543	26167429	T	0.14	0.01	0.09	0.911	0.15	0.36	0.06	1.11e-08	NA
X	ILMN_2415073	ATP2B3	152847750	rs4898441	153049345	A	0.17	-0.09	0.08	0.29	0.17	-0.32	0.06	1.15e-08	Inactive
X	ILMN_2401730	C1GALT1C1	119759588	rs145904362	119763014	A	0.09	-0.5	0.1	1.44e-06	0.1	-0.42	0.07	1.22e-08	Inactive
X	ILMN_1808501	SH3KBP1	19554060	rs144111488	62288775	G	0.03	0.1	0.19	0.608	0.03	0.72	0.13	1.56e-08	Inactive
X	ILMN_1710177	LOC644670	3755680	rs5961696	3870419	T	0.04	0.51	0.14	0.000322	0.05	0.59	0.1	1.88e-08	NA
X	ILMN_2226763	H2AFB2	154610650	rs137892439	34106294	T	0.03	0.22	0.17	0.2	0.02	0.98	0.17	1.9e-08	NA
X	ILMN_1856374	HS.546047	95772884	rs34503728	11503160	C	0.08	0.11	0.11	0.309	0.06	-0.53	0.09	1.9e-08	NA
X	ILMN_1684873	ARSD	2822256	rs5939388	2814974	G	0.07	0.76	0.11	1.51e-12	0.08	0.44	0.08	2.03e-08	Escape
X	ILMN_2120273	AP1S2	15844250	rs798181	15929643	C	0.27	0.49	0.07	6.23e-12	0.31	0.26	0.05	2.52e-08	Escape
X	ILMN_1748116	GEMIN8	14026506	rs35786881	14064798	G	0.32	-0.34	0.06	1.24e-07	0.32	-0.26	0.05	3.07e-08	Escape
X	ILMN_1786004	ZCCHC16	111698860	rs6150	30327367	A	0.2	-0.06	0.08	0.394	0.21	0.29	0.05	3.19e-08	Escape
X	ILMN_1805842	FHL1	135293124	rs5930880	135220596	C	0.2	-0.37	0.08	1.01e-06	0.21	-0.29	0.05	3.52e-08	Inactive
X	ILMN_1733469	LOC643235	45488842	rs147763819	136687620	A	0.03	-0.39	0.18	0.0282	0.02	-0.79	0.15	6.26e-08	NA
X	ILMN_1677827	TLR7	12908310	rs62589450	12871369	T	0.07	1.11	0.12	2.89e-20	0.06	0.5	0.09	6.42e-08	Inactive
X	ILMN_1768176	CXORF26	75397878	rs55755260	75402964	G	0.17	-0.8	0.08	1.09e-22	0.18	-0.32	0.06	6.48e-08	NA
X	ILMN_2129234	TMEM47	34645306	rs148668843	104769967	C	0.03	0.06	0.18	0.725	0.03	0.65	0.12	6.62e-08	Unknown
X	ILMN_1824898	LOC728653	153360644	rs2239464	153348431	A	0.18	-0.84	0.08	2.07e-23	0.19	-0.3	0.05	7.1e-08	NA
X	ILMN_1744795	TBL1X	9687634	rs5934646	9505701	G	0.34	-0.25	0.07	0.000173	0.31	-0.25	0.05	7.24e-08	Variable
X	ILMN_1672807	CA5B	15802440	rs55966271	15797754	G	0.51	-0.52	0.06	6.99e-21	0.49	-0.2	0.04	8.32e-08	Escape
X	ILMN_1752351	LAMP2	119570994	rs56274454	119598628	T	0.43	0.52	0.06	3.07e-16	0.45	0.24	0.04	9.19e-08	Inactive
X	ILMN_1811121	CXORF39	103435782	rs146179628	103331203	T	0.11	-0.42	0.1	2.55e-05	0.1	-0.39	0.07	1.18e-07	NA
X	ILMN_1814994	YY2	21875362	rs4829974	138474619	G	0.22	0.12	0.07	0.101	0.25	0.27	0.05	1.38e-07	NA
X	ILMN_1679631	LOC642383	114960834	rs4466574	72306949	G	0.24	-0.01	0.07	0.862	0.26	-0.26	0.05	1.56e-07	NA
X	ILMN_1666156	MORF4L2	102931320	rs5987559	102933019	G	0.47	0.32	0.06	2.05e-07	0.47	0.23	0.04	1.61e-07	Inactive
X	ILMN_1790249	F8A1	154116092	rs6643622	154173530	G	0.3	-0.27	0.07	6.53e-05	0.32	-0.25	0.05	1.74e-07	Inactive
X	ILMN_1659753	LAMP2	119575694	rs56023329	81953911	G	0.2	-0.05	0.08	0.546	0.21	0.28	0.05	1.84e-07	Inactive
X	ILMN_2402042	CT45A5	134948000	rs4301566	131124510	T	0.19	-0.09	0.08	0.227	0.17	0.3	0.06	1.86e-07	NA
X	ILMN_1717377	LOC139587	134992704	rs4829104	29574022	A	0.51	0.06	0.06	0.322	0.46	-0.23	0.04	2.02e-07	NA
X	ILMN_1664357	LOC652202	80613014	rs111581267	93459533	C	0.17	-0.05	0.08	0.518	0.18	0.29	0.06	2.04e-07	NA
X	ILMN_1659138	CACNA1F	49061732	rs10521909	20463772	C	0.07	0.09	0.12	0.448	0.06	0.49	0.09	2.07e-07	Inactive
X	ILMN_2142284	SLC25A43	118588022	rs217970	118528263	G	0.18	-0.71	0.08	2.01e-18	0.16	-0.32	0.06	2.11e-07	Inactive
X	ILMN_2279961	LAMP2	119570530	rs42889	119571541	T	0.41	-0.48	0.06	6.96e-14	0.41	-0.23	0.05	2.6e-07	Inactive
X	ILMN_1740308	C2ORF21	137698690	X:140852604_A_G	140852604	A	0.03	0.1	0.17	0.568	0.02	-0.76	0.15	2.64e-07	NA
X	ILMN_2345119	NLGN4X	5810516	rs139593778	20335512	T	0.07	-0.04	0.12	0.707	0.08	0.41	0.08	2.65e-07	Variable
X	ILMN_1687592	WWC3	10112064	rs756827	10079196	A	0.17	-0.51	0.08	1.41e-09	0.17	-0.29	0.06	2.68e-07	Inactive
X	ILMN_1672339	LOC158730	36397718	rs144739386	127502852	C	0.03	-0.12	0.17	0.488	0.02	-0.75	0.15	2.72e-07	NA
X	ILMN_1781679	SHOX	595404	rs181063723	97278789	G	0.01	-0.61	0.31	0.0481	0.02	0.85	0.16	2.95e-07	Escape
X	ILMN_1786069	DMD	31526390	rs147279199	67748558	A	0.09	0.05	0.11	0.654	0.07	-0.45	0.09	3.1e-07	Inactive
X	ILMN_1690680	SSX1	48118034	rs139289549	121098082	G	0.06	-0.05	0.12	0.661	0.06	-0.49	0.1	3.2e-07	Unknown
X	ILMN_1786834	PRKX	3522970	rs67132522	3665013	C	0.28	0.27	0.06	1.84e-06	0.25	0.22	0.04	3.23e-07	Escape
X	ILMN_2295518	TRO	54957428	rs12859585	54810017	G	0.33	-0.39	0.06	8.73e-10	0.38	-0.23	0.05	3.23e-07	Inactive
X	ILMN_2243687	LAMP2	119564894	rs42889	119571541	T	0.41	0.25	0.06	5.3e-05	0.41	0.24	0.05	3.4e-07	Inactive
X	ILMN_2154101	UPRT	74524062	rs148633892	125911825	T	0.47	-0.01	0.06	0.831	0.49	-0.23	0.04	3.43e-07	Inactive
X	ILMN_1686985	MTM1	149840926	rs139348614	84244876	T	0.02	-0.09	0.23	0.7	0.02	0.81	0.16	3.64e-07	Inactive
X	ILMN_1716026	ARMCX6	100872534	rs1548472	28222451	A	0.37	-0.01	0.06	0.842	0.36	0.23	0.05	4.01e-07	Inactive
X	ILMN_1686313	PLXNB3	153044480	rs73204662	16432256	A	0.04	-0.07	0.16	0.648	0.04	0.6	0.12	4.13e-07	Escape
X	ILMN_1775093	SHOX	620094	rs5966266	145658240	T	0.18	0.06	0.08	0.453	0.17	0.3	0.06	4.45e-07	Escape
X	ILMN_1800160	NR0B1	30322876	rs55837438	74994768	A	0.14	-0.06	0.09	0.48	0.15	-0.3	0.06	4.56e-07	Escape
X	ILMN_1808115	ATP7A	77304958	rs4824313	146876183	T	0.08	0.1	0.11	0.374	0.08	-0.38	0.08	4.61e-07	Variable
X	ILMN_1802706	IDH3G	153051818	rs2266882	153037808	G	0.33	0.38	0.06	5.12e-09	0.35	0.23	0.05	4.68e-07	Inactive
X	ILMN_1749709	NDUFB11	47001812	X:120639153_C_T	120639153	C	0.04	-0.14	0.16	0.382	0.05	-0.49	0.1	4.8e-07	Inactive
X	ILMN_1774813	GPR173	53107054	rs181965125	27421077	T	0.41	0.05	0.06	0.395	0.41	0.23	0.05	4.84e-07	Inactive
X	ILMN_2206413	CTAG1A	153813562	rs1981451	151150032	A	0.14	0.03	0.09	0.699	0.14	0.31	0.06	4.9e-07	NA
X	ILMN_1811597	PCYT1B	24576320	rs5913634	77325118	T	0.27	-0.08	0.07	0.247	0.28	-0.25	0.05	4.92e-07	Inactive
X	ILMN_2199768	SLITRK4	142716292	rs5911924	116621104	A	0.25	0.02	0.07	0.821	0.22	0.26	0.05	4.92e-07	Unknown
X	ILMN_1668242	PHEX	22266070	rs62597744	96284337	A	0.08	0.04	0.11	0.704	0.08	0.41	0.08	5.08e-07	Variable
X	ILMN_1702329	DRP2	100515686	rs4372129	121966203	C	0.48	-0.02	0.06	0.71	0.44	-0.23	0.05	5.1e-07	Inactive
X	ILMN_2120695	TSPAN7	38547804	rs149139637	25202346	G	0.04	-0.23	0.16	0.155	0.04	0.56	0.11	5.28e-07	Inactive
X	ILMN_2286024	CTPS2	16730750	rs112120087	98243321	A	0.03	-0.21	0.17	0.214	0.02	-0.77	0.15	5.69e-07	Variable
X	ILMN_1680569	SSX5	48045954	rs12690074	152085503	A	0.09	-0.19	0.1	0.0693	0.1	0.37	0.07	5.69e-07	NA
X	ILMN_2343774	XAGE1	52239000	rs73216613	55463123	A	0.03	-0.08	0.17	0.622	0.04	0.56	0.11	5.73e-07	NA
X	ILMN_2298755	HS6ST2	131803172	rs79002394	87856187	C	0.27	0.17	0.07	0.0127	0.25	0.26	0.05	6.18e-07	Escape
X	ILMN_1823906	HS.436592	129552498	rs148786462	82509119	A	0.02	0.21	0.19	0.285	0.03	-0.63	0.13	6.47e-07	NA
X	ILMN_1785564	FGF16	76711900	rs5917922	39894138	C	0.02	0.27	0.22	0.218	0.04	0.59	0.12	6.5e-07	Unknown
X	ILMN_1652505	APEX2	55034044	rs564215090	34228585	A	0.07	0.05	0.12	0.705	0.06	-0.48	0.1	6.62e-07	Inactive
X	ILMN_1694305	SMS	22010764	rs5951666	21949493	G	0.12	-0.4	0.09	1.48e-05	0.13	-0.33	0.07	6.75e-07	Inactive
X	ILMN_1680892	TREX2	152710362	rs142513938	39265837	C	0.02	-0.09	0.2	0.65	0.02	-0.7	0.14	7.37e-07	Inactive
X	ILMN_1784556	H2AFB1	154610710	rs55684615	9909959	C	0.05	-0.06	0.14	0.691	0.05	-0.5	0.1	7.52e-07	NA
X	ILMN_1678757	BCYRN1	70948882	rs41309532	118143420	G	0.02	-0.18	0.23	0.428	0.02	0.79	0.16	8.23e-07	NA
X	ILMN_2409642	TRO	54957668	rs5913768	54898859	G	0.33	-0.48	0.07	1.53e-13	0.36	-0.22	0.04	8.28e-07	Inactive
X	ILMN_1785107	NXT2	108787850	rs5945645	51312591	A	0.05	0.05	0.14	0.741	0.05	0.52	0.11	8.35e-07	Inactive
X	ILMN_1855996	HS.545952	148445926	rs73196383	12639172	T	0.46	-0.04	0.06	0.47	0.45	0.22	0.04	8.53e-07	NA
X	ILMN_1773735	FLJ44635	71380576	rs5958432	123369353	G	0.3	-0.16	0.07	0.0133	0.29	-0.24	0.05	9.09e-07	NA
X	ILMN_1707791	TAZ	153649766	rs11798231	153739058	G	0.48	0.09	0.06	0.153	0.45	0.22	0.05	9.16e-07	Inactive
X	ILMN_1744962	LOC652163	48055128	rs150554028	129863269	A	0.06	-0.16	0.13	0.207	0.06	-0.45	0.09	9.73e-07	NA
X	ILMN_1797295	PASD1	150844904	rs138600914	41268919	C	0.03	0.35	0.18	0.0607	0.02	0.7	0.14	9.82e-07	NA
X	ILMN_1739429	HS6ST2	131760312	rs5921909	97045366	A	0.45	0.08	0.06	0.224	0.47	0.22	0.04	1.01e-06	Escape
X	ILMN_1741219	RRAGB	55785070	rs5933719	9238140	T	0.08	0.01	0.11	0.92	0.08	0.39	0.08	1.01e-06	Inactive
X	ILMN_1790106	PLP1	103047230	rs184121058	139520426	A	0.03	0.16	0.17	0.36	0.03	0.59	0.12	1.03e-06	Inactive
X	ILMN_1775570	FLJ44635	71380924	rs140035259	124717829	T	0.13	0.03	0.09	0.713	0.11	-0.34	0.07	1.05e-06	NA
X	ILMN_2392356	CTPS2	16606652	rs725748	43250360	A	0.04	0.15	0.15	0.333	0.04	-0.57	0.12	1.06e-06	Variable
X	ILMN_1725471	GK	30739048	rs6608015	121905210	T	0.17	-0.14	0.08	0.0977	0.17	0.28	0.06	1.06e-06	Inactive
X	ILMN_1664314	LOC644200	130843549	rs149237849	93944198	C	0.03	-0.45	0.18	0.00967	0.02	-0.7	0.14	1.06e-06	NA
X	ILMN_2347298	TSPYL2	53117064	rs311182	2714277	C	0.33	-0.03	0.06	0.646	0.33	-0.23	0.05	1.08e-06	Inactive
X	ILMN_2319919	MAGEA2	151884474	rs12859047	108052695	G	0.14	0.12	0.09	0.151	0.13	-0.31	0.06	1.09e-06	NA
X	ILMN_1694466	ZBED1	2404658	rs4825121	141434890	A	0.24	0.01	0.07	0.921	0.24	-0.23	0.05	1.11e-06	Escape
X	ILMN_1666875	LOC645914	71363118	rs5963206	40763668	A	0.14	-0.2	0.09	0.0255	0.13	-0.33	0.07	1.12e-06	NA
X	ILMN_1729613	LOC653962	109763740	rs17327123	118985395	A	0.05	-0.13	0.14	0.348	0.04	-0.53	0.11	1.12e-06	NA
X	ILMN_1702715	MECP2	153287914	rs5987199	153319087	G	0.03	-0.71	0.17	3.37e-05	0.05	-0.51	0.1	1.13e-06	Inactive
X	ILMN_1772369	PDHA1	19377818	rs145856658	30875426	A	0.04	0	0.16	0.98	0.05	0.53	0.11	1.17e-06	Inactive
X	ILMN_1704665	GPM6B	13789388	rs138328708	143561254	G	0.14	-0.08	0.09	0.378	0.13	-0.34	0.07	1.18e-06	Escape
X	ILMN_1768505	IL13RA1	117928216	rs55681462	79496018	G	0.47	0.03	0.06	0.615	0.49	0.22	0.04	1.24e-06	Inactive
X	ILMN_1779467	LOC648480	115023126	rs141996687	129375585	G	0.07	0	0.12	0.976	0.07	0.43	0.09	1.25e-06	NA
X	ILMN_1669118	FUNDC2	154284906	rs66628089	22615088	G	0.06	-0.06	0.13	0.612	0.07	0.41	0.09	1.26e-06	Inactive
X	ILMN_1683576	MAGED2	54841910	X:101311578_A_C	101311578	C	0.28	-0.06	0.06	0.364	0.29	0.24	0.05	1.26e-06	Inactive
X	ILMN_1651309	DIAPH2	96857602	rs5970496	150096780	C	0.16	0.03	0.08	0.691	0.18	-0.29	0.06	1.29e-06	Inactive
X	ILMN_1658121	CFP	47485470	rs5905618	47540634	G	0.29	0.3	0.07	1.35e-05	0.33	0.23	0.05	1.3e-06	Inactive
X	ILMN_1685228	RHOXF2B	119206260	rs186955353	121997566	G	0.02	0.29	0.24	0.229	0.02	0.78	0.16	1.31e-06	NA
X	ILMN_1829510	HS.546177	7938962	rs5945515	143622840	A	0.22	-0.02	0.07	0.769	0.21	0.26	0.05	1.32e-06	NA
X	ILMN_1710136	HDHD1A	6967226	rs12556445	61767221	G	0.14	-0.03	0.07	0.684	0.14	0.23	0.05	1.33e-06	NA
X	ILMN_2313349	SSX3	48214674	rs17333127	25775811	C	0.49	-0.02	0.06	0.736	0.49	-0.21	0.04	1.36e-06	NA
X	ILMN_2333829	NXF2	101581230	rs147814663	133902440	T	0.04	-0.07	0.17	0.68	0.04	-0.51	0.11	1.39e-06	Unknown
X	ILMN_1660097	HTR2C	113818618	X:140811279_C_T	140811279	C	0.04	0.15	0.15	0.313	0.05	0.48	0.1	1.4e-06	Escape
X	ILMN_1815439	CSAG1	151903858	rs11795501	24295199	A	0.1	0.21	0.1	0.0386	0.1	-0.34	0.07	1.41e-06	NA
X	ILMN_1701648	KLHL15	24006126	rs62586104	13588292	T	0.4	0.09	0.06	0.125	0.42	-0.22	0.05	1.53e-06	Inactive
X	ILMN_1707308	IKBKG	153793140	rs1997613	38876453	G	0.3	-0.09	0.06	0.145	0.33	-0.23	0.05	1.54e-06	Escape
X	ILMN_1708151	LAGE3	153706624	rs5945192	153683533	C	0.08	0.5	0.11	9.63e-06	0.09	0.37	0.08	1.54e-06	Inactive
X	ILMN_2303170	MBNL3	131513668	rs76139390	124149716	C	0.07	-0.01	0.12	0.911	0.08	0.4	0.08	1.59e-06	Inactive
X	ILMN_2376263	SMARCA1	128581072	rs5917627	38634370	G	0.18	-0.04	0.08	0.567	0.21	0.27	0.06	1.59e-06	Inactive
X	ILMN_1860084	HS.545976	136659620	rs111507621	136938208	A	0.02	0.43	0.21	0.0431	0.02	0.72	0.15	1.6e-06	NA
X	ILMN_1719919	KLHL13	117032316	rs12558203	86684256	A	0.17	-0.06	0.08	0.428	0.15	0.3	0.06	1.62e-06	Inactive
X	ILMN_1670304	LOC727866	52985482	rs5953796	142076207	A	0.2	0	0.08	0.968	0.18	-0.27	0.06	1.63e-06	NA
X	ILMN_1734810	PJA1	68381150	rs1458956	124560469	T	0.29	-0.13	0.06	0.0367	0.27	-0.24	0.05	1.64e-06	Inactive
X	ILMN_1673644	LOC644717	134773174	rs142730915	28272113	G	0.03	-0.31	0.18	0.089	0.03	-0.66	0.14	1.66e-06	NA
X	ILMN_1778956	STS	7272382	rs5934670	7122972	G	0.27	-0.06	0.07	0.402	0.28	0.23	0.05	1.67e-06	Escape
X	ILMN_2271875	ALAS2	55054220	rs1009773	144883233	T	0.05	0.12	0.14	0.397	0.05	-0.5	0.1	1.7e-06	Inactive
X	ILMN_1728540	FUNDC1	44383360	rs150510904	53942909	A	0.05	0.07	0.13	0.575	0.05	-0.47	0.1	1.73e-06	Escape
X	ILMN_1718219	OR13H1	130678730	rs5961715	5379481	T	0.46	-0.02	0.06	0.683	0.45	0.21	0.04	1.77e-06	NA
X	ILMN_1781086	LOC728302	148858496	rs5983169	93318689	A	0.06	0.11	0.13	0.398	0.05	-0.49	0.1	1.8e-06	NA
X	ILMN_2241627	MAGEC1	140996928	rs138972340	82462875	T	0.02	-0.33	0.22	0.124	0.02	0.79	0.16	1.8e-06	Unknown
X	ILMN_2216852	PGK1	77382204	rs12558822	126365181	G	0.15	0.18	0.09	0.0438	0.14	-0.3	0.06	1.83e-06	Inactive
X	ILMN_2337835	ZNF182	47834872	rs6619110	92014857	C	0.07	0.03	0.12	0.819	0.08	-0.41	0.09	1.83e-06	Inactive
X	ILMN_1814007	LOC441488	36979806	rs7883247	39990653	T	0.1	0.03	0.1	0.787	0.1	-0.35	0.07	1.86e-06	NA
X	ILMN_1653636	LOC644856	55202388	rs5915532	5208334	A	0.01	-0.12	0.28	0.665	0.02	-0.85	0.18	1.87e-06	NA
X	ILMN_2363097	SLC9A6	135128946	rs183957106	70091737	T	0.08	-0.11	0.11	0.303	0.09	-0.39	0.08	1.9e-06	Inactive
X	ILMN_1820572	HS.46839	74271664	rs1204400	99889409	A	0.35	0.02	0.06	0.789	0.33	0.22	0.05	1.93e-06	NA
X	ILMN_1770895	EIF1AX	20156698	rs5929858	137032341	C	0.37	0.03	0.06	0.628	0.39	0.22	0.05	1.94e-06	Escape
X	ILMN_2230530	PHF8	53966632	rs7053636	118887323	G	0.26	0.06	0.07	0.416	0.25	0.24	0.05	1.96e-06	Inactive
X	ILMN_1651752	CXORF21	30577478	rs35239690	149695287	T	0.32	-0.01	0.07	0.905	0.3	-0.22	0.05	1.98e-06	NA
X	ILMN_1768284	P2RY8	1581816	rs5932015	126665689	A	0.35	0.03	0.06	0.658	0.35	0.22	0.05	1.99e-06	Escape
X	ILMN_1706028	VCX2	8433488	rs62599890	118754352	A	0.05	-0.12	0.14	0.393	0.05	0.46	0.1	1.99e-06	NA
X	ILMN_1673138	ZBTB33	119392102	rs5910825	119440304	A	0.11	-0.57	0.1	8.05e-09	0.11	-0.33	0.07	1.99e-06	Inactive
X	ILMN_2337058	PORCN	48374488	rs1467884	151135057	A	0.08	-0.01	0.11	0.941	0.08	-0.38	0.08	2e-06	Inactive
X	ILMN_1780942	LOC653216	52118100	rs41314151	152798404	C	0.02	-0.27	0.22	0.219	0.03	0.68	0.14	2.01e-06	NA
X	ILMN_1715695	S100G	16669204	rs17255529	10884013	T	0.12	-0.16	0.09	0.0937	0.12	-0.31	0.07	2.04e-06	NA
X	ILMN_1722397	LOC729137	3772538	rs4826886	3707987	A	0.13	0.33	0.09	0.000282	0.15	0.3	0.06	2.06e-06	NA
X	ILMN_1770623	FAM58A	152853564	rs142988520	114861835	A	0.03	-0.07	0.2	0.738	0.03	-0.66	0.14	2.11e-06	Inactive
X	ILMN_2298261	RBM3	48434426	rs4824895	141351978	C	0.25	0.04	0.07	0.593	0.24	0.24	0.05	2.11e-06	Variable
X	ILMN_1726576	ATRX	76946392	rs62602027	114929697	T	0.07	0.11	0.12	0.366	0.06	-0.44	0.09	2.14e-06	Inactive
X	ILMN_2152422	MCART6	103344260	rs1244540	41138289	G	0.47	-0.04	0.06	0.468	0.47	0.21	0.04	2.14e-06	NA
X	ILMN_2061310	ZNF280C	129337064	rs4631627	139026863	G	0.09	-0.24	0.1	0.0209	0.1	-0.34	0.07	2.15e-06	Variable
X	ILMN_1658072	LOC645545	69354486	rs203643	139612580	A	0.51	0.03	0.06	0.631	0.48	0.21	0.04	2.16e-06	NA
X	ILMN_1794392	DDX3X	41208990	rs6638268	133671961	A	0.29	0.05	0.06	0.409	0.28	-0.21	0.04	2.18e-06	Escape
X	ILMN_1728369	CLCN4	10203356	rs5978378	10124850	C	0.2	-0.41	0.07	3.07e-08	0.18	-0.27	0.06	2.2e-06	Inactive
X	ILMN_2269619	SLC9A6	135077078	rs17330909	123736485	C	0.08	-0.1	0.11	0.35	0.08	0.39	0.08	2.2e-06	Inactive
X	ILMN_1791645	SSX4	48246666	rs6627928	23452179	G	0.12	-0.01	0.09	0.888	0.11	-0.34	0.07	2.2e-06	NA
X	ILMN_1689786	ASMTL	1522168	rs3899036	12602657	T	0.17	0.09	0.08	0.296	0.19	-0.27	0.06	2.22e-06	Escape
X	ILMN_1708414	GNL3L	54589002	rs149691395	39310355	T	0.03	0.3	0.2	0.123	0.02	0.64	0.14	2.24e-06	Inactive
X	ILMN_1675651	MAGEA6	151870242	rs11266241	39006909	A	0.11	-0.06	0.1	0.538	0.08	-0.37	0.08	2.25e-06	NA
X	ILMN_1756146	WDR45	48932292	rs12837940	48028840	T	0.14	0.06	0.09	0.503	0.12	-0.32	0.07	2.28e-06	Inactive
X	ILMN_1776216	MMGT1	135044398	rs4581184	125838287	G	0.28	-0.2	0.07	0.00318	0.28	0.24	0.05	2.29e-06	Inactive
X	ILMN_1781234	CCDC22	49106644	rs6520361	48413952	T	0.15	0.05	0.09	0.601	0.15	-0.29	0.06	2.31e-06	Inactive
X	ILMN_2153939	FAM9B	8993598	rs112713198	50152703	T	0.04	0.34	0.14	0.0195	0.05	0.47	0.1	2.34e-06	Variable
X	ILMN_1655863	LOC646193	75876352	rs12836507	12369061	G	0.25	-0.04	0.07	0.547	0.23	0.25	0.05	2.35e-06	NA
X	ILMN_1666690	ACRC	70833272	rs73232225	87068920	A	0.03	-0.12	0.18	0.491	0.03	-0.66	0.14	2.45e-06	Inactive
X	ILMN_1671901	LOC158825	71034928	rs12556081	23170925	G	0.26	-0.09	0.07	0.218	0.25	-0.24	0.05	2.45e-06	NA
X	ILMN_1680930	LOC644504	105566596	rs141588575	16560481	C	0.07	-0.02	0.11	0.879	0.06	-0.45	0.1	2.46e-06	NA
X	ILMN_1733675	MPP1	154007278	rs150238362	15765196	A	0.03	0.22	0.18	0.216	0.03	0.6	0.13	2.46e-06	Inactive
X	ILMN_2084182	RPL10	153630276	rs62582074	5381665	T	0.12	0.01	0.09	0.897	0.11	-0.34	0.07	2.5e-06	Inactive
X	ILMN_1792409	AMOT	112018464	rs5913236	77026625	A	0.11	0.03	0.1	0.776	0.08	0.39	0.08	2.52e-06	Inactive
X	ILMN_2243553	ZNF275	152616776	rs12559596	138256741	G	0.44	-0.03	0.06	0.576	0.41	0.22	0.05	2.55e-06	Inactive
X	ILMN_1672103	LOC648569	116756978	rs5909908	121859865	A	0.04	-0.03	0.15	0.865	0.04	0.53	0.11	2.56e-06	NA
X	ILMN_1860288	HS.443490	21903030	rs76330876	150880917	A	0.06	0.07	0.13	0.593	0.06	-0.43	0.09	2.58e-06	NA
X	ILMN_1774890	LAS1L	64732594	rs55772283	151090554	G	0.04	0.08	0.16	0.601	0.04	-0.52	0.11	2.59e-06	Inactive
X	ILMN_1794761	XAGE2	52118800	rs7051509	145510348	A	0.26	0.08	0.07	0.254	0.23	0.24	0.05	2.63e-06	NA
X	ILMN_1653055	SOX3	139585360	rs56196075	121117521	C	0.11	0.1	0.1	0.33	0.1	0.35	0.07	2.65e-06	Unknown
X	ILMN_1750777	MAGEA5	151283174	rs184400749	149224345	A	0.02	-0.05	0.19	0.801	0.02	-0.7	0.15	2.68e-06	NA
X	ILMN_1692429	PQBP1	48755698	rs36068450	91409712	T	0.46	-0.12	0.06	0.0534	0.44	-0.21	0.04	2.69e-06	Variable
X	ILMN_1679029	ZXDA	57935834	rs143295616	116166771	T	0.08	0.16	0.12	0.156	0.08	0.38	0.08	2.69e-06	Unknown
X	ILMN_2160140	MTMR8	63488778	rs679698	97141577	T	0.16	-0.06	0.08	0.505	0.13	0.31	0.07	2.73e-06	Inactive
X	ILMN_1761112	PORCN	48379100	rs62611739	124904089	G	0.1	-0.03	0.1	0.774	0.1	0.34	0.07	2.73e-06	Inactive
X	ILMN_1742903	LOC644739	47658256	rs1543430	145629078	G	0.03	-0.19	0.18	0.287	0.02	0.69	0.15	2.75e-06	NA
X	ILMN_1875373	HS.435043	47414364	rs5945274	152675385	T	0.45	0.08	0.06	0.191	0.44	0.2	0.04	2.79e-06	NA
X	ILMN_2058570	XGPY2	2688628	rs12558060	12522656	T	0.05	0.27	0.14	0.0623	0.04	-0.54	0.12	2.79e-06	NA
X	ILMN_2166716	VCX-C	8434304	rs17333431	95415761	C	0.09	-0.04	0.11	0.728	0.09	-0.34	0.07	2.8e-06	NA
X	ILMN_2264597	MID2	107160944	rs182349252	84819297	T	0.03	-0.09	0.18	0.617	0.03	-0.56	0.12	2.82e-06	Variable
X	ILMN_2057359	TAF9B	77385267	rs5941795	90276812	T	0.48	-0.07	0.06	0.294	0.48	-0.2	0.04	2.83e-06	Unknown
X	ILMN_1754727	GPRASP2	101972348	rs1290575	125465755	G	0.29	0	0.07	0.978	0.28	-0.23	0.05	2.84e-06	Inactive
X	ILMN_1766110	PHF6	133547646	rs112952794	21846722	A	0.1	-0.04	0.1	0.715	0.09	0.38	0.08	2.84e-06	Inactive
X	ILMN_1788400	KIAA2022	73953758	rs147809470	9484588	G	0.03	0.06	0.17	0.741	0.03	0.62	0.13	2.89e-06	Inactive
X	ILMN_1813909	CRSP2	40595284	rs1395790	8963640	A	0.19	-0.09	0.08	0.282	0.24	-0.23	0.05	2.9e-06	NA
X	ILMN_1699451	LOC401218	152857974	rs17214763	42789382	T	0.05	-0.12	0.15	0.412	0.04	-0.53	0.11	2.9e-06	NA
X	ILMN_1775336	TSPYL2	53112168	rs10126825	144423871	A	0.4	-0.01	0.06	0.907	0.39	-0.2	0.04	2.93e-06	Inactive
X	ILMN_1681890	DYNLT3	37698576	rs17312763	38167082	G	0.21	-0.02	0.07	0.74	0.24	0.25	0.05	2.94e-06	Inactive
X	ILMN_1770102	FLJ21687	49024406	rs3008937	40272132	G	0.04	-0.23	0.16	0.154	0.03	-0.66	0.14	2.94e-06	NA
X	ILMN_1761858	MID1	10416468	rs113438986	141099348	C	0.31	-0.01	0.07	0.938	0.32	-0.22	0.05	2.99e-06	Inactive
X	ILMN_1759387	LOC644782	77360812	rs5904680	146094631	A	0.3	-0.11	0.07	0.102	0.29	-0.22	0.05	3.01e-06	NA
X	ILMN_1766411	AP1S2	15844502	rs57713569	12460789	G	0.21	-0.13	0.08	0.099	0.22	0.24	0.05	3.02e-06	Escape
X	ILMN_1801891	HDX	83576262	rs5963908	40862538	T	0.02	-0.29	0.2	0.146	0.03	0.62	0.13	3.05e-06	Inactive
X	ILMN_1687335	FLNA	153577286	rs6643897	114000273	T	0.16	-0.19	0.08	0.0221	0.16	-0.29	0.06	3.08e-06	Inactive
X	ILMN_1717165	IGBP1	69385834	rs5916358	6157649	C	0.2	-0.06	0.07	0.385	0.21	-0.25	0.05	3.1e-06	Inactive
X	ILMN_1656942	PRICKLE3	49032092	rs12557837	104859384	G	0.05	-0.25	0.13	0.0634	0.06	0.46	0.1	3.13e-06	Inactive
X	ILMN_1672582	XAGE1B	52512268	rs5940774	89276776	G	0.1	0.07	0.1	0.487	0.09	0.36	0.08	3.16e-06	NA
X	ILMN_1672307	BMX	15518994	rs77575708	12227224	C	0.04	0.1	0.15	0.501	0.04	0.54	0.12	3.18e-06	Variable
X	ILMN_2233319	SPANXA1	140671960	rs5946263	114234555	T	0.02	-0.05	0.21	0.829	0.01	-1.01	0.22	3.18e-06	NA
X	ILMN_1792031	LCAP	153151281	rs138258394	6883224	A	0.07	-0.34	0.12	0.00383	0.08	-0.39	0.08	3.19e-06	NA
X	ILMN_2184049	COX7B	77158176	rs112247079	98654075	G	0.08	0.09	0.12	0.432	0.08	-0.38	0.08	3.23e-06	Variable
X	ILMN_1705848	FAM104B	55169610	rs6646276	115968044	A	0.46	0.04	0.06	0.509	0.44	0.2	0.04	3.23e-06	Inactive
X	ILMN_1791415	LOC651073	71401690	rs138580601	12140361	A	0.03	-0.13	0.18	0.467	0.03	0.63	0.14	3.24e-06	NA
X	ILMN_1784596	LOC340527	71358108	rs707441	41801500	G	0.34	0.15	0.06	0.0142	0.35	-0.22	0.05	3.27e-06	NA
X	ILMN_1770088	CRSP2	40518986	rs2807031	52896949	C	0.18	0.08	0.08	0.29	0.17	0.27	0.06	3.29e-06	NA
X	ILMN_1753342	SAT1	23803982	rs199781334	132984241	T	0.01	0.32	0.27	0.228	0.02	0.82	0.18	3.29e-06	Inactive
X	ILMN_1717357	AIFM1	129290498	rs5957206	118799976	C	0.1	0.13	0.1	0.207	0.1	-0.33	0.07	3.32e-06	Inactive
X	ILMN_1886050	LOC728660	139100038	rs12558954	92593665	T	0.11	-0.02	0.1	0.818	0.11	0.33	0.07	3.38e-06	NA
X	ILMN_2414436	RBM3	48436728	rs2315874	139963626	T	0.25	0.03	0.07	0.705	0.27	0.23	0.05	3.38e-06	Variable
X	ILMN_1707534	NKRF	118722564	rs56233080	3586315	A	0.41	-0.05	0.06	0.4	0.41	0.21	0.04	3.39e-06	Inactive
X	ILMN_1754163	DDX53	23020028	rs1497445	31621669	A	0.23	-0.02	0.07	0.765	0.22	0.25	0.05	3.4e-06	NA
X	ILMN_1673358	ARHGAP6	11283994	rs1034649	9221996	C	0.31	0.03	0.07	0.606	0.32	0.22	0.05	3.47e-06	Inactive
X	ILMN_1697559	G6PD	153759908	rs145512472	126744060	C	0.05	0.08	0.14	0.546	0.05	-0.51	0.11	3.5e-06	Inactive
X	ILMN_1720140	LOC644035	70504278	rs17321120	9685901	C	0.17	-0.05	0.08	0.498	0.17	-0.28	0.06	3.5e-06	NA
X	ILMN_1661342	2006-09-01	118752786	rs73193160	41855273	C	0.14	0.01	0.08	0.936	0.15	-0.26	0.06	3.52e-06	NA
X	ILMN_1658942	LOC642121	101560674	rs5957202	118782632	C	0.38	0.03	0.06	0.653	0.36	-0.2	0.04	3.54e-06	NA
X	ILMN_1734031	LOC643757	48911222	rs3747393	2847017	T	0.44	-0.03	0.06	0.623	0.44	-0.21	0.04	3.54e-06	NA
X	ILMN_2371433	MID1	10417474	rs5917613	38514948	A	0.33	0.01	0.07	0.879	0.35	-0.21	0.05	3.54e-06	Inactive
X	ILMN_1687840	ABCB7	74273328	rs62601962	99745573	T	0.51	0.05	0.06	0.43	0.49	0.21	0.05	3.55e-06	Inactive
X	ILMN_1749653	CPXCR1	88009034	rs184740108	78528603	T	0.02	-0.27	0.22	0.221	0.02	-0.69	0.15	3.58e-06	NA
X	ILMN_1747451	PLCXD1	219798	rs62609273	150793069	T	0.04	0.05	0.16	0.742	0.03	0.59	0.13	3.58e-06	Escape
X	ILMN_1803824	ZDHHC9	128938980	rs190149149	20210545	A	0.04	-0.05	0.16	0.751	0.04	-0.55	0.12	3.6e-06	Inactive
X	ILMN_1667756	DMD	33357404	rs777453978	66265333	A	0.03	-0.27	0.19	0.158	0.02	0.68	0.15	3.61e-06	Inactive
X	ILMN_1872496	HS.98197	145891326	rs5931085	136246384	C	0.29	-0.02	0.07	0.82	0.31	-0.23	0.05	3.64e-06	NA
X	ILMN_1717025	SSX4	48242922	rs66610321	148498796	T	0.06	0.15	0.12	0.215	0.08	-0.37	0.08	3.68e-06	NA
X	ILMN_2388746	ARHGAP6	11197429	rs142420061	11234854	T	0.02	0	0.23	0.996	0.01	-0.9	0.19	3.69e-06	Inactive
X	ILMN_1722603	CDX4	72673474	rs1171943	68732665	A	0.34	-0.09	0.06	0.155	0.33	-0.22	0.05	3.72e-06	Unknown
X	ILMN_1690327	CLCN5	49855438	rs151091628	31898764	G	0.02	-0.24	0.22	0.265	0.02	0.79	0.17	3.72e-06	Inactive
X	ILMN_2130218	PAK3	110463872	rs7061090	34156622	T	0.17	0.05	0.08	0.527	0.18	-0.27	0.06	3.75e-06	Inactive
X	ILMN_1741430	MAGEA10	151303012	rs4893408	108269361	T	0.17	-0.13	0.08	0.096	0.18	0.27	0.06	3.77e-06	NA
X	ILMN_1674097	LOC645037	49235744	rs5906988	44379876	G	0.13	-0.12	0.09	0.168	0.13	-0.3	0.07	3.78e-06	NA
X	ILMN_1790926	LOC653216	52112348	rs1781399	136594848	G	0.21	0.09	0.07	0.219	0.22	-0.25	0.05	3.78e-06	NA
X	ILMN_2291709	SSX4B	48248818	rs4830473	12731202	G	0.41	-0.1	0.06	0.121	0.4	0.21	0.04	3.8e-06	NA
X	ILMN_2268556	AKAP4	49965636	rs10156959	24578803	C	0.35	0.01	0.06	0.875	0.38	-0.21	0.05	3.81e-06	NA
X	ILMN_1725145	POLA	25014397	rs10521851	144343312	C	0.07	0.04	0.12	0.722	0.08	-0.39	0.08	3.82e-06	NA
X	ILMN_1681805	ZIC3	136654136	rs6627018	143995587	T	0.17	0.03	0.08	0.678	0.16	0.27	0.06	3.83e-06	Unknown
X	ILMN_1653434	DMD	33229618	rs147398784	3182239	T	0.03	-0.1	0.17	0.569	0.04	0.56	0.12	3.88e-06	Inactive
X	ILMN_1708270	RHOXF2B	119211228	rs140665392	83652392	A	0.07	0.11	0.13	0.395	0.07	-0.4	0.09	3.91e-06	NA
X	ILMN_1824016	HS.522635	48365306	rs113751656	150494473	C	0.08	-0.03	0.11	0.793	0.09	-0.35	0.08	3.93e-06	NA
X	ILMN_2233314	SPANXA1	140671962	rs73222545	68385511	G	0.19	0.03	0.08	0.741	0.21	-0.25	0.05	3.94e-06	NA
X	ILMN_1658883	ARAF	47431241	rs76542038	121522532	C	0.03	-0.27	0.2	0.166	0.03	-0.64	0.14	3.97e-06	Inactive
X	ILMN_2240128	RPGR	38144054	rs142768573	150958896	T	0.02	0	0.2	0.992	0.02	-0.77	0.17	3.98e-06	Inactive
X	ILMN_2389810	ATP11C	138808868	rs141620059	135328025	T	0.02	0.39	0.19	0.047	0.03	-0.64	0.14	4.01e-06	Inactive
X	ILMN_1673489	LOC648424	114961034	rs237511	142964990	G	0.18	0.06	0.08	0.436	0.2	0.23	0.05	4.02e-06	NA
X	ILMN_1673542	AKAP14	119037582	rs189228636	44649443	G	0.01	-0.04	0.26	0.865	0.01	0.86	0.19	4.06e-06	Variable
X	ILMN_1713868	ZXDA	57612412	rs111919161	141252288	C	0.07	0.08	0.12	0.52	0.07	-0.4	0.09	4.07e-06	Unknown
X	ILMN_1684771	PGRMC1	118378074	rs1181013	44385399	G	0.04	-0.29	0.16	0.0628	0.06	0.45	0.1	4.11e-06	Inactive
X	ILMN_1742097	SSX9	52677378	rs5970784	23746335	C	0.2	0.02	0.08	0.835	0.23	-0.24	0.05	4.19e-06	NA
X	ILMN_1747347	C17ORF60	71034928	X:53054447_A_T	53054447	A	0.08	-0.11	0.11	0.338	0.08	-0.38	0.08	4.21e-06	NA
X	ILMN_1784774	P2RY10	78217198	rs4893315	91574361	T	0.04	-0.05	0.15	0.73	0.04	-0.56	0.12	4.26e-06	Variable
X	ILMN_2322346	SSX4	48252760	rs7057127	144328894	T	0.32	-0.06	0.07	0.329	0.3	-0.22	0.05	4.3e-06	NA
X	ILMN_1898723	HS.91389	46459064	rs149478709	12353522	T	0.02	-0.51	0.2	0.0112	0.02	-0.75	0.16	4.31e-06	NA
X	ILMN_1655275	LOC648905	50847908	rs73204858	27068614	A	0.28	-0.1	0.07	0.135	0.3	0.22	0.05	4.32e-06	NA
X	ILMN_1675894	LOC643033	118354772	rs2499039	118392629	A	0.34	0.01	0.06	0.923	0.3	-0.22	0.05	4.35e-06	NA
X	ILMN_2196287	INGX	70711984	rs2738303	31772689	C	0.32	-0.08	0.07	0.228	0.33	0.21	0.05	4.38e-06	NA
X	ILMN_2070375	GPR82	41586872	rs4023931	21942691	T	0.15	0.02	0.08	0.847	0.15	-0.28	0.06	4.42e-06	Unknown
X	ILMN_1792135	SLC35A2	48762048	rs1029308	138237914	G	0.48	0.06	0.06	0.33	0.44	-0.2	0.04	4.44e-06	Inactive
X	ILMN_1701966	LOC286467	130964341	rs5973573	36118050	A	0.07	-0.09	0.12	0.48	0.09	0.36	0.08	4.45e-06	NA
X	ILMN_1785406	NAP1L3	92926340	rs5980102	15077219	A	0.48	-0.04	0.06	0.52	0.48	0.21	0.05	4.49e-06	Escape
X	ILMN_1809552	TCEAL1	102883696	rs145071380	87954701	G	0.03	-0.06	0.18	0.737	0.03	-0.59	0.13	4.53e-06	NA
X	ILMN_2147503	ALG13	110931916	rs5953634	140961960	T	0.35	0.12	0.06	0.0532	0.37	-0.21	0.04	4.54e-06	Variable
X	ILMN_1863656	HS.546105	47521104	rs144738720	119191267	A	0.01	0.13	0.25	0.61	0.03	0.65	0.14	4.56e-06	NA
X	ILMN_1662097	SLC25A43	118587772	rs62588738	31033499	G	0.35	0	0.06	0.965	0.36	0.21	0.04	4.59e-06	Inactive
X	ILMN_1811515	DLG3	69722360	rs145458114	119893417	C	0.06	0.02	0.13	0.857	0.07	-0.4	0.09	4.63e-06	Inactive
X	ILMN_2376455	CSF2RA	1428334	rs55681462	79496018	G	0.47	0.14	0.06	0.0208	0.49	0.2	0.04	4.69e-06	Escape
X	ILMN_1689798	LOC643817	109473068	rs2733467	31361521	T	0.38	-0.04	0.06	0.534	0.36	0.21	0.05	4.72e-06	NA
X	ILMN_1680689	SPANXB2	140084886	rs12710567	115301852	C	0.03	0.53	0.17	0.00232	0.05	-0.49	0.11	4.75e-06	NA
X	ILMN_1690568	LOC642995	76946328	rs190737978	87693259	T	0.02	0.66	0.23	0.00399	0.03	0.59	0.13	4.76e-06	NA
X	ILMN_1692396	CXORF58	23956810	rs147949993	6138148	T	0.04	0.18	0.15	0.225	0.05	0.46	0.1	4.8e-06	NA
X	ILMN_2297555	MAGEB1	30265540	rs142217986	4765327	T	0.03	0.09	0.17	0.61	0.03	-0.57	0.13	4.81e-06	NA
X	ILMN_1813260	TIMM17B	48750820	rs139887623	19126399	G	0.01	0.18	0.27	0.518	0.02	0.77	0.17	4.81e-06	Inactive
X	ILMN_1664780	LOC644066	129664626	rs5915683	3959037	A	0.22	0.01	0.07	0.86	0.2	0.26	0.06	4.84e-06	NA
X	ILMN_1782034	ZXDA	57934284	rs73186856	6354609	C	0.06	-0.17	0.13	0.19	0.07	0.39	0.08	4.84e-06	Unknown
X	ILMN_1759892	BMX	15525502	rs143498869	53847710	A	0.04	0.11	0.16	0.484	0.04	0.53	0.12	4.87e-06	Variable
X	ILMN_2211030	SPANXB1	140084942	rs3924940	129731077	A	0.17	0.05	0.08	0.517	0.16	-0.28	0.06	4.87e-06	NA
X	ILMN_2064655	CXORF40A	148628632	rs145323209	73525800	T	0.01	0.32	0.31	0.3	0.01	0.9	0.2	4.9e-06	NA
X	ILMN_2180866	RPS26P11	71264476	rs145179843	21071635	A	0.05	0.15	0.14	0.257	0.04	0.53	0.12	4.91e-06	NA
X	ILMN_1803423	ARHGEF6	135747852	rs55772283	151090554	G	0.04	0.23	0.15	0.141	0.04	-0.51	0.11	4.93e-06	Inactive
X	ILMN_2052790	NONO	70520772	rs150989555	29627368	A	0.07	-0.16	0.12	0.19	0.05	-0.48	0.1	4.96e-06	Inactive
X	ILMN_1652768	LOC440589	40794714	X:138586578_C_T	138586578	C	0.1	0.11	0.1	0.292	0.08	0.36	0.08	4.99e-06	NA
X	ILMN_1801045	SPIN3	57003014	rs7054951	147464221	G	0.16	-0.02	0.08	0.8	0.16	-0.27	0.06	4.99e-06	Inactive
X	ILMN_1671837	LOC644739	47667044	rs1166791	121255339	C	0.08	0.09	0.11	0.4	0.07	0.38	0.08	5.03e-06	NA
X	ILMN_1721630	P2RY4	69478532	rs2748577	144877969	C	0.39	-0.13	0.06	0.0427	0.37	0.21	0.05	5.03e-06	Inactive
X	ILMN_1721623	APOO	23876778	rs5925541	150392948	C	0.45	-0.03	0.06	0.572	0.47	-0.2	0.04	5.05e-06	Inactive
X	ILMN_1651606	LOC653210	51932718	rs2238958	21963143	G	0.42	-0.02	0.06	0.762	0.42	-0.2	0.04	5.05e-06	NA
X	ILMN_1810210	DACH2	86087154	rs12014648	149741265	A	0.12	0	0.1	1	0.1	0.32	0.07	5.06e-06	Variable
X	ILMN_1688725	UTP14A	129059136	rs7065840	3460318	T	0.37	0.02	0.06	0.786	0.37	-0.22	0.05	5.07e-06	Inactive
X	ILMN_2258982	XAGE1	52512030	rs5927747	31415368	C	0.03	-0.2	0.19	0.289	0.04	0.54	0.12	5.07e-06	NA
X	ILMN_1757537	RGAG4	71347288	rs1265884	10974085	T	0.04	-0.01	0.15	0.941	0.04	0.51	0.11	5.1e-06	Inactive
X	ILMN_2236440	GLOD5	48629420	rs237385	150105191	T	0.06	0.01	0.12	0.948	0.09	-0.35	0.08	5.12e-06	Unknown
X	ILMN_1665537	LOC654032	134706764	rs62592528	4817170	C	0.22	0.17	0.07	0.0157	0.21	-0.24	0.05	5.15e-06	NA
X	ILMN_1676159	MST4	131209916	rs17251979	84166814	C	0.14	0.1	0.09	0.231	0.14	-0.3	0.07	5.15e-06	Inactive
X	ILMN_1762792	MAGED1	51546180	rs6648764	121516156	A	0.06	-0.03	0.13	0.794	0.04	-0.49	0.11	5.17e-06	Inactive
X	ILMN_1727984	F8A3	154114822	rs144736328	108747386	G	0.05	0.07	0.14	0.611	0.05	-0.45	0.1	5.21e-06	NA
X	ILMN_1662020	LOC643821	127643314	rs5017727	108238079	T	0.01	0.35	0.25	0.162	0.01	-0.98	0.21	5.25e-06	NA
X	ILMN_1655892	MMGT1	135056054	rs141376779	50937369	C	0.03	0.35	0.16	0.0329	0.03	0.64	0.14	5.26e-06	Inactive
X	ILMN_1715745	MCART6	103344416	rs73450881	20565273	T	0.05	0.15	0.14	0.275	0.05	0.46	0.1	5.28e-06	NA
X	ILMN_2347949	G6PD	153759634	rs2807160	41312096	G	0.21	-0.01	0.07	0.902	0.21	-0.25	0.05	5.29e-06	Inactive
X	ILMN_1776080	GTPBP6	221480	rs76139390	124149716	C	0.07	-0.05	0.12	0.662	0.08	-0.37	0.08	5.29e-06	Escape
X	ILMN_1714539	LOC652882	23152416	rs145016887	77233084	A	0.01	0.06	0.26	0.821	0.01	0.85	0.19	5.29e-06	NA
X	ILMN_2372681	MAGEA6	151870272	rs7885043	34929154	C	0.45	0.04	0.06	0.568	0.41	-0.21	0.05	5.3e-06	NA
X	ILMN_1782271	XAGE3	52896306	rs754213	144622689	T	0.48	0.1	0.06	0.0848	0.49	0.2	0.04	5.3e-06	NA
X	ILMN_1691714	ACSL4	108926796	rs56340438	150638207	C	0.4	-0.08	0.06	0.161	0.44	-0.2	0.04	5.33e-06	Inactive
X	ILMN_1695058	SLC38A5	48317214	rs206040	39508269	G	0.5	0.1	0.06	0.106	0.49	0.2	0.04	5.33e-06	Inactive
X	ILMN_1770344	INE1	47064940	rs16990071	32082457	G	0.05	0.17	0.13	0.203	0.05	-0.47	0.1	5.35e-06	NA
X	ILMN_1704675	IGSF1	130418452	rs138704828	70420577	T	0.06	-0.18	0.13	0.16	0.07	-0.39	0.09	5.37e-06	Inactive
X	ILMN_1753507	FRMPD3	106848300	rs111930201	52624261	G	0.02	0.01	0.22	0.981	0.02	0.75	0.17	5.38e-06	Variable
X	ILMN_1813240	EIF1AX	20150313	rs147335220	53973696	T	0.02	-0.15	0.16	0.339	0.03	0.46	0.1	5.39e-06	Escape
X	ILMN_2203976	GAGE2C	49294572	rs142348890	103333749	T	0.04	-0.28	0.15	0.0597	0.05	-0.46	0.1	5.39e-06	NA
X	ILMN_1740512	MGC39900	103220398	rs7889984	87686247	T	0.34	-0.05	0.06	0.407	0.33	-0.23	0.05	5.46e-06	NA
X	ILMN_1678203	RBMX2	129547554	rs62597893	144327959	A	0.04	0.02	0.17	0.883	0.03	-0.56	0.12	5.46e-06	Inactive
X	ILMN_1680156	CXORF27	37850360	rs112071098	114604239	A	0.18	0.17	0.08	0.0372	0.18	-0.25	0.05	5.49e-06	NA
X	ILMN_2278806	SSX4	48248872	rs2428998	118871117	A	0.04	-0.06	0.15	0.686	0.04	0.53	0.12	5.53e-06	NA
X	ILMN_1759003	SNX12	70282736	rs1029098	144186321	T	0.42	-0.08	0.06	0.223	0.4	0.2	0.04	5.56e-06	Inactive
X	ILMN_1807737	SFRS17A	1720902	rs2515906	153758189	A	0.2	0.01	0.08	0.947	0.21	0.25	0.06	5.57e-06	NA
X	ILMN_1682694	LOC203547	150577638	rs1279811	123334026	C	0.36	0.04	0.06	0.489	0.36	-0.21	0.05	5.61e-06	NA
X	ILMN_1803248	LOC650712	3790484	rs7880779	139631762	T	0.42	0.05	0.06	0.435	0.4	-0.21	0.05	5.62e-06	NA
X	ILMN_1870609	HS.584678	131802362	rs73198969	23170567	C	0.02	-0.2	0.22	0.365	0.03	0.62	0.14	5.64e-06	NA
X	ILMN_2249769	PCDH11X	91134756	rs563339	69317991	C	0.44	-0.1	0.06	0.11	0.46	0.2	0.04	5.64e-06	Variable
X	ILMN_1701604	TBC1D8B	106118572	rs11795817	30535650	C	0.22	0.02	0.07	0.749	0.23	-0.23	0.05	5.68e-06	Inactive
X	ILMN_1730567	OTUD6A	69283462	rs139058511	139990085	C	0.03	-0.32	0.17	0.0627	0.02	0.7	0.15	5.69e-06	NA
X	ILMN_2363141	PAGE5	55249158	rs5980683	69278255	A	0.35	0.1	0.06	0.114	0.33	-0.21	0.05	5.71e-06	NA
X	ILMN_1776653	SCML1	17772582	rs57648789	41161306	C	0.11	-0.03	0.1	0.781	0.09	0.33	0.07	5.71e-06	Inactive
X	ILMN_1652000	FAM156A	52929646	rs150563910	26562610	C	0.05	0.17	0.15	0.26	0.05	-0.46	0.1	5.77e-06	Inactive
X	ILMN_1685572	MAGEB6	26213192	rs34884467	38868126	A	0.34	-0.05	0.07	0.436	0.33	0.2	0.04	5.79e-06	NA
X	ILMN_2361096	DCX	110537240	rs192809135	123314475	T	0.02	-0.62	0.23	0.00772	0.02	0.75	0.16	5.8e-06	Inactive
X	ILMN_2056551	RBMX2	129547084	rs113001152	39796031	A	0.06	-0.05	0.13	0.709	0.05	-0.47	0.1	5.81e-06	Inactive
X	ILMN_1813264	ZMAT1	101138094	rs73225147	120763293	T	0.03	0.06	0.17	0.711	0.03	-0.62	0.14	5.81e-06	Variable
X	ILMN_1707592	RGN	46940606	rs142261813	98443416	C	0.02	-0.3	0.2	0.122	0.03	0.6	0.13	5.85e-06	Inactive
X	ILMN_1663683	HEPH	65384286	rs1608338	115311259	G	0.03	0.01	0.17	0.969	0.05	0.47	0.1	5.86e-06	Inactive
X	ILMN_1725294	LOC654127	15850370	rs4301566	131124510	T	0.19	0	0.08	0.991	0.17	-0.26	0.06	5.94e-06	NA
X	ILMN_1720041	MAGEC1	140996688	rs113243951	124641764	T	0.22	-0.02	0.07	0.836	0.23	-0.24	0.05	5.96e-06	Unknown
X	ILMN_1757115	LOC653244	101478636	rs5952194	115631443	G	0.29	-0.09	0.07	0.168	0.32	0.21	0.05	5.97e-06	NA
X	ILMN_1691535	CUL4B	119670806	rs12009377	145700035	C	0.46	0.01	0.06	0.925	0.44	0.21	0.05	6.05e-06	Inactive
X	ILMN_1668927	CXORF42	119370792	rs5979094	9426231	A	0.49	-0.07	0.06	0.271	0.47	0.2	0.04	6.05e-06	NA
X	ILMN_1806198	VSIG1	107322238	rs55989388	107176786	G	0.01	-0.08	0.25	0.735	0.02	0.71	0.16	6.05e-06	Unknown
X	ILMN_2225318	SMS	22010754	rs2013191	21971477	G	0.16	0.45	0.08	3.8e-08	0.16	0.26	0.06	6.07e-06	Inactive
X	ILMN_1844132	HS.546003	122992774	rs56957169	31889857	G	0.45	0.11	0.06	0.0642	0.43	-0.2	0.05	6.09e-06	NA
X	ILMN_1815698	XAGE-4	55683900	rs7050128	142257470	T	0.03	-0.05	0.18	0.791	0.03	-0.56	0.12	6.09e-06	NA
X	ILMN_1804697	TBC1D8B	106084028	rs6520819	42758074	G	0.14	-0.02	0.09	0.818	0.16	-0.27	0.06	6.15e-06	Inactive
X	ILMN_2081162	SH3BGRL	80553818	rs851080	142745185	A	0.26	-0.19	0.07	0.00569	0.26	0.24	0.05	6.16e-06	Variable
X	ILMN_2415911	ENOX2	129758172	rs666177	144238028	T	0.47	-0.07	0.06	0.248	0.45	0.2	0.04	6.17e-06	Inactive
X	ILMN_1673270	FLJ31132	136007460	rs5920096	145479196	T	0.18	-0.02	0.08	0.803	0.17	0.26	0.06	6.17e-06	NA
X	ILMN_1682493	LOC648926	50905534	rs140722207	129435831	T	0.03	-0.03	0.18	0.857	0.02	-0.7	0.15	6.2e-06	NA
X	ILMN_1660873	LOC645769	13669432	rs187286367	77317226	T	0.04	0.01	0.15	0.944	0.05	-0.44	0.1	6.22e-06	NA
X	ILMN_1658160	FAM156A	52937201	rs2213724	86708674	G	0.47	0.07	0.06	0.253	0.44	0.2	0.04	6.23e-06	Inactive
X	ILMN_1673608	LOC643605	99407790	rs5941438	89300074	G	0.28	-0.05	0.07	0.442	0.27	0.22	0.05	6.25e-06	NA
X	ILMN_2401822	FTSJ1	48344400	rs186451246	134556896	C	0.03	-0.22	0.19	0.249	0.03	0.59	0.13	6.27e-06	Inactive
X	ILMN_1803870	PCTK1	47077956	rs148518284	98820556	A	0.02	0.31	0.2	0.127	0.02	0.78	0.17	6.32e-06	NA
X	ILMN_1663300	PCDH11X	91090514	rs73227290	121970126	C	0.43	0.06	0.06	0.303	0.42	0.21	0.05	6.35e-06	Variable
X	ILMN_1761490	ZNF75D	134420074	rs5911366	121801674	G	0.32	-0.08	0.06	0.236	0.35	-0.21	0.05	6.36e-06	Inactive
X	ILMN_1701483	SYP	49044458	rs143997488	92748001	A	0.06	-0.06	0.13	0.656	0.07	0.4	0.09	6.39e-06	Inactive
X	ILMN_1788192	ARMCX1	100808822	rs67351756	72274741	G	0.15	0.05	0.08	0.579	0.16	0.28	0.06	6.43e-06	Inactive
X	ILMN_1767653	LOC392481	63653332	rs144192835	90761844	A	0.04	0.22	0.15	0.137	0.04	0.5	0.11	6.44e-06	NA
X	ILMN_2145889	FAM122C	133988318	rs5935248	12176019	A	0.49	0.02	0.06	0.718	0.48	-0.2	0.04	6.48e-06	Inactive
X	ILMN_1653826	FGF13	137821468	rs186086618	69300720	G	0.05	-0.07	0.14	0.586	0.06	-0.43	0.1	6.5e-06	Variable
X	ILMN_1705810	LOC653094	52926564	rs387294	88851563	A	0.06	-0.05	0.13	0.673	0.05	-0.44	0.1	6.5e-06	NA
X	ILMN_1737689	LOC649497	153813418	rs141950210	99623290	T	0.18	-0.04	0.08	0.642	0.17	0.26	0.06	6.51e-06	NA
X	ILMN_1778940	FAM47B	34962486	rs35243804	44322058	G	0.15	-0.13	0.09	0.142	0.17	0.26	0.06	6.54e-06	NA
X	ILMN_1789750	ZNF41	47342310	rs150677045	145846315	A	0.02	0.17	0.22	0.452	0.02	0.71	0.16	6.55e-06	Inactive
X	ILMN_1678217	LOC653349	72065372	rs73637082	144280185	G	0.1	-0.16	0.1	0.113	0.08	-0.37	0.08	6.59e-06	NA
X	ILMN_1756880	RIBC1	53456582	rs112864694	144226199	C	0.08	0.03	0.11	0.809	0.1	0.34	0.08	6.6e-06	Escape
X	ILMN_1681293	MAGEC1	140994952	rs781412721	84098926	C	0.19	0.09	0.08	0.241	0.2	-0.24	0.05	6.62e-06	Unknown
X	ILMN_1666097	FMR1	147032398	rs1356619	33624416	T	0.19	-0.06	0.08	0.437	0.22	0.25	0.06	6.63e-06	Inactive
X	ILMN_1684017	GYG2	2800572	rs5923537	85750050	A	0.04	0.01	0.16	0.959	0.05	0.45	0.1	6.67e-06	Escape
X	ILMN_1720259	SPANXN2	142795478	rs73204564	51620567	T	0.15	0.06	0.08	0.478	0.15	-0.28	0.06	6.67e-06	NA
X	ILMN_1797975	CXCR3	70835930	rs882814	12968647	T	0.28	-0.07	0.07	0.328	0.26	-0.23	0.05	6.7e-06	Inactive
X	ILMN_1680454	XAGE3	52897070	rs1403543	115302192	G	0.48	-0.02	0.06	0.783	0.5	-0.2	0.04	6.71e-06	NA
X	ILMN_1760573	CT47A7	120090418	rs12557823	144611145	G	0.25	0.01	0.07	0.925	0.26	-0.23	0.05	6.72e-06	NA
X	ILMN_1843585	HS.105618	131503854	rs12011848	34509015	A	0.21	0.08	0.07	0.275	0.21	-0.23	0.05	6.76e-06	NA
X	ILMN_1697864	CXORF38	40489886	rs142078867	40552407	A	0.07	0.45	0.11	2.4e-05	0.08	0.34	0.08	6.78e-06	NA
X	ILMN_2234697	BEX1	102317772	rs11796813	129035864	C	0.11	0.05	0.1	0.641	0.11	0.32	0.07	6.79e-06	Unknown
X	ILMN_1671338	LOC729162	3857092	rs1800328	38268220	G	0.03	0.02	0.18	0.898	0.03	0.62	0.14	6.8e-06	NA
X	ILMN_2043126	CSAG3A	151927492	rs506031	31060648	T	0.15	0.2	0.08	0.0124	0.17	0.28	0.06	6.82e-06	NA
X	ILMN_1733559	LOC100008589	108297748	rs150238362	15765196	A	0.03	0.18	0.18	0.326	0.03	0.56	0.13	6.86e-06	NA
X	ILMN_1808984	CXORF48	134233170	rs113610801	149781624	G	0.06	-0.09	0.13	0.471	0.06	-0.43	0.1	6.89e-06	NA
X	ILMN_1657141	FMR1NB	147090210	rs5958679	124242442	C	0.08	0.1	0.11	0.377	0.08	0.35	0.08	6.92e-06	NA
X	ILMN_2414135	PLP1	103046148	rs2859023	41316692	C	0.14	-0.02	0.09	0.828	0.14	-0.29	0.06	6.94e-06	Inactive
X	ILMN_1677269	MAGEA2	151885164	rs62588218	34318580	C	0.09	0.04	0.11	0.691	0.09	-0.35	0.08	6.96e-06	NA
X	ILMN_1675015	MAGEB5	26236214	rs1294811	117703218	A	0.25	-0.1	0.07	0.134	0.25	-0.24	0.05	6.96e-06	NA
X	ILMN_1759092	CXORF40A	148622864	rs9724100	31399368	G	0.43	-0.1	0.06	0.0878	0.45	0.2	0.04	6.98e-06	NA
X	ILMN_2329625	PCDH11X	91134136	rs73249504	92140581	C	0.04	0.15	0.16	0.33	0.05	-0.45	0.1	7e-06	Variable
X	ILMN_1713412	NHS	17653444	rs143602225	33925841	C	0.02	-0.04	0.2	0.826	0.04	0.49	0.11	7.07e-06	Variable
X	ILMN_1660730	SLC7A3	70145934	rs28712102	142900228	G	0.46	0.03	0.06	0.619	0.45	0.2	0.04	7.08e-06	Unknown
X	ILMN_1679348	SPANXN5	52825474	rs5931774	124594348	C	0.24	0	0.07	0.95	0.24	-0.24	0.05	7.08e-06	NA
X	ILMN_2231845	CT47A6	120066114	rs184004714	56326382	T	0.02	-0.02	0.23	0.935	0.02	-0.74	0.17	7.09e-06	NA
X	ILMN_1807726	ESX1	103494998	rs138696642	38327546	T	0.07	-0.05	0.12	0.647	0.06	0.41	0.09	7.15e-06	NA
X	ILMN_1688722	IL13RA2	114239782	rs66852843	31859179	A	0.39	-0.04	0.06	0.501	0.39	-0.2	0.05	7.15e-06	Unknown
X	ILMN_1754207	PLAC1	133700184	rs143760238	147628361	C	0.02	-0.17	0.21	0.427	0.02	0.74	0.16	7.15e-06	Variable
X	ILMN_1697694	ATP6AP1	153664816	rs144366686	126153844	A	0.05	0.05	0.14	0.73	0.04	-0.48	0.11	7.16e-06	Inactive
X	ILMN_1673126	LOC652860	15353760	rs12834774	139701503	G	0.12	-0.13	0.09	0.178	0.14	-0.27	0.06	7.18e-06	NA
X	ILMN_1757152	MAGEC2	141290582	rs73182591	5836293	A	0.04	-0.08	0.16	0.62	0.05	0.49	0.11	7.18e-06	NA
X	ILMN_1713125	SPANXE	140786495	rs5984483	89355865	T	0.29	-0.01	0.07	0.837	0.3	0.21	0.05	7.2e-06	NA
X	ILMN_1704621	WDR44	117583328	rs4830625	9234154	A	0.08	0.09	0.11	0.407	0.09	0.36	0.08	7.2e-06	Inactive
X	ILMN_1730773	SNORA70	153628698	rs4826919	104610656	G	0.23	0.07	0.07	0.324	0.26	-0.23	0.05	7.25e-06	NA
X	ILMN_1706841	PGAM4	77224144	rs6621752	103171348	A	0.34	0.02	0.06	0.75	0.35	-0.2	0.05	7.26e-06	Unknown
X	ILMN_1770467	GAGE7	49223866	rs5979779	12983919	T	0.48	0.03	0.06	0.578	0.45	-0.2	0.04	7.27e-06	NA
X	ILMN_1788196	MSL3	11777812	rs148272493	41895798	C	0.03	0.37	0.17	0.0327	0.04	-0.52	0.12	7.27e-06	Escape
X	ILMN_1690557	VCX2	6379918	rs4372173	117817266	C	0.12	-0.16	0.09	0.0894	0.13	-0.3	0.07	7.3e-06	NA
X	ILMN_1783024	LOC649201	152197430	rs5951498	22131343	T	0.19	0.03	0.08	0.667	0.18	0.25	0.05	7.32e-06	NA
X	ILMN_1703684	NAP1L2	72433080	rs1209040	149684971	T	0.38	0.02	0.06	0.695	0.4	0.2	0.04	7.32e-06	Inactive
X	ILMN_1671871	ITGB1BP2	70525036	rs2506245	92134591	G	0.46	0.08	0.06	0.194	0.47	-0.2	0.05	7.33e-06	Inactive
X	ILMN_1866935	HS.303060	100890328	rs143760238	147628361	C	0.02	0.19	0.22	0.395	0.02	0.73	0.16	7.39e-06	NA
X	ILMN_1886254	HS.546114	42550560	rs1407832	139724937	A	0.41	0.08	0.06	0.208	0.41	0.2	0.04	7.39e-06	NA
X	ILMN_2206188	SHROOM4	50335018	rs41309532	118143420	G	0.02	-0.18	0.23	0.435	0.02	0.7	0.16	7.43e-06	Inactive
X	ILMN_1739830	DGAT2L6	69425218	rs5964548	65783078	T	0.24	-0.03	0.07	0.713	0.24	-0.22	0.05	7.45e-06	Variable
X	ILMN_1761812	DMD	31196712	rs35231352	23758484	G	0.09	-0.09	0.1	0.407	0.09	-0.35	0.08	7.45e-06	Inactive
X	ILMN_1686254	FAM127B	134185200	rs5929779	136040115	C	0.13	-0.07	0.09	0.436	0.13	0.3	0.07	7.46e-06	Inactive
X	ILMN_1664959	LOC644884	112829676	rs139285395	90396417	T	0.02	0.09	0.2	0.658	0.02	-0.67	0.15	7.48e-06	NA
X	ILMN_1706411	LOC647370	152954275	rs73193520	19288256	A	0.03	0.39	0.18	0.0283	0.03	0.58	0.13	7.48e-06	NA
X	ILMN_1735229	LOC729193	6144422	rs2746455	128007037	T	0.03	0.19	0.17	0.263	0.03	0.52	0.12	7.48e-06	NA
X	ILMN_1673282	LAMP2	119565278	rs42889	119571541	T	0.41	0.29	0.06	2.8e-06	0.41	0.21	0.05	7.49e-06	Inactive
X	ILMN_2402303	SSX4B	48252236	rs1293875	32041772	C	0.04	-0.01	0.16	0.963	0.04	-0.51	0.11	7.49e-06	NA
X	ILMN_1692703	CYLC1	83116193	rs112097428	121935955	C	0.07	0.16	0.12	0.167	0.09	-0.34	0.08	7.5e-06	NA
X	ILMN_1792540	AR	66788800	rs6608541	115040777	T	0.4	0.04	0.06	0.526	0.38	-0.21	0.05	7.56e-06	Inactive
X	ILMN_1742123	H2AFB1	154113506	rs5907387	142168190	T	0.06	0	0.12	0.991	0.07	-0.39	0.09	7.57e-06	NA
X	ILMN_1714818	SSX5	48054514	rs73213307	64054633	T	0.19	0.08	0.08	0.277	0.2	0.25	0.06	7.58e-06	NA
X	ILMN_1675857	COL4A6	107399282	rs73229758	141900116	G	0.06	0.2	0.13	0.124	0.05	-0.47	0.11	7.6e-06	Variable
X	ILMN_1713156	MSL3L1	11778614	rs181687000	6079610	C	0.02	-0.03	0.21	0.87	0.01	0.92	0.2	7.6e-06	NA
X	ILMN_2313782	ATG4A	107397696	rs57519058	126829971	A	0.4	-0.01	0.06	0.901	0.39	0.21	0.05	7.62e-06	Inactive
X	ILMN_1732781	SPANXE	140785818	rs1236624	89637054	C	0.25	0.05	0.07	0.474	0.27	0.22	0.05	7.68e-06	NA
X	ILMN_1726756	FANCB	14887092	rs143540411	27984979	T	0.03	0.14	0.18	0.441	0.02	-0.72	0.16	7.71e-06	Inactive
X	ILMN_1815445	IDS	148577920	rs73240470	148551504	A	0.06	-0.14	0.13	0.266	0.08	-0.35	0.08	7.74e-06	Inactive
X	ILMN_1761247	PIR	15415575	rs5980010	14134040	C	0.42	-0.03	0.06	0.571	0.41	0.2	0.05	7.81e-06	Variable
X	ILMN_2112811	RPL36A	100645972	rs6635777	138268394	G	0.38	0.05	0.06	0.406	0.41	-0.2	0.04	7.85e-06	Inactive
X	ILMN_2285951	PCDH11X	91138172	rs145613446	135208698	A	0.04	0.15	0.16	0.334	0.04	-0.52	0.12	7.89e-06	Variable
X	ILMN_1708143	FAM127A	134167358	rs145830805	133289227	A	0.03	0.22	0.18	0.21	0.04	-0.48	0.11	7.93e-06	Inactive
X	ILMN_2379130	IRAK1	153276212	rs6610416	40400945	T	0.23	-0.05	0.07	0.523	0.23	0.24	0.05	7.93e-06	Inactive
X	ILMN_1772894	TMEM27	15646094	rs4830547	15741407	C	0.5	0.13	0.06	0.0359	0.49	0.19	0.04	7.93e-06	Escape
X	ILMN_2055609	GPR174	78427592	rs6617387	86743540	C	0.42	0	0.06	0.96	0.44	0.19	0.04	7.98e-06	Variable
X	ILMN_1662557	MAP7D3	135301786	rs185632202	21959895	T	0.03	-0.05	0.18	0.789	0.03	-0.57	0.13	7.99e-06	Inactive
X	ILMN_1727770	RGN	46940448	rs73240038	145487731	A	0.06	0.05	0.13	0.682	0.05	-0.46	0.1	7.99e-06	Inactive
X	ILMN_1686151	CRSP2	40507708	rs57448134	31249125	G	0.12	-0.06	0.09	0.499	0.11	-0.32	0.07	8.05e-06	NA
X	ILMN_2399264	2006-09-01	118771130	rs73201986	46982007	G	0.18	-0.07	0.07	0.327	0.18	-0.24	0.05	8.06e-06	NA
X	ILMN_2388669	GRIA3	122319746	rs4830149	128819902	A	0.03	0.05	0.18	0.793	0.03	-0.57	0.13	8.07e-06	Variable
X	ILMN_1719857	GRIPAP1	48834750	rs5917763	39076146	G	0.07	0	0.11	0.985	0.07	-0.4	0.09	8.08e-06	Inactive
X	ILMN_1705985	PIGA	15337756	rs5931487	125774549	A	0.17	0	0.08	0.987	0.21	-0.24	0.05	8.14e-06	Inactive
X	ILMN_2198185	CXORF12	153248462	rs11797576	13539543	T	0.26	-0.07	0.07	0.285	0.26	-0.24	0.05	8.17e-06	NA
X	ILMN_1661359	CXORF65	70325868	rs5914571	56186231	G	0.22	-0.03	0.07	0.685	0.2	0.25	0.06	8.18e-06	NA
X	ILMN_1729689	LOC642615	146155888	rs146445546	120749684	G	0.03	0.2	0.17	0.236	0.03	0.56	0.13	8.2e-06	NA
X	ILMN_1659659	MAGEH1	55479512	rs148697230	79871839	G	0.02	-0.25	0.23	0.278	0.01	-0.88	0.2	8.2e-06	Inactive
X	ILMN_1671257	DKC1	154005736	rs17284670	138198382	C	0.09	-0.1	0.11	0.355	0.11	0.32	0.07	8.21e-06	Inactive
X	ILMN_1709296	MAGEC3	140985590	rs147711939	14721031	C	0.05	-0.23	0.14	0.105	0.03	0.53	0.12	8.21e-06	Escape
X	ILMN_1700880	LOC648399	48013374	rs12116358	68747645	G	0.41	0.01	0.06	0.869	0.4	0.2	0.04	8.22e-06	NA
X	ILMN_1772019	RPS6KA3	20190566	rs193164548	123283795	G	0.02	-0.05	0.21	0.797	0.02	-0.74	0.17	8.23e-06	Inactive
X	ILMN_1748052	LOC643116	88837536	rs2313460	62511991	G	0.02	-0.3	0.23	0.199	0.02	0.75	0.17	8.28e-06	NA
X	ILMN_1851547	HS.86045	54095468	rs148430069	115576952	C	0.07	-0.03	0.12	0.801	0.07	-0.4	0.09	8.29e-06	NA
X	ILMN_1679984	ZCCHC12	117960640	rs113988141	88294002	A	0.03	0.02	0.17	0.892	0.03	-0.55	0.12	8.29e-06	Unknown
X	ILMN_1737430	LOC347364	79817302	rs2448837	97016065	T	0.49	0.02	0.06	0.744	0.5	-0.2	0.05	8.34e-06	NA
X	ILMN_1665060	LOC643888	111625954	rs56213632	37376618	T	0.05	0	0.14	0.997	0.04	0.52	0.12	8.36e-06	NA
X	ILMN_1737247	LOC139116	123466896	rs6654129	22613255	G	0.36	-0.01	0.06	0.897	0.39	-0.2	0.05	8.41e-06	NA
X	ILMN_1690376	PDZD11	69506030	rs62585980	22376118	G	0.1	0.16	0.1	0.108	0.08	-0.37	0.08	8.51e-06	Unknown
X	ILMN_2102515	PGAM4	77223508	rs16990917	33137229	C	0.06	-0.01	0.13	0.96	0.04	-0.47	0.11	8.63e-06	Unknown
X	ILMN_1703832	AWAT2	69260796	rs73178179	3659204	C	0.06	0.02	0.13	0.869	0.04	0.49	0.11	8.65e-06	Unknown
X	ILMN_1808435	OGT	70767586	rs958398	39255842	T	0.03	-0.19	0.18	0.29	0.03	-0.54	0.12	8.66e-06	Inactive
X	ILMN_2165473	MID1IP1	38665482	rs73186856	6354609	C	0.06	-0.13	0.13	0.323	0.07	-0.38	0.09	8.69e-06	Inactive
X	ILMN_1774806	SLC9A7	46466580	rs146056591	81736568	A	0.02	-0.21	0.21	0.308	0.03	0.63	0.14	8.69e-06	Inactive
X	ILMN_1677153	OPN1LW	153420190	rs142893951	154796159	A	0.05	-0.15	0.14	0.284	0.06	0.4	0.09	8.72e-06	NA
X	ILMN_2393296	GK	30739064	rs6608015	121905210	T	0.17	-0.1	0.08	0.241	0.17	0.25	0.06	8.74e-06	Inactive
X	ILMN_1763587	TNMD	99854674	rs145772992	43796877	T	0.03	-0.26	0.19	0.159	0.03	0.55	0.12	8.76e-06	Unknown
X	ILMN_2180252	FAM70A	119392574	rs5917566	38201765	A	0.49	0.12	0.06	0.0505	0.45	0.19	0.04	8.81e-06	NA
X	ILMN_1762545	LOC158572	49642996	rs12846659	39253673	C	0.37	0.06	0.06	0.326	0.37	-0.2	0.04	8.85e-06	NA
X	ILMN_1695992	PAGE5	55247004	rs61311022	135004640	G	0.02	0.07	0.21	0.751	0.01	1	0.23	8.86e-06	NA
X	ILMN_1661196	CSF2RA	1428334	rs5924847	150111572	C	0.29	-0.01	0.07	0.901	0.3	0.21	0.05	8.87e-06	Escape
X	ILMN_2362245	HNRNPH2	100668192	rs144460653	52601469	A	0.03	-0.27	0.19	0.151	0.03	0.58	0.13	8.89e-06	Inactive
X	ILMN_1908547	HS.377419	37539786	rs56107517	40109938	A	0.14	-0.15	0.09	0.0851	0.13	0.29	0.06	8.89e-06	NA
X	ILMN_2340935	WBP5	102613264	rs12843069	5334274	A	0.08	-0.06	0.11	0.566	0.08	-0.35	0.08	8.9e-06	Variable
X	ILMN_1904111	HS.553291	73299382	rs144370570	53074062	T	0.03	0.17	0.19	0.365	0.03	0.62	0.14	8.96e-06	NA
X	ILMN_1789567	MAGED2	54834828	rs5956108	118330394	A	0.13	0.06	0.09	0.478	0.12	-0.3	0.07	8.98e-06	Inactive
X	ILMN_1737640	CSAG1	151909348	rs112037819	97705012	G	0.05	-0.04	0.14	0.777	0.04	0.54	0.12	9.02e-06	NA
X	ILMN_1772943	CXORF23	19934856	rs6567564	3510277	G	0.45	0	0.06	0.979	0.45	-0.21	0.05	9.05e-06	NA
X	ILMN_1711596	PQBP1	48759642	rs12398576	148786903	G	0.46	0.04	0.06	0.561	0.46	-0.19	0.04	9.09e-06	Variable
X	ILMN_1737220	LOC653313	152240020	rs145798030	136186952	T	0.08	0.03	0.11	0.822	0.07	-0.4	0.09	9.11e-06	NA
X	ILMN_1758171	FAM47C	37028826	rs10521924	22492305	G	0.09	0.22	0.11	0.0391	0.09	-0.34	0.08	9.12e-06	NA
X	ILMN_1772216	RBM10	47030534	rs17000084	128353423	C	0.03	0.11	0.17	0.517	0.03	-0.6	0.14	9.12e-06	Inactive
X	ILMN_2412880	CSAG3B	151877480	rs2984296	71610561	T	0.02	0.16	0.2	0.416	0.02	0.69	0.16	9.15e-06	NA
X	ILMN_1764225	GAGE6	49304052	rs5944169	25814128	G	0.14	0.06	0.09	0.49	0.15	-0.27	0.06	9.16e-06	NA
X	ILMN_2190541	XAGE2B	52113224	rs210007	129235729	G	0.48	0.04	0.06	0.519	0.47	0.19	0.04	9.22e-06	NA
X	ILMN_1801357	HTR2C	114143894	rs181737984	141063780	C	0.08	0.06	0.11	0.599	0.07	-0.39	0.09	9.26e-06	Escape
X	ILMN_1713351	SATL1	84347354	rs5976892	127904194	G	0.22	-0.05	0.07	0.473	0.23	-0.23	0.05	9.26e-06	Inactive
X	ILMN_1872539	HS.546150	22402152	rs147450445	144481517	C	0.05	0.23	0.14	0.0904	0.05	0.45	0.1	9.31e-06	NA
X	ILMN_1738931	LOC642995	76888310	rs6638647	6901672	A	0.04	0.12	0.15	0.418	0.04	-0.47	0.11	9.39e-06	NA
X	ILMN_1667970	LOC728825	114953660	rs5927424	35564258	G	0.47	0.01	0.06	0.931	0.46	-0.19	0.04	9.41e-06	NA
X	ILMN_2398403	TCEAL1	102885310	rs1479413	26946350	G	0.13	0.04	0.09	0.663	0.12	0.3	0.07	9.43e-06	NA
X	ILMN_2373728	ASB9	15266806	rs6623092	83999601	T	0.07	-0.15	0.12	0.223	0.04	0.48	0.11	9.44e-06	Inactive
X	ILMN_1665715	LOC649238	152664068	rs145003554	55400607	A	0.07	0.28	0.12	0.0229	0.09	0.31	0.07	9.44e-06	NA
X	ILMN_1668108	CXORF61	115594034	X:141720649_C_G	141720649	G	0.03	0.11	0.17	0.525	0.03	-0.59	0.13	9.45e-06	NA
X	ILMN_1760574	RAI2	17818676	rs148215228	65147974	T	0.03	-0.2	0.17	0.24	0.05	0.46	0.1	9.45e-06	Inactive
X	ILMN_2398408	TCEAL1	102884888	rs5964746	63458234	G	0.45	-0.07	0.06	0.246	0.42	0.19	0.04	9.47e-06	NA
X	ILMN_1704377	USP27X	49645720	rs56074017	113720716	A	0.51	0.02	0.06	0.717	0.49	-0.2	0.04	9.47e-06	Unknown
X	ILMN_1725130	FAM50A	153678970	rs5954519	141181975	C	0.32	-0.08	0.07	0.255	0.3	0.21	0.05	9.48e-06	Inactive
X	ILMN_1717478	LOC643142	43347238	rs147032170	29582182	A	0.06	-0.09	0.13	0.475	0.06	-0.4	0.09	9.51e-06	NA
X	ILMN_2115534	GPR112	135494510	rs512686	143977645	C	0.17	0.07	0.08	0.376	0.17	-0.26	0.06	9.52e-06	Escape
X	ILMN_1808687	LOC286528	113625618	rs60681794	90518898	G	0.09	-0.04	0.1	0.677	0.1	-0.31	0.07	9.55e-06	NA
X	ILMN_1808463	SPANXN4	142121966	rs5931400	137461327	A	0.16	-0.05	0.08	0.551	0.15	0.27	0.06	9.56e-06	NA
X	ILMN_2205032	MAGEE1	75651638	rs6636583	141176436	A	0.29	0.02	0.07	0.752	0.32	-0.21	0.05	9.6e-06	Variable
X	ILMN_1671437	MAP3K15	19378848	rs66707838	32057951	G	0.09	0.08	0.11	0.459	0.09	-0.34	0.08	9.6e-06	Variable
X	ILMN_1756367	WNK3	54265356	rs12014077	21081951	C	0.04	0.15	0.15	0.346	0.05	0.46	0.1	9.66e-06	Inactive
X	ILMN_1673271	CT47A1	120066068	rs5943679	52084410	G	0.1	-0.11	0.1	0.273	0.11	0.32	0.07	9.74e-06	NA
X	ILMN_1651758	LOC645643	11776046	rs111311693	117003340	G	0.05	-0.03	0.15	0.852	0.05	-0.42	0.1	9.74e-06	NA
X	ILMN_2080080	MAP7D2	20025756	rs189250339	92099708	T	0.08	0.02	0.11	0.839	0.08	-0.36	0.08	9.8e-06	Inactive
X	ILMN_1902927	HS.545947	150588474	rs199759893	114762892	A	0.03	0.24	0.18	0.181	0.03	-0.6	0.14	9.82e-06	NA
X	ILMN_1782501	LOC653219	52239051	rs5967359	96976381	G	0.07	-0.18	0.12	0.127	0.07	-0.4	0.09	9.83e-06	NA
X	ILMN_1782558	XG	2733562	rs143162372	16947991	A	0.04	-0.05	0.15	0.721	0.07	-0.39	0.09	9.85e-06	Escape
X	ILMN_2078226	MAGEH1	55479576	rs592895	116384831	G	0.13	-0.02	0.09	0.862	0.14	0.28	0.06	9.86e-06	Inactive
X	ILMN_1709486	SRPX	38008968	rs28651065	108019631	T	0.14	0.17	0.09	0.0451	0.14	-0.29	0.06	9.86e-06	Variable
X	ILMN_1668960	MID1IP1	38665224	rs73226734	135057768	G	0.14	0.04	0.09	0.647	0.12	0.3	0.07	9.87e-06	Inactive
X	ILMN_1734968	LOC649248	152682760	rs113945975	73578469	G	0.12	0.04	0.09	0.658	0.14	0.29	0.06	9.88e-06	NA
X	ILMN_1836003	HS.318976	18909810	rs5933863	7270694	A	0.16	-0.09	0.08	0.273	0.17	0.27	0.06	9.93e-06	NA
X	ILMN_1736713	SPIN2A	57163722	rs5957679	120490629	A	0.26	-0.02	0.07	0.77	0.28	-0.21	0.05	9.93e-06	Inactive
X	ILMN_1779374	AMMECR1	109437662	rs6631135	30656150	A	0.31	0.03	0.07	0.681	0.34	0.2	0.05	1.01e-05	Inactive
X	ILMN_1776389	LOC648674	48306292	rs5936558	69635030	A	0.1	0.24	0.1	0.0198	0.1	0.32	0.07	1.01e-05	NA
X	ILMN_1722022	MAGEE1	75651202	rs12399772	61737259	G	0.1	-0.03	0.1	0.735	0.09	-0.34	0.08	1.01e-05	Variable
X	ILMN_1721349	MAGT1	77083628	rs41309532	118143420	G	0.02	-0.38	0.23	0.102	0.02	0.7	0.16	1.01e-05	Inactive
X	ILMN_1825529	HS.162891	124155270	rs5952637	44692015	T	0.18	0.04	0.08	0.626	0.16	0.27	0.06	1.02e-05	NA
X	ILMN_1726374	LOC644188	50875670	X:85536606_C_T	85536606	C	0.12	0.06	0.09	0.475	0.1	-0.32	0.07	1.02e-05	NA
X	ILMN_1709313	LOC729408	49339775	rs6654817	6326706	T	0.18	-0.1	0.08	0.229	0.15	-0.26	0.06	1.02e-05	NA
X	ILMN_2390821	THOC2	122747268	rs6641446	147717374	A	0.27	0.03	0.07	0.693	0.28	0.22	0.05	1.02e-05	Inactive
X	ILMN_1673409	MGC16121	133678590	rs5973035	29820132	A	0.39	0.01	0.06	0.867	0.35	0.21	0.05	1.03e-05	NA
X	ILMN_2103133	PDZD11	69506242	rs5927921	32030125	T	0.17	-0.01	0.08	0.866	0.19	-0.25	0.06	1.03e-05	Unknown
X	ILMN_1694952	SSX4	48246778	rs182595783	95756144	T	0.01	0.45	0.34	0.19	0.01	0.85	0.19	1.03e-05	NA
X	ILMN_1731838	COX6BP1	98109100	rs150842388	100793692	T	0.01	-0.29	0.25	0.255	0.02	0.75	0.17	1.04e-05	NA
X	ILMN_1759700	NLGN3	70390784	X:53054695_C_T	53054695	C	0.07	0.12	0.12	0.285	0.07	-0.39	0.09	1.04e-05	Inactive
X	ILMN_1800612	VBP1	154467428	rs4339779	100438313	A	0.29	-0.02	0.07	0.783	0.25	-0.23	0.05	1.04e-05	Inactive
X	ILMN_1679299	IGSF1	130407674	rs148524510	121058864	G	0.03	0.15	0.17	0.388	0.04	0.51	0.12	1.05e-05	Inactive
X	ILMN_1806349	SLC6A8	152961752	rs5926098	22856736	G	0.26	0.01	0.07	0.877	0.27	0.23	0.05	1.05e-05	Unknown
X	ILMN_2342250	ZXDA	57934592	rs12394856	20536844	T	0.23	-0.16	0.07	0.0261	0.24	0.23	0.05	1.05e-05	Unknown
X	ILMN_1667183	AIFM1	129289168	rs7058223	6647315	T	0.18	-0.04	0.08	0.634	0.18	0.24	0.06	1.06e-05	Inactive
X	ILMN_2120575	HTATSF1	135593966	rs5925627	23885850	A	0.17	0.18	0.08	0.0251	0.15	0.27	0.06	1.06e-05	Inactive
X	ILMN_1706845	OPHN1	67263754	rs5927455	35712514	A	0.44	0	0.06	0.978	0.42	-0.2	0.04	1.06e-05	Inactive
X	ILMN_2254182	RNF12	73832446	rs236031	146847104	G	0.17	0.07	0.08	0.363	0.16	0.27	0.06	1.06e-05	NA
X	ILMN_1755638	TAF7L	100523536	rs6619017	91676837	T	0.47	-0.05	0.06	0.411	0.49	0.19	0.04	1.06e-05	Escape
X	ILMN_1743357	XPNPEP2	128903388	rs142514077	80574128	A	0.03	0.1	0.19	0.611	0.02	-0.76	0.17	1.06e-05	Inactive
X	ILMN_1777483	APOOL	84329396	rs5908650	142468530	G	0.06	0.12	0.13	0.366	0.06	-0.4	0.09	1.07e-05	Inactive
X	ILMN_1785265	PLS3	114884226	rs141612585	3055899	A	0.03	0.4	0.18	0.0309	0.03	-0.62	0.14	1.07e-05	Variable
X	ILMN_1779861	FAM47A	34148496	rs150651160	8913247	C	0.14	-0.1	0.09	0.22	0.12	-0.31	0.07	1.08e-05	NA
X	ILMN_2089175	SYAP1	16779256	rs75782610	113347001	G	0.1	0.14	0.1	0.164	0.08	-0.35	0.08	1.08e-05	Escape
X	ILMN_1738536	ZMAT1	101141848	rs80273007	99749431	G	0.02	0.15	0.23	0.521	0.02	0.78	0.18	1.08e-05	Variable
X	ILMN_1678233	CHRDL1	109918776	rs141976540	71394147	T	0.02	-0.06	0.24	0.788	0.02	0.71	0.16	1.09e-05	Inactive
X	ILMN_1691641	CITED1	71521952	rs17306902	8609076	G	0.04	0.15	0.15	0.332	0.04	0.48	0.11	1.09e-05	Inactive
X	ILMN_1686637	CXORF55	114426994	rs11797604	119595442	T	0.02	0.46	0.21	0.0259	0.02	-0.71	0.16	1.09e-05	NA
X	ILMN_1840705	HS.575737	7364564	rs6628665	32002169	C	0.43	0.03	0.06	0.678	0.44	0.19	0.04	1.09e-05	NA
X	ILMN_1784711	LOC643000	118207874	rs17260495	113753016	C	0.06	0.06	0.12	0.639	0.07	-0.36	0.08	1.09e-05	NA
X	ILMN_1758559	LOC649200	52604188	rs6610384	39934488	T	0.07	0.06	0.12	0.607	0.07	-0.4	0.09	1.09e-05	NA
X	ILMN_2111294	NUDT10	51080284	rs57611915	138518681	A	0.11	0.07	0.09	0.423	0.12	0.31	0.07	1.09e-05	Inactive
X	ILMN_1714790	SSX8	52659428	rs62587699	46030523	T	0.12	-0.06	0.09	0.495	0.12	0.3	0.07	1.09e-05	NA
X	ILMN_1693481	ATP2B3	152835188	rs5908443	141944193	T	0.3	-0.04	0.07	0.503	0.31	-0.21	0.05	1.1e-05	Inactive
X	ILMN_2373106	DMD	31196840	rs17145561	39657460	G	0.06	0	0.12	0.975	0.07	0.38	0.09	1.1e-05	Inactive
X	ILMN_1687265	NXF5	101091730	rs113785732	151373370	T	0.14	0.12	0.08	0.138	0.16	0.27	0.06	1.1e-05	NA
X	ILMN_2091755	LANCL3	37536524	rs144986040	50533535	T	0.02	0.07	0.19	0.727	0.02	-0.64	0.14	1.11e-05	Variable
X	ILMN_1814629	ZC3H12B	64727574	rs17302556	68202267	A	0.19	0.03	0.08	0.672	0.2	0.24	0.05	1.11e-05	Inactive
X	ILMN_1781764	HNRNPH2	100668334	rs5950142	94284117	A	0.1	-0.03	0.1	0.778	0.07	-0.37	0.08	1.12e-05	Inactive
X	ILMN_1795243	LOC220433	71492517	rs55971957	146651084	T	0.09	0.11	0.1	0.261	0.08	0.33	0.07	1.12e-05	NA
X	ILMN_1768960	ATG4A	107370168	rs62628593	55855275	G	0.06	0.11	0.13	0.406	0.04	0.49	0.11	1.14e-05	Inactive
X	ILMN_1684060	CXYORF2	1531948	rs5905472	45527059	G	0.13	-0.08	0.09	0.346	0.12	-0.29	0.07	1.14e-05	NA
X	ILMN_1712481	LOC650253	65177012	rs62586935	16217198	T	0.01	-0.78	0.25	0.00212	0.02	-0.79	0.18	1.14e-05	NA
X	ILMN_1674343	NXF3	102330870	rs12838111	116035542	A	0.12	-0.08	0.09	0.398	0.12	0.3	0.07	1.14e-05	Variable
X	ILMN_1805512	WDR13	48463348	rs73199698	14804414	A	0.01	0.06	0.25	0.803	0.02	0.66	0.15	1.14e-05	Inactive
X	ILMN_1692255	WDR45	48958008	rs148093939	7417377	A	0.04	0.1	0.15	0.486	0.03	0.55	0.13	1.14e-05	Inactive
X	ILMN_1907870	HS.546079	71309385	rs5916222	5625332	C	0.03	0.15	0.17	0.374	0.03	-0.55	0.13	1.15e-05	NA
X	ILMN_1703881	LOC441528	3746836	rs73230960	82939933	T	0.28	0.04	0.06	0.518	0.31	-0.2	0.05	1.15e-05	NA
X	ILMN_1754439	LOC653286	149939702	rs4827163	39383140	C	0.06	0.16	0.13	0.216	0.04	-0.47	0.11	1.15e-05	NA
X	ILMN_1712257	PPP2R3B	299398	rs192806185	82356388	G	0.01	-0.31	0.29	0.285	0.02	0.71	0.16	1.15e-05	Escape
X	ILMN_1667050	PRPS1	106893858	rs62588124	29413185	A	0.34	-0.01	0.06	0.934	0.35	-0.2	0.04	1.15e-05	Inactive
X	ILMN_1781742	FAM133A	92967160	rs56075214	118677686	T	0.03	0.2	0.17	0.235	0.04	-0.52	0.12	1.16e-05	Inactive
X	ILMN_1754535	LOC642277	77166332	rs4830691	10046186	T	0.42	-0.05	0.06	0.419	0.41	0.2	0.05	1.16e-05	NA
X	ILMN_1661128	LOC646154	2530239	rs17323339	140794185	T	0.04	0.09	0.16	0.595	0.02	0.73	0.17	1.16e-05	NA
X	ILMN_2404327	SSX2	47979506	rs2014145	5489033	T	0.47	0.11	0.06	0.0713	0.48	-0.19	0.04	1.16e-05	NA
X	ILMN_1670076	FAM155B	68752190	rs1882403	24580746	A	0.35	-0.06	0.06	0.376	0.38	-0.2	0.05	1.17e-05	Unknown
X	ILMN_1711650	KCNE1L	108867142	rs146191663	3876462	A	0.04	-0.09	0.16	0.578	0.04	0.52	0.12	1.17e-05	NA
X	ILMN_1697907	LOC649542	153812802	rs150238362	15765196	A	0.03	-0.04	0.18	0.843	0.03	-0.53	0.12	1.17e-05	NA
X	ILMN_1698379	LOC653935	140993316	rs12851811	30549995	C	0.21	0.03	0.07	0.652	0.2	-0.24	0.05	1.17e-05	NA
X	ILMN_1792433	MGC39900	103296554	rs150913967	24492654	T	0.09	-0.11	0.1	0.294	0.09	-0.35	0.08	1.17e-05	NA
X	ILMN_1742147	UBL4A	153712240	rs190127510	74733401	T	0.02	0.24	0.22	0.261	0.02	-0.71	0.16	1.17e-05	Inactive
X	ILMN_1704139	DHRSX	2137806	rs147111030	122113572	G	0.04	-0.14	0.16	0.367	0.03	-0.56	0.13	1.18e-05	Escape
X	ILMN_1904301	HS.568124	153286950	rs5915899	4943098	A	0.23	-0.01	0.07	0.877	0.24	-0.23	0.05	1.18e-05	NA
X	ILMN_1790043	NXF4	101823224	rs149135212	14037664	A	0.07	0	0.11	0.978	0.07	-0.38	0.09	1.18e-05	NA
X	ILMN_2307455	UBE2A	118717854	rs5981189	68444370	A	0.49	-0.04	0.06	0.529	0.5	-0.19	0.04	1.18e-05	Inactive
X	ILMN_1772925	UBE2NL	142968244	rs146712032	115584564	G	0.06	0.08	0.13	0.528	0.06	0.41	0.09	1.18e-05	NA
X	ILMN_1719146	CTAG1B	153813426	rs5979966	13808043	T	0.42	-0.04	0.06	0.47	0.43	0.2	0.04	1.19e-05	NA
X	ILMN_2267131	MAGEA11	148770594	rs73577987	140966895	A	0.06	0.12	0.13	0.347	0.06	0.41	0.09	1.19e-05	NA
X	ILMN_1768226	ARMCX6	100871400	rs6626224	146143159	A	0.02	0	0.19	0.983	0.03	0.54	0.12	1.2e-05	Inactive
X	ILMN_1715425	LOC647480	72222236	rs771228078	69305815	C	0.02	-0.02	0.24	0.924	0.03	0.58	0.13	1.2e-05	NA
X	ILMN_1744048	LOC652455	76812934	rs12394720	39733513	T	0.24	0.07	0.07	0.344	0.25	-0.22	0.05	1.2e-05	NA
X	ILMN_1665081	LOC653169	148683472	rs145663872	131073312	A	0.02	0.34	0.21	0.103	0.02	0.72	0.17	1.2e-05	NA
X	ILMN_1765734	LOC730419	89177552	rs55676345	110092748	A	0.17	-0.09	0.08	0.261	0.16	0.26	0.06	1.2e-05	NA
X	ILMN_2303166	MBNL3	131518700	rs62601886	100874551	T	0.12	0.01	0.1	0.933	0.12	0.29	0.07	1.2e-05	Inactive
X	ILMN_1795463	MORC4	106184180	rs146015707	113702310	T	0.02	0.14	0.21	0.514	0.02	-0.63	0.14	1.2e-05	Inactive
X	ILMN_1796431	GPR101	136112394	rs113163816	141110248	A	0.06	0	0.13	0.999	0.05	-0.43	0.1	1.21e-05	NA
X	ILMN_1895042	HS.496730	125535697	rs12845760	31243306	G	0.1	-0.14	0.1	0.146	0.09	-0.34	0.08	1.21e-05	NA
X	ILMN_1748694	NHSL2	71361116	rs4827768	144159793	T	0.05	-0.18	0.15	0.227	0.06	0.42	0.1	1.21e-05	Variable
X	ILMN_1770822	RPS6KA3	20193302	rs150965327	22594151	A	0.05	-0.04	0.14	0.794	0.04	0.48	0.11	1.21e-05	Inactive
X	ILMN_1684016	CXORF1	144911032	rs5932668	128874329	A	0.11	0.06	0.1	0.542	0.13	-0.29	0.07	1.22e-05	NA
X	ILMN_1706140	PAGE2B	55101526	rs12559004	91843941	C	0.45	0.02	0.06	0.767	0.43	0.19	0.04	1.22e-05	Unknown
X	ILMN_2383435	PSMD10	107331020	rs12720073	115567492	G	0.08	0.22	0.12	0.064	0.07	-0.36	0.08	1.22e-05	Inactive
X	ILMN_1748092	F8A3	154114882	rs138447384	22417540	C	0.04	0.03	0.14	0.85	0.05	-0.44	0.1	1.23e-05	NA
X	ILMN_1847029	HS.553290	150351050	rs150806021	4630936	G	0.03	-0.01	0.17	0.971	0.04	0.51	0.12	1.23e-05	NA
X	ILMN_1660208	LOC642688	81592318	rs139604439	13830495	C	0.04	0.06	0.15	0.667	0.06	0.42	0.1	1.23e-05	NA
X	ILMN_1717765	NUDT11	51233354	rs2867988	140880071	C	0.48	-0.02	0.06	0.685	0.5	0.19	0.04	1.23e-05	Inactive
X	ILMN_1737563	RS1	18658108	rs139247441	12436531	T	0.06	0.03	0.13	0.836	0.06	0.39	0.09	1.23e-05	Inactive
X	ILMN_2334204	ERCC6L	71425122	rs62604857	116471484	G	0.26	0.05	0.07	0.446	0.25	-0.21	0.05	1.24e-05	Inactive
X	ILMN_2128923	HCCS	11141056	rs16994008	146121647	C	0.02	0.05	0.25	0.849	0.02	0.74	0.17	1.24e-05	Inactive
X	ILMN_2355971	HSD17B10	53458774	rs111663589	152592765	G	0.12	-0.03	0.09	0.762	0.11	0.31	0.07	1.24e-05	Inactive
X	ILMN_1654240	LOC653664	70748134	rs9723422	150872315	T	0.37	0	0.06	0.934	0.37	0.2	0.05	1.24e-05	NA
X	ILMN_1670692	LPAR4	78012362	rs17220309	129565525	G	0.07	-0.06	0.11	0.623	0.08	-0.35	0.08	1.24e-05	Inactive
X	ILMN_1778077	NOX1	100098734	rs149340851	28607150	A	0.04	0.06	0.15	0.713	0.03	-0.53	0.12	1.24e-05	Escape
X	ILMN_2333708	STAG2	123236366	rs6655749	121943360	G	0.18	0.14	0.08	0.0757	0.16	0.26	0.06	1.24e-05	Inactive
X	ILMN_1894087	HS.534641	148630256	rs17316491	54781530	G	0.09	0.04	0.1	0.723	0.12	-0.3	0.07	1.25e-05	NA
X	ILMN_1732962	KIAA1210	118212938	rs66759541	6225582	T	0.13	0.13	0.09	0.149	0.11	-0.3	0.07	1.25e-05	Variable
X	ILMN_1685547	ZXDB	57623070	rs5955583	20048947	C	0.25	0.05	0.07	0.43	0.25	-0.22	0.05	1.25e-05	Unknown
X	ILMN_2108366	RBM41	106310662	rs138943852	3402560	G	0.05	0.04	0.14	0.745	0.04	0.51	0.12	1.26e-05	Inactive
X	ILMN_1785170	ARMCX2	100910576	rs6640640	10388076	G	0.17	0.06	0.08	0.47	0.15	-0.28	0.06	1.27e-05	Inactive
X	ILMN_1779282	LOC643468	47510208	rs1202941	150451896	G	0.43	-0.06	0.06	0.312	0.42	0.19	0.04	1.27e-05	NA
X	ILMN_1669380	LONRF3	118116842	rs5908045	140869927	T	0.32	0.1	0.06	0.113	0.31	-0.21	0.05	1.27e-05	Inactive
X	ILMN_1652938	PRRG3	150869914	rs6639269	4988375	A	0.17	-0.04	0.08	0.646	0.16	-0.27	0.06	1.27e-05	Unknown
X	ILMN_1884579	HS.567127	122717488	rs2444382	89167085	G	0.02	0.13	0.2	0.499	0.02	-0.64	0.15	1.28e-05	NA
X	ILMN_1747344	IL3RA	1501362	rs73222532	68303362	G	0.03	0.11	0.2	0.573	0.02	0.78	0.18	1.28e-05	Escape
X	ILMN_1660976	LOC653204	149932206	rs73229038	129495175	A	0.01	-0.12	0.27	0.662	0.02	-0.71	0.16	1.28e-05	NA
X	ILMN_2117716	SFRS17A	1721078	rs184656657	140386781	T	0.02	-0.18	0.23	0.426	0.02	0.6	0.14	1.28e-05	NA
X	ILMN_1653378	LOC646589	37002556	rs7049415	86766341	G	0.36	0.02	0.06	0.741	0.34	0.21	0.05	1.29e-05	NA
X	ILMN_1651637	CRSP2	40571310	rs5944714	25055551	A	0.05	0.12	0.14	0.401	0.05	0.46	0.1	1.3e-05	NA
X	ILMN_1662098	LOC644059	49920834	rs5919679	145538812	A	0.11	0	0.1	0.999	0.11	-0.3	0.07	1.3e-05	NA
X	ILMN_2124951	RBMX	135956378	rs113881460	124296704	A	0.12	-0.07	0.1	0.497	0.13	0.29	0.07	1.3e-05	Inactive
X	ILMN_1696698	ZNF280C	129338344	rs590583	116345382	A	0.3	-0.06	0.07	0.329	0.31	-0.21	0.05	1.3e-05	Variable
X	ILMN_2253207	AKAP4	49964942	rs207024	39573927	T	0.02	0.2	0.22	0.366	0.03	0.61	0.14	1.31e-05	NA
X	ILMN_2297352	CSAG3B	151877306	rs6610898	44033626	A	0.39	-0.11	0.06	0.0628	0.34	0.2	0.05	1.31e-05	NA
X	ILMN_2336585	CTAG2	153881523	rs6636528	141026258	A	0.49	-0.04	0.06	0.492	0.47	0.2	0.04	1.31e-05	Unknown
X	ILMN_1787578	CTAG2	153880678	rs141157449	142479785	C	0.02	-0.07	0.23	0.767	0.02	-0.77	0.18	1.31e-05	Unknown
X	ILMN_1763500	GPR82	41586810	rs6628126	25754585	G	0.2	0.05	0.08	0.536	0.22	0.22	0.05	1.31e-05	Unknown
X	ILMN_1672806	LOC389852	47867276	rs11094287	144963631	G	0.45	-0.05	0.06	0.441	0.48	-0.2	0.04	1.31e-05	NA
X	ILMN_1809550	LOC401620	151267256	rs5986390	25446040	A	0.03	-0.27	0.18	0.123	0.04	-0.5	0.11	1.31e-05	NA
X	ILMN_1697189	PNCK	152935282	rs73196158	27788403	C	0.03	-0.09	0.19	0.643	0.03	0.55	0.13	1.31e-05	Variable
X	ILMN_1763442	KIAA1202	50338700	rs141613372	4111098	T	0.05	-0.14	0.14	0.317	0.04	0.47	0.11	1.32e-05	NA
X	ILMN_1744786	SAGE1	134993414	rs146298604	37857663	C	0.03	0.11	0.17	0.503	0.04	-0.48	0.11	1.34e-05	Unknown
X	ILMN_1732641	ARHGAP6	11166776	rs112036089	142178604	C	0.02	0.18	0.2	0.372	0.03	0.62	0.14	1.35e-05	Inactive
X	ILMN_2190214	CHIC1	72903758	rs147974546	114010349	G	0.02	-0.08	0.23	0.735	0.03	0.61	0.14	1.35e-05	Inactive
X	ILMN_2135944	CT45A4	134891456	rs6655476	117633386	C	0.49	-0.03	0.06	0.57	0.46	-0.19	0.04	1.35e-05	NA
X	ILMN_1797116	FAM45B	129629070	rs145158104	6511280	G	0.06	-0.38	0.13	0.00414	0.07	-0.4	0.09	1.35e-05	NA
X	ILMN_1680770	UBQLN2	56593134	rs7876439	85581854	A	0.1	-0.01	0.1	0.958	0.1	0.33	0.07	1.35e-05	Inactive
X	ILMN_1803939	YIPF6	67752138	rs12555959	55156540	C	0.08	0.11	0.11	0.36	0.1	0.31	0.07	1.35e-05	Inactive
X	ILMN_1801230	DNASE1L1	153636934	rs5962218	4571659	C	0.08	-0.03	0.11	0.821	0.08	-0.34	0.08	1.36e-05	Inactive
X	ILMN_2285390	PABPC5	90689886	rs5932668	128874329	A	0.11	-0.07	0.1	0.467	0.13	-0.29	0.07	1.36e-05	Unknown
X	ILMN_1654488	UTX	44970832	rs67785345	11687711	T	0.19	0.09	0.06	0.152	0.18	-0.19	0.04	1.36e-05	NA
X	ILMN_2095820	UTP14A	129060309	rs149822821	134238027	T	0.02	0.13	0.23	0.575	0.01	-0.95	0.22	1.37e-05	Inactive
X	ILMN_1772189	ABCD1	153009862	rs112035132	111698463	T	0.1	-0.21	0.1	0.041	0.12	0.3	0.07	1.38e-05	Inactive
X	ILMN_1691584	F8	154124462	rs3131447	126054274	T	0.32	-0.06	0.06	0.382	0.32	0.21	0.05	1.38e-05	Inactive
X	ILMN_1735439	FTHL17	31089546	rs12013178	53292827	A	0.05	-0.03	0.14	0.817	0.07	-0.38	0.09	1.38e-05	NA
X	ILMN_2373566	PJA1	68381334	rs56130519	152768695	T	0.35	0.09	0.07	0.165	0.34	-0.2	0.05	1.38e-05	Inactive
X	ILMN_2104486	GAGE8	49216716	rs12849150	145120204	A	0.37	-0.07	0.06	0.241	0.36	-0.2	0.05	1.39e-05	NA
X	ILMN_1775522	MAGED1	51644992	rs7054723	39858660	A	0.3	-0.01	0.07	0.843	0.3	0.21	0.05	1.4e-05	Inactive
X	ILMN_1694890	UCHL5IP	152720366	rs145371153	10225948	A	0.03	-0.03	0.17	0.842	0.02	-0.61	0.14	1.41e-05	NA
X	ILMN_1695261	LOC285176	153628886	rs4830454	11897294	G	0.4	-0.09	0.06	0.153	0.41	0.19	0.04	1.42e-05	NA
X	ILMN_1718448	MAGEB18	26158378	rs143865473	16869871	C	0.03	0.16	0.18	0.375	0.02	0.75	0.17	1.42e-05	NA
X	ILMN_1716309	EGFL6	13645332	rs62592193	33904932	G	0.38	-0.01	0.06	0.833	0.36	-0.2	0.05	1.43e-05	Inactive
X	ILMN_1721386	ERAS	48688194	rs5928778	35269636	C	0.18	-0.05	0.08	0.515	0.18	-0.25	0.06	1.43e-05	Unknown
X	ILMN_1731957	LOC442474	77150710	rs2058537	117645850	G	0.33	-0.01	0.07	0.86	0.35	-0.2	0.05	1.43e-05	NA
X	ILMN_1660280	LOC643158	119151574	rs5987171	153123411	A	0.29	0.03	0.07	0.651	0.3	0.21	0.05	1.43e-05	NA
X	ILMN_2132100	SPANXE	140785818	rs6621926	104347066	T	0.43	0.02	0.06	0.766	0.44	-0.2	0.05	1.43e-05	NA
X	ILMN_2414533	ARMCX6	100870520	rs148437257	117297109	A	0.03	0.18	0.18	0.33	0.04	0.48	0.11	1.44e-05	Inactive
X	ILMN_2078430	MAGEB2	30238076	rs5935522	13202049	G	0.43	0.04	0.06	0.476	0.44	0.2	0.05	1.44e-05	NA
X	ILMN_1733654	CXORF40B	149106476	rs7716	13730787	G	0.34	-0.01	0.06	0.817	0.35	0.2	0.05	1.45e-05	NA
X	ILMN_1844299	HS.574590	86941118	rs34776178	113133443	T	0.09	-0.04	0.11	0.692	0.09	0.33	0.08	1.45e-05	NA
X	ILMN_2119307	CENPI	100403147	rs2748856	122084465	T	0.47	0.05	0.06	0.406	0.49	0.19	0.04	1.46e-05	Inactive
X	ILMN_1709112	CHM	85119708	rs149093338	148292330	T	0.05	-0.04	0.14	0.801	0.04	0.47	0.11	1.46e-05	Inactive
X	ILMN_1707699	LOC644830	110347012	rs138134273	18229669	A	0.04	0.01	0.15	0.965	0.03	0.55	0.13	1.46e-05	NA
X	ILMN_1696883	THOC2	122747512	rs6529070	141924865	G	0.38	0.05	0.06	0.41	0.37	0.19	0.04	1.46e-05	Inactive
X	ILMN_2392352	CTPS2	16606296	rs2437441	91625552	A	0.1	-0.11	0.1	0.308	0.11	0.3	0.07	1.47e-05	Variable
X	ILMN_1892764	HS.562058	17392128	rs73465467	37916684	G	0.05	-0.02	0.14	0.9	0.06	0.42	0.1	1.47e-05	NA
X	ILMN_1894186	HS.567184	44702816	rs140591033	144721753	A	0.03	0.07	0.17	0.695	0.04	-0.51	0.12	1.47e-05	NA
X	ILMN_1705527	LOC401589	51942994	rs17319566	87400978	G	0.16	0.04	0.08	0.618	0.15	0.26	0.06	1.47e-05	NA
X	ILMN_1681855	TBC1D25	48419396	rs45441102	48661468	T	0.02	0.4	0.21	0.0642	0.02	0.73	0.17	1.47e-05	Inactive
X	ILMN_1913002	HS.522790	134253176	rs143663383	67385808	T	0.02	0.22	0.21	0.303	0.02	-0.66	0.15	1.48e-05	NA
X	ILMN_1690970	LOC642233	135721856	rs5943948	26642642	A	0.47	0.1	0.06	0.0862	0.49	0.19	0.04	1.48e-05	NA
X	ILMN_1724668	REPS2	17065526	rs5958089	121886439	A	0.18	-0.03	0.08	0.675	0.18	0.25	0.06	1.48e-05	Inactive
X	ILMN_1697338	SRPK3	153050884	rs113909978	147301294	A	0.13	0.02	0.09	0.792	0.12	-0.29	0.07	1.48e-05	Variable
X	ILMN_1714523	HEPH	65487100	rs190668169	124709129	A	0.01	0.01	0.27	0.977	0.01	-0.8	0.18	1.49e-05	Inactive
X	ILMN_1728002	LOC653387	153813536	rs5935384	12694625	G	0.28	0.02	0.07	0.741	0.29	-0.21	0.05	1.49e-05	NA
X	ILMN_1776679	TAZ	153641650	rs2507085	87057467	C	0.11	0.08	0.1	0.394	0.11	-0.31	0.07	1.49e-05	Inactive
X	ILMN_1659572	AR	66766526	rs16998832	125754066	C	0.29	0.08	0.07	0.255	0.32	0.2	0.05	1.5e-05	Inactive
X	ILMN_2349071	GPR64	19007692	rs5922437	86661902	A	0.4	0.04	0.06	0.519	0.4	0.2	0.05	1.5e-05	Inactive
X	ILMN_1721905	LOC286478	13358106	rs2525069	10557781	C	0.51	-0.05	0.06	0.409	0.49	-0.19	0.04	1.5e-05	NA
X	ILMN_1693392	RGAG4	71349580	rs144190663	95770660	T	0.08	-0.04	0.11	0.734	0.1	-0.32	0.07	1.5e-05	Inactive
X	ILMN_1742731	SLC35A2	48761124	rs5916874	104391096	C	0.31	-0.04	0.07	0.53	0.32	0.21	0.05	1.5e-05	Inactive
X	ILMN_1706374	LOC653692	19474412	rs138250570	116850514	T	0.02	0.09	0.21	0.665	0.02	0.73	0.17	1.51e-05	NA
X	ILMN_1745499	UXT	47518366	rs7877845	20427191	T	0.23	-0.04	0.07	0.556	0.24	-0.23	0.05	1.51e-05	Inactive
X	ILMN_1752088	ZC4H2	64136522	rs5910274	117064491	A	0.05	-0.21	0.14	0.131	0.04	-0.47	0.11	1.51e-05	Inactive
X	ILMN_1714710	CCDC120	48927382	rs11095843	139991398	C	0.48	-0.08	0.06	0.209	0.44	-0.19	0.04	1.52e-05	Inactive
X	ILMN_1760138	LOC340549	37854240	rs67302220	22867919	T	0.12	0.11	0.09	0.247	0.1	0.32	0.07	1.53e-05	NA
X	ILMN_1656934	REPS2	17165630	rs12392476	147931919	A	0.03	0.14	0.18	0.415	0.03	0.56	0.13	1.53e-05	Inactive
X	ILMN_1662801	ZMYM3	70473908	rs12013439	5642484	G	0.44	0	0.06	0.948	0.45	-0.19	0.04	1.55e-05	Inactive
X	ILMN_1727462	ARSE	2853016	rs143296726	35770137	C	0.02	0.08	0.23	0.737	0.02	-0.62	0.14	1.56e-05	Escape
X	ILMN_1753903	C1GALT1C1	119761162	rs4829149	34449197	T	0.15	0.02	0.08	0.843	0.14	-0.28	0.06	1.56e-05	Inactive
X	ILMN_2380660	CCNB3	50085228	rs5985382	108570867	T	0.1	-0.12	0.1	0.236	0.1	0.3	0.07	1.56e-05	Inactive
X	ILMN_1811889	RAB39B	154487906	rs112649069	141450151	T	0.07	0.06	0.12	0.593	0.07	0.37	0.08	1.56e-05	Inactive
X	ILMN_2361714	MAGEA4	151093158	rs5905513	43491842	G	0.45	-0.02	0.06	0.763	0.43	-0.19	0.04	1.57e-05	NA
X	ILMN_1674615	TEX13B	107224556	rs146012766	106582766	C	0.05	-0.08	0.14	0.589	0.04	0.48	0.11	1.57e-05	NA
X	ILMN_2381286	DMD	31222194	rs1551648	93551433	A	0.04	-0.14	0.17	0.409	0.04	-0.48	0.11	1.58e-05	Inactive
X	ILMN_2075292	MAGEA9B	148663776	rs5932520	127964211	A	0.05	-0.01	0.14	0.936	0.05	0.45	0.1	1.58e-05	NA
X	ILMN_2381655	EDA	68836486	X:152195127_A_C	152195127	A	0.04	-0.14	0.16	0.38	0.04	0.49	0.11	1.59e-05	Inactive
X	ILMN_1653742	FAM48B1	24386246	rs73205670	41247205	G	0.06	-0.14	0.12	0.253	0.06	0.39	0.09	1.59e-05	NA
X	ILMN_2401826	FTSJ1	48341028	rs141555467	29269309	C	0.01	-0.23	0.26	0.38	0.02	-0.67	0.15	1.6e-05	Inactive
X	ILMN_1767393	GRIA3	122336617	rs7886092	62021733	A	0.2	0.22	0.07	0.00339	0.21	0.24	0.06	1.6e-05	Variable
X	ILMN_1684976	LOC649212	52600268	rs5920330	143957142	C	0.16	-0.06	0.08	0.431	0.16	0.27	0.06	1.6e-05	NA
X	ILMN_1749073	TCEAL5	102528900	rs190233046	102899101	A	0.04	-0.27	0.15	0.0772	0.05	0.43	0.1	1.6e-05	Unknown
X	ILMN_1679770	ENOX2	129843260	rs193241629	125736943	T	0.04	-0.11	0.15	0.476	0.03	0.56	0.13	1.61e-05	Inactive
X	ILMN_2347044	SLC25A14	129498722	rs6641569	3421622	A	0.3	0.04	0.07	0.519	0.3	-0.21	0.05	1.61e-05	Inactive
X	ILMN_1771155	TSPYL2	53116814	rs147376594	102064362	A	0.04	0.03	0.15	0.831	0.04	0.48	0.11	1.61e-05	Inactive
X	ILMN_2184231	CHRDL1	109918836	rs6631654	32878374	G	0.19	0.01	0.08	0.945	0.17	0.25	0.06	1.62e-05	Inactive
X	ILMN_1815447	LOC401623	154715448	rs1377466	97366813	A	0.05	-0.23	0.15	0.117	0.03	0.55	0.13	1.62e-05	NA
X	ILMN_1787140	LOC644341	51831328	rs7878475	150331173	C	0.06	0.19	0.13	0.15	0.07	0.37	0.09	1.62e-05	NA
X	ILMN_1664557	LOC644403	133306072	rs5931431	137535892	T	0.04	0.16	0.15	0.291	0.03	-0.61	0.14	1.62e-05	NA
X	ILMN_2162603	SMPX	21724310	rs141186576	41845327	A	0.05	-0.2	0.14	0.162	0.06	-0.4	0.09	1.62e-05	Inactive
X	ILMN_1805855	LOC139542	135179820	rs1707492	4385969	G	0.11	0.03	0.09	0.761	0.1	0.33	0.08	1.63e-05	NA
X	ILMN_1744046	DIAPH2	96684708	rs396248	89670577	C	0.25	0.07	0.07	0.342	0.27	0.22	0.05	1.64e-05	Inactive
X	ILMN_1801421	EMD	153609754	rs5929318	112803229	A	0.21	0.1	0.08	0.193	0.21	0.24	0.05	1.64e-05	Unknown
X	ILMN_1750373	KAL1	8497298	X:44411838_C_G	44411838	C	0.03	0.06	0.16	0.719	0.03	-0.6	0.14	1.64e-05	Escape
X	ILMN_1707021	LOC643293	149184686	rs421889	31070009	A	0.13	-0.04	0.09	0.669	0.15	0.27	0.06	1.64e-05	NA
X	ILMN_1687392	NRK	105202000	rs55782092	109682057	C	0.37	0.01	0.06	0.859	0.38	0.19	0.05	1.64e-05	Inactive
X	ILMN_2364828	OGT	70794534	rs150277717	51745343	A	0.03	-0.12	0.18	0.503	0.03	-0.54	0.13	1.64e-05	Inactive
X	ILMN_1917142	HS.584613	10969240	rs1921381	31237433	C	0.21	0.04	0.07	0.583	0.19	0.25	0.06	1.65e-05	NA
X	ILMN_1760855	OCRL	128726202	rs146242069	8794594	A	0.02	0.04	0.22	0.846	0.01	0.82	0.19	1.65e-05	Inactive
X	ILMN_1680726	SYTL5	37985898	rs187537600	27268187	C	0.02	0.31	0.22	0.16	0.02	-0.73	0.17	1.65e-05	Inactive
X	ILMN_2147251	MGC10997	6546324	rs143831153	44663739	A	0.03	-0.01	0.18	0.959	0.02	0.7	0.16	1.66e-05	NA
X	ILMN_1756088	LOC728656	72066918	rs111508304	100587452	G	0.08	-0.02	0.11	0.864	0.08	-0.36	0.08	1.67e-05	NA
X	ILMN_1687400	MAGEA4	151092366	rs16999955	128162750	A	0.03	-0.11	0.18	0.538	0.03	0.53	0.12	1.67e-05	NA
X	ILMN_1720764	UBE1	47050304	rs5974708	125675579	C	0.41	-0.05	0.06	0.416	0.44	-0.19	0.04	1.67e-05	NA
X	ILMN_2334256	ATRX	76761826	rs750555429	61769849	A	0.02	0.2	0.22	0.365	0.02	0.69	0.16	1.68e-05	Inactive
X	ILMN_1662353	LOC643547	122994066	rs144121711	17896679	A	0.04	-0.07	0.16	0.667	0.05	-0.42	0.1	1.68e-05	NA
X	ILMN_2088990	CXORF21	30577352	rs181699220	41779221	G	0.05	-0.08	0.14	0.566	0.04	-0.47	0.11	1.69e-05	NA
X	ILMN_2394242	AMMECR1	109438424	rs73227108	63231934	G	0.04	0.11	0.15	0.465	0.05	0.45	0.1	1.7e-05	Inactive
X	ILMN_1742534	COL4A5	107940578	rs12860855	152880742	A	0.42	0.12	0.06	0.0492	0.45	0.19	0.04	1.7e-05	Inactive
X	ILMN_1705466	FLJ30058	130223400	rs4258130	78066189	A	0.06	-0.25	0.13	0.0508	0.08	-0.35	0.08	1.7e-05	NA
X	ILMN_1756261	GPR143	9693786	rs73247948	105912790	A	0.04	-0.16	0.15	0.266	0.04	0.45	0.11	1.7e-05	Variable
X	ILMN_1836936	HS.551155	74957102	rs2815670	143757275	G	0.38	0.08	0.06	0.179	0.4	0.19	0.04	1.7e-05	NA
X	ILMN_1658623	MAGEC3	140984454	rs2521401	9578745	A	0.11	0.05	0.1	0.602	0.12	-0.29	0.07	1.7e-05	Escape
X	ILMN_2084043	TCEAL7	102587122	rs6645859	116823935	T	0.4	0	0.06	0.971	0.42	0.19	0.04	1.7e-05	Inactive
X	ILMN_1691648	TRO	54955125	rs5940112	92542093	T	0.4	0.08	0.06	0.165	0.4	0.2	0.05	1.7e-05	Inactive
X	ILMN_1761456	ALG13	110928317	rs12842600	61948489	T	0.13	0	0.08	0.98	0.14	0.27	0.06	1.71e-05	Variable
X	ILMN_1758978	KLHL4	86890752	rs181991640	74895997	C	0.01	-0.39	0.29	0.173	0.02	0.78	0.18	1.71e-05	Inactive
X	ILMN_1717232	LOC643043	41182379	rs5915568	5484184	C	0.46	0.03	0.06	0.687	0.48	-0.18	0.04	1.71e-05	NA
X	ILMN_2189668	NUDT11	51233208	rs12850446	13266530	G	0.23	0.04	0.07	0.553	0.24	-0.22	0.05	1.71e-05	Inactive
X	ILMN_1659255	RP2	46740680	rs187286367	77317226	T	0.04	0.19	0.15	0.194	0.05	-0.43	0.1	1.71e-05	Inactive
X	ILMN_1726257	SSX7	52677335	rs5927717	31316101	A	0.27	0	0.07	0.953	0.29	-0.21	0.05	1.71e-05	NA
X	ILMN_2285506	ACSL4	108926808	X:112877138_C_T	112877138	T	0.13	-0.09	0.09	0.318	0.12	0.29	0.07	1.72e-05	Inactive
X	ILMN_1798885	SLC35A2	48760508	rs139776201	146237474	A	0.05	0.05	0.13	0.693	0.05	0.41	0.09	1.72e-05	Inactive
X	ILMN_1721977	ARD1A	153195490	rs145660538	79067822	A	0.02	0.41	0.2	0.0417	0.03	-0.59	0.14	1.73e-05	NA
X	ILMN_1806387	LOC340598	152870502	rs112438591	32712752	C	0.01	0.14	0.26	0.594	0.02	-0.7	0.16	1.73e-05	NA
X	ILMN_1673668	LOC643767	49000002	rs5933992	12367434	C	0.34	-0.07	0.06	0.256	0.32	0.21	0.05	1.73e-05	NA
X	ILMN_1728011	NLGN4X	5808994	rs67306372	142439000	G	0.19	0.06	0.08	0.488	0.21	0.22	0.05	1.73e-05	Variable
X	ILMN_1837167	HS.575696	110791016	rs6631467	32053757	C	0.13	0.06	0.09	0.478	0.13	0.28	0.06	1.74e-05	NA
X	ILMN_1693372	LOC644305	51665252	rs148536478	19273237	T	0.03	0.18	0.17	0.313	0.04	0.51	0.12	1.74e-05	NA
X	ILMN_1665732	LOC653515	134945792	rs146839117	35581847	T	0.06	0.06	0.13	0.635	0.07	0.37	0.09	1.74e-05	NA
X	ILMN_2401457	SLC7A3	70146400	rs1710631	122787147	A	0.17	0.03	0.08	0.72	0.15	-0.27	0.06	1.74e-05	Unknown
X	ILMN_1670139	TEX28	153523410	rs5973524	35895204	G	0.16	-0.1	0.08	0.205	0.18	-0.25	0.06	1.74e-05	NA
X	ILMN_2260813	TSPYL2	53111646	rs144579896	88704462	G	0.03	-0.16	0.17	0.342	0.03	0.56	0.13	1.74e-05	Inactive
X	ILMN_1708131	BHLHB9	102007136	rs12849238	33701377	T	0.29	0.09	0.07	0.181	0.3	-0.21	0.05	1.75e-05	Inactive
X	ILMN_1660320	LOC644739	47662638	rs6567509	3341828	T	0.27	-0.1	0.07	0.136	0.28	0.21	0.05	1.75e-05	NA
X	ILMN_1802347	FTSJ1	48335028	rs111753960	21664236	C	0.03	0.05	0.16	0.77	0.03	-0.57	0.13	1.76e-05	Inactive
X	ILMN_1664660	GAGE12G	49197620	rs5970203	151259169	A	0.13	0	0.09	0.968	0.13	0.28	0.07	1.76e-05	NA
X	ILMN_2231003	MAGEA12	151899742	rs7474327	71290637	T	0.04	-0.15	0.16	0.349	0.04	0.49	0.12	1.76e-05	NA
X	ILMN_1678116	XAGE1E	52238850	rs191596244	63913977	A	0.02	-0.25	0.22	0.254	0.01	0.91	0.21	1.76e-05	NA
X	ILMN_1905548	HS.291319	131506188	rs16998240	31924559	T	0.13	-0.02	0.09	0.826	0.13	0.3	0.07	1.77e-05	NA
X	ILMN_1786388	RNF113A	119004604	rs141340290	8810555	T	0.06	-0.01	0.12	0.912	0.05	-0.43	0.1	1.77e-05	NA
X	ILMN_1651763	TFDP3	132351090	rs184077388	15411190	T	0.03	0.23	0.17	0.187	0.03	0.59	0.14	1.78e-05	NA
X	ILMN_1740976	NONO	70520496	rs17409	143988883	A	0.35	0.07	0.06	0.297	0.36	0.2	0.05	1.79e-05	Inactive
X	ILMN_1697639	OGT	70795532	rs1573689	84228318	G	0.07	0.1	0.12	0.396	0.07	0.38	0.09	1.79e-05	Inactive
X	ILMN_1660126	ARR3	69500429	rs5971615	32304724	G	0.36	0.06	0.06	0.35	0.35	-0.2	0.05	1.8e-05	Inactive
X	ILMN_1712095	FOXO4	70323306	rs140367231	136247730	A	0.04	0.19	0.15	0.23	0.04	-0.45	0.11	1.8e-05	Variable
X	ILMN_2233576	GAGE12I	49335088	rs75845541	100509163	T	0.08	-0.04	0.11	0.699	0.1	-0.31	0.07	1.8e-05	NA
X	ILMN_2127767	GAGE5	49342280	rs12390636	30288332	G	0.14	0.15	0.09	0.0963	0.13	-0.28	0.07	1.8e-05	NA
X	ILMN_2281128	PSMD10	107330942	rs145455819	127989287	T	0.04	0.16	0.15	0.292	0.05	0.45	0.11	1.8e-05	Inactive
X	ILMN_2211032	SPANXB1	140085847	rs150881803	7148012	A	0.02	0.12	0.19	0.53	0.03	0.57	0.13	1.8e-05	NA
X	ILMN_2385161	CUL4B	119658726	rs5911413	121888734	C	0.27	0	0.07	0.95	0.31	0.2	0.05	1.81e-05	Inactive
X	ILMN_2088560	CT45A1	134847266	rs111501208	94869912	G	0.12	0.1	0.09	0.272	0.12	-0.3	0.07	1.82e-05	NA
X	ILMN_2273595	TEX11	70117370	rs12557209	87797298	T	0.21	0.04	0.07	0.581	0.24	-0.22	0.05	1.82e-05	Unknown
X	ILMN_1767310	CXORF20	18181464	rs72615403	132564654	C	0.07	0.01	0.12	0.929	0.07	0.37	0.09	1.83e-05	NA
X	ILMN_1886646	HS.546062	80661946	rs143119152	130782437	T	0.03	-0.16	0.19	0.418	0.04	0.47	0.11	1.83e-05	NA
X	ILMN_1713838	LOC642889	149094214	rs5933853	7242239	G	0.23	0	0.07	0.987	0.24	-0.23	0.05	1.83e-05	NA
X	ILMN_1722239	TIMM8A	100600746	rs4824885	141096782	T	0.06	-0.03	0.13	0.79	0.07	-0.36	0.08	1.83e-05	Inactive
X	ILMN_1654855	DCX	110654302	rs73244022	142963488	C	0.02	0.2	0.2	0.299	0.02	0.6	0.14	1.84e-05	Inactive
X	ILMN_1902658	HS.31532	62646800	rs145159670	3448724	T	0.08	0.04	0.11	0.694	0.09	0.32	0.08	1.84e-05	NA
X	ILMN_1653453	MID1	10851690	rs61589367	141056306	T	0.29	-0.15	0.07	0.0296	0.27	-0.21	0.05	1.84e-05	Inactive
X	ILMN_1753985	LOC644644	3761044	rs5929068	30153701	A	0.18	0	0.08	0.996	0.19	0.25	0.06	1.85e-05	NA
X	ILMN_1800253	ZNF711	84527874	rs5983889	148789753	T	0.2	-0.2	0.08	0.00922	0.2	-0.23	0.05	1.86e-05	Variable
X	ILMN_1654289	ELK1	47495104	rs5013693	148842292	T	0.48	-0.12	0.06	0.0541	0.49	-0.19	0.04	1.87e-05	Inactive
X	ILMN_1787627	GPRASP1	101912996	rs675270	97110906	G	0.31	0.03	0.07	0.628	0.26	0.21	0.05	1.88e-05	Inactive
X	ILMN_1723686	GUCY2F	108619144	rs138394624	100391167	T	0.04	-0.04	0.15	0.799	0.06	0.4	0.09	1.88e-05	NA
X	ILMN_1853742	HS.562032	73952990	rs73233150	81215321	A	0.01	-0.2	0.26	0.429	0.02	0.62	0.15	1.88e-05	NA
X	ILMN_1682762	IDH3G	153051524	rs147021050	124487345	A	0.03	-0.04	0.17	0.814	0.04	0.5	0.12	1.88e-05	Inactive
X	ILMN_1801938	NHS	17705518	rs860801	11841392	G	0.3	-0.04	0.07	0.584	0.3	0.2	0.05	1.88e-05	Variable
X	ILMN_1733276	CYSLTR1	77528286	rs5949922	95873143	T	0.04	0.07	0.15	0.659	0.04	-0.52	0.12	1.89e-05	Inactive
X	ILMN_2364088	GEMIN8	14026502	rs1305473	121361566	C	0.14	-0.08	0.09	0.37	0.12	-0.29	0.07	1.89e-05	Escape
X	ILMN_1698444	OPN1MW	153457316	rs12835613	68753866	G	0.37	-0.08	0.06	0.223	0.37	0.2	0.05	1.89e-05	NA
X	ILMN_1773504	BEXL1	102431402	rs7054192	44256317	T	0.27	0.01	0.07	0.937	0.28	0.22	0.05	1.9e-05	NA
X	ILMN_1654773	CASK	41379606	rs142962705	137310887	A	0.04	0.18	0.16	0.248	0.03	0.53	0.12	1.9e-05	Inactive
X	ILMN_1735438	GPM6B	13794394	rs191152330	28317545	T	0.02	0.11	0.24	0.649	0.01	-0.79	0.19	1.91e-05	Escape
X	ILMN_2370241	TEX11	69748858	rs35383499	68749379	G	0.41	-0.04	0.06	0.564	0.39	-0.19	0.04	1.91e-05	Unknown
X	ILMN_1670219	LOC645090	36379594	rs111374323	131108920	G	0.02	-0.2	0.21	0.346	0.02	-0.62	0.14	1.92e-05	NA
X	ILMN_1689720	PPP2R3B	306314	rs6621961	104560809	G	0.25	0.12	0.07	0.0895	0.24	-0.22	0.05	1.92e-05	Escape
X	ILMN_2391458	ACSL4	108911468	rs4826938	105609358	C	0.04	-0.13	0.15	0.398	0.04	0.48	0.11	1.93e-05	Inactive
X	ILMN_1767233	EDA2R	65815690	rs183374264	90925681	A	0.01	-0.08	0.27	0.764	0.03	0.57	0.13	1.93e-05	Inactive
X	ILMN_1702983	LOC652679	120008126	rs4826770	5216287	A	0.14	-0.02	0.09	0.845	0.13	0.27	0.06	1.93e-05	NA
X	ILMN_2405797	REPS2	17153505	rs4824864	140290772	A	0.22	-0.03	0.08	0.654	0.21	0.23	0.05	1.93e-05	Inactive
X	ILMN_1690971	SSX3	48209428	rs139594859	83528714	T	0.03	-0.07	0.18	0.718	0.03	0.56	0.13	1.93e-05	NA
X	ILMN_1698470	SYAP1	16775412	rs6631681	32947950	G	0.19	0	0.08	0.991	0.19	-0.23	0.05	1.93e-05	Escape
X	ILMN_1652006	SMC1A	53401380	rs113889773	89068981	G	0.28	0.1	0.06	0.117	0.27	-0.21	0.05	1.94e-05	Escape
X	ILMN_1670674	LOC644981	138287580	rs56192501	151140406	C	0.31	0.12	0.07	0.0615	0.32	0.2	0.05	1.95e-05	NA
X	ILMN_1677829	SLC9A6	135128886	rs112198939	121600798	A	0.11	0.01	0.1	0.936	0.1	0.31	0.07	1.95e-05	Inactive
X	ILMN_1691953	SPANXN3	142596744	rs1279818	123392515	T	0.14	-0.02	0.08	0.8	0.14	0.27	0.06	1.95e-05	NA
X	ILMN_1765860	DOCK11	117819744	rs6636627	141265724	C	0.31	-0.12	0.07	0.0652	0.33	-0.2	0.05	1.96e-05	Inactive
X	ILMN_1777521	GLUD2	120183540	rs5964203	37701208	G	0.12	0.05	0.09	0.59	0.13	0.29	0.07	1.96e-05	Inactive
X	ILMN_1744775	LOC642995	76871456	rs62588108	14567455	G	0.22	-0.02	0.07	0.836	0.22	0.24	0.06	1.96e-05	NA
X	ILMN_1783220	LOC648668	118208844	rs73577382	142711363	G	0.08	-0.04	0.11	0.693	0.07	0.37	0.09	1.97e-05	NA
X	ILMN_2382121	OCRL	128725812	rs4255270	141725046	C	0.39	-0.01	0.06	0.908	0.4	-0.19	0.04	1.97e-05	Inactive
X	ILMN_2124241	MUM1L1	105452404	rs144768260	108455483	A	0.03	0.14	0.19	0.457	0.03	-0.57	0.13	1.98e-05	Inactive
X	ILMN_1748124	TSC22D3	106956652	rs5979953	13732894	G	0.38	0.1	0.06	0.105	0.37	-0.2	0.05	1.98e-05	Inactive
X	ILMN_1720944	LOC643426	69157798	rs73236877	137569076	G	0.05	0.01	0.14	0.941	0.05	0.46	0.11	1.99e-05	NA
X	ILMN_1724213	PAGE2	55117034	rs55641361	142980782	C	0.04	0.09	0.15	0.537	0.05	-0.43	0.1	1.99e-05	NA
X	ILMN_2358733	TAZ	153649456	rs12688524	22990694	T	0.11	-0.06	0.09	0.555	0.11	0.3	0.07	1.99e-05	Inactive
X	ILMN_1744794	USP26	132159538	rs62598115	57728731	T	0.08	-0.05	0.11	0.64	0.08	-0.36	0.08	2e-05	NA
X	ILMN_1666315	LOC642408	144846684	rs151092269	5078409	T	0.02	0.01	0.2	0.956	0.02	-0.68	0.16	2.01e-05	NA
X	ILMN_1799600	STARD8	67945618	rs145113779	15372661	T	0.1	-0.14	0.11	0.174	0.11	0.29	0.07	2.01e-05	Inactive
X	ILMN_1734153	GDI1	153671664	rs62581790	8933041	T	0.13	-0.08	0.1	0.435	0.1	0.3	0.07	2.02e-05	Inactive
X	ILMN_1668646	LOC392467	50776162	rs12391597	22546563	G	0.34	0	0.06	0.945	0.36	0.19	0.05	2.02e-05	NA
X	ILMN_1784817	ODZ1	123514664	rs144983735	25284711	G	0.03	-0.02	0.18	0.906	0.02	-0.69	0.16	2.02e-05	NA
X	ILMN_2166831	RPS4X	71493732	rs80249841	117769165	G	0.14	0.12	0.07	0.105	0.14	-0.23	0.05	2.02e-05	Escape
X	ILMN_2378845	VCX2	7811270	rs191362042	145629167	T	0.02	0.14	0.19	0.467	0.02	0.69	0.16	2.02e-05	NA
X	ILMN_2244004	ZMYM3	70474392	rs9778332	150107693	A	0.05	-0.05	0.13	0.7	0.05	0.42	0.1	2.03e-05	Inactive
X	ILMN_1788793	KLF8	56311058	rs149614627	42594204	T	0.02	-0.14	0.23	0.543	0.02	-0.74	0.17	2.04e-05	Inactive
X	ILMN_2059423	RAB40AL	102193010	rs2529541	30236878	G	0.04	-0.06	0.16	0.725	0.04	0.47	0.11	2.05e-05	NA
X	ILMN_1654459	SPANXN1	144337426	rs11797072	20446906	A	0.07	0.11	0.12	0.368	0.08	0.36	0.08	2.05e-05	NA
X	ILMN_2317555	SPIN2B	57147766	rs149486788	120765313	G	0.04	0.27	0.15	0.0817	0.03	-0.54	0.13	2.05e-05	Unknown
X	ILMN_1690984	FGF13	137793776	rs5962218	4571659	C	0.08	0.11	0.11	0.337	0.08	0.33	0.08	2.06e-05	Variable
X	ILMN_1718107	MAGEA12	151900568	rs12556120	105388161	A	0.13	-0.08	0.09	0.344	0.14	0.27	0.06	2.06e-05	NA
X	ILMN_1715864	NHS	17753826	rs6524301	83669145	G	0.2	-0.04	0.07	0.611	0.19	0.24	0.06	2.06e-05	Variable
X	ILMN_1682953	PGAM4	77224660	rs17284726	138444832	T	0.04	-0.23	0.17	0.168	0.04	0.47	0.11	2.06e-05	Unknown
X	ILMN_1759613	PNMA6A	152243108	rs149794359	14776044	T	0.03	0.16	0.17	0.358	0.04	-0.48	0.11	2.06e-05	Inactive
X	ILMN_1722830	MAGEA1	152482014	rs12841108	39960094	A	0.04	0.21	0.15	0.168	0.04	-0.45	0.11	2.07e-05	NA
X	ILMN_1815361	XIAP	123046990	rs5926968	30930396	T	0.2	-0.01	0.08	0.855	0.2	0.23	0.05	2.07e-05	Inactive
X	ILMN_1681695	DNASE1L1	153631610	rs17878486	11313948	C	0.24	-0.04	0.07	0.625	0.24	-0.21	0.05	2.08e-05	Inactive
X	ILMN_1685710	LOC645043	49293886	rs151102061	134779355	T	0.03	-0.31	0.18	0.096	0.02	0.78	0.18	2.08e-05	NA
X	ILMN_1715393	MAGEA2B	151887056	rs7887349	84054628	C	0.09	-0.02	0.11	0.84	0.06	-0.42	0.1	2.08e-05	NA
X	ILMN_2191436	POLA1	25014850	rs142416631	144736175	A	0.03	0.21	0.19	0.29	0.02	-0.62	0.14	2.08e-05	Inactive
X	ILMN_1728870	DDX3X	41207140	rs111542976	117609682	A	0.07	-0.17	0.11	0.119	0.05	-0.43	0.1	2.09e-05	Escape
X	ILMN_1690595	ASMT	1755408	rs147457787	145639238	T	0.02	-0.43	0.21	0.035	0.02	-0.59	0.14	2.1e-05	Escape
X	ILMN_2245686	GYG2	2761106	rs12852077	80838888	C	0.19	-0.01	0.08	0.868	0.19	-0.25	0.06	2.1e-05	Escape
X	ILMN_1666378	MAGEC1	140995854	rs114357221	24349811	A	0.15	0.01	0.08	0.935	0.14	0.27	0.06	2.1e-05	Unknown
X	ILMN_1757427	XAGE1D	52238844	rs5986505	24517978	A	0.04	0.06	0.15	0.68	0.04	-0.49	0.12	2.1e-05	NA
X	ILMN_1782609	STAG2	123235726	rs140896474	33252984	T	0.02	-0.05	0.22	0.82	0.03	-0.53	0.12	2.11e-05	Inactive
X	ILMN_2261122	G6PD	153775066	rs5951805	146648229	T	0.5	0.11	0.06	0.0608	0.48	0.19	0.04	2.12e-05	Inactive
X	ILMN_1655909	LOC649858	57245828	rs144084977	32643391	A	0.04	0.06	0.15	0.666	0.04	0.48	0.11	2.12e-05	NA
X	ILMN_1671314	UXT	47516652	rs34048781	4068673	C	0.05	-0.03	0.15	0.818	0.06	0.42	0.1	2.12e-05	Inactive
X	ILMN_1722279	DMD	32430166	rs138859343	75801008	T	0.03	0.07	0.18	0.686	0.02	-0.67	0.16	2.13e-05	Inactive
X	ILMN_1881478	HS.546008	120187072	rs182893098	102235572	T	0.03	-0.19	0.18	0.31	0.02	0.68	0.16	2.13e-05	NA
X	ILMN_1752750	MCF2	138664130	rs138092272	56911126	A	0.02	-0.21	0.22	0.335	0.02	0.7	0.16	2.13e-05	Inactive
X	ILMN_1797251	GATA1	48652472	rs5987690	102425975	T	0.06	0.08	0.13	0.552	0.06	-0.42	0.1	2.14e-05	Inactive
X	ILMN_1702278	LOC642751	147513718	rs5958738	116755160	C	0.43	-0.06	0.06	0.295	0.4	-0.19	0.04	2.14e-05	NA
X	ILMN_1727789	RNF12	73810206	rs5990975	20936396	A	0.14	0.07	0.09	0.414	0.13	0.28	0.07	2.14e-05	NA
X	ILMN_1683609	UBE1	47074218	rs12008376	13429874	A	0.49	0.02	0.06	0.766	0.49	0.17	0.04	2.14e-05	NA
X	ILMN_2195385	GAGE4	49296840	rs644345	150336814	G	0.41	-0.05	0.06	0.473	0.41	0.19	0.04	2.16e-05	NA
X	ILMN_1829148	HS.546135	33828882	rs140325146	149281703	C	0.02	-0.19	0.2	0.334	0.02	0.63	0.15	2.16e-05	NA
X	ILMN_1803308	LOC389895	139174750	rs192246242	65548243	A	0.03	-0.04	0.17	0.803	0.03	-0.52	0.12	2.16e-05	NA
X	ILMN_1684886	VCX	7812004	rs5929299	112758633	A	0.3	-0.11	0.07	0.0903	0.31	-0.2	0.05	2.16e-05	NA
X	ILMN_1904578	HS.537002	123509912	rs16990540	67417582	T	0.1	-0.01	0.1	0.897	0.12	-0.28	0.07	2.17e-05	NA
X	ILMN_1704812	LOC654032	134704408	rs142356411	46009309	C	0.02	0.03	0.22	0.885	0.02	0.64	0.15	2.18e-05	NA
X	ILMN_2366642	VCX3A	6451820	rs139459436	57335161	A	0.03	-0.26	0.19	0.178	0.03	-0.53	0.13	2.18e-05	NA
X	ILMN_1724162	ARX	25022548	rs1921956	31584058	T	0.18	0.12	0.08	0.127	0.18	-0.24	0.06	2.19e-05	Unknown
X	ILMN_1707236	HCCS	11140642	rs147384415	132584537	T	0.04	-0.02	0.15	0.918	0.04	-0.47	0.11	2.19e-05	Inactive
X	ILMN_1660375	XAGE2	52118736	rs62584156	23112159	A	0.06	-0.3	0.13	0.021	0.06	0.38	0.09	2.19e-05	NA
X	ILMN_1655690	CDR1	139865532	rs4828982	23313842	T	0.19	0.01	0.08	0.875	0.21	0.24	0.06	2.2e-05	Inactive
X	ILMN_2335109	RNF12	73810214	rs150872458	9697941	A	0.02	-0.15	0.2	0.436	0.03	-0.53	0.13	2.2e-05	NA
X	ILMN_2223010	VBP1	154467968	rs5969707	81979126	C	0.31	-0.02	0.07	0.75	0.3	0.2	0.05	2.2e-05	Inactive
X	ILMN_1737320	ZDHHC15	74592394	rs56261118	6127387	C	0.3	0.01	0.06	0.874	0.28	-0.21	0.05	2.2e-05	Inactive
X	ILMN_1656165	USP9X	41092842	rs146340224	100618587	A	0.08	-0.15	0.11	0.169	0.07	0.36	0.08	2.21e-05	Escape
X	ILMN_1776888	RHOXF1	119249384	rs2168565	32257653	C	0.26	-0.03	0.07	0.636	0.26	0.21	0.05	2.22e-05	Unknown
X	ILMN_1803213	MXRA5	3226748	rs138020589	147781713	T	0.02	-0.08	0.2	0.696	0.02	-0.69	0.16	2.23e-05	Escape
X	ILMN_1794803	NDP	43808104	rs146774938	26380438	T	0.02	-0.16	0.24	0.494	0.02	0.59	0.14	2.23e-05	Variable
X	ILMN_1756093	TCEAL4	102840586	rs73223114	120599074	C	0.07	0.12	0.12	0.308	0.05	-0.42	0.1	2.23e-05	Inactive
X	ILMN_2376403	TSC22D3	106957008	rs2748640	144841177	G	0.39	0.12	0.06	0.0499	0.37	-0.2	0.05	2.23e-05	Inactive
X	ILMN_2206411	CTAG1A	153813442	rs146828642	105843143	T	0.04	0.1	0.15	0.525	0.04	0.43	0.1	2.24e-05	NA
X	ILMN_1697554	SASH3	128928960	rs182523875	122939319	A	0.08	-0.26	0.11	0.0168	0.08	-0.35	0.08	2.25e-05	Inactive
X	ILMN_1681798	2006-09-01	118763374	rs139378972	118525056	T	0.06	0.01	0.12	0.903	0.06	-0.38	0.09	2.25e-05	NA
X	ILMN_1709975	EDA	68836894	rs150959689	128494997	A	0.11	-0.14	0.1	0.144	0.11	0.31	0.07	2.26e-05	Inactive
X	ILMN_1755419	EIF1AX	20143010	rs6529022	141609712	T	0.44	-0.02	0.05	0.759	0.45	0.17	0.04	2.26e-05	Escape
X	ILMN_1652890	LOC653349	72097644	rs524558	146588648	A	0.13	-0.06	0.09	0.477	0.11	-0.29	0.07	2.26e-05	NA
X	ILMN_1798311	MBTPS2	21900752	rs2365551	92386130	G	0.13	0.08	0.09	0.354	0.14	0.27	0.06	2.26e-05	Inactive
X	ILMN_1847123	HS.193951	100190294	rs2285068	22153627	C	0.25	0.15	0.07	0.0303	0.26	0.21	0.05	2.27e-05	NA
X	ILMN_2134176	CXORF15	16860110	rs56976399	45634577	A	0.3	0.02	0.07	0.757	0.3	-0.2	0.05	2.29e-05	NA
X	ILMN_1671585	LOC645241	119234022	rs12862498	16451229	G	0.43	0.06	0.06	0.296	0.43	-0.19	0.04	2.29e-05	NA
X	ILMN_1655490	LOC728343	101581202	rs144711760	113101513	T	0.08	0.28	0.11	0.0114	0.07	0.35	0.08	2.29e-05	NA
X	ILMN_1718236	NXF2B	101724054	rs12859457	30573621	G	0.04	-0.13	0.15	0.388	0.04	-0.46	0.11	2.29e-05	Unknown
X	ILMN_1658074	ZCCHC13	73524584	rs1573026	35624994	T	0.45	0.02	0.06	0.697	0.45	-0.19	0.04	2.29e-05	NA
X	ILMN_1804384	ASMTL	1536938	rs12012198	38638994	G	0.08	0.09	0.12	0.457	0.09	-0.33	0.08	2.3e-05	Escape
X	ILMN_1788391	LOC644011	120182149	rs138414637	142892478	G	0.02	0.25	0.2	0.197	0.02	-0.75	0.18	2.3e-05	NA
X	ILMN_1660151	LOC648415	47976523	rs112559479	21689931	G	0.03	0.16	0.17	0.353	0.02	0.59	0.14	2.3e-05	NA
X	ILMN_1653415	SPANXA2	140672733	X:108017660_C_T	108017660	T	0.02	-0.37	0.2	0.0655	0.02	0.66	0.16	2.3e-05	NA
X	ILMN_1734794	AKAP4	49955730	rs72605172	91156506	C	0.23	-0.05	0.07	0.508	0.23	-0.22	0.05	2.31e-05	NA
X	ILMN_2088876	MAGEC2	141290250	rs144452392	7133599	A	0.01	0.61	0.25	0.0139	0.02	0.63	0.15	2.31e-05	NA
X	ILMN_1779370	ARHGEF9	62855394	rs138515402	24548342	T	0.04	0.01	0.17	0.961	0.04	-0.49	0.12	2.32e-05	Inactive
X	ILMN_2161194	TBX22	79286828	rs7063524	5680780	A	0.13	0.06	0.09	0.521	0.13	0.27	0.06	2.32e-05	Unknown
X	ILMN_1683271	TMSB4X	12995246	rs7050251	107406648	T	0.51	0.03	0.06	0.641	0.48	-0.19	0.04	2.32e-05	Unknown
X	ILMN_1789502	GPC4	132435472	rs311190	2717538	A	0.34	0.1	0.07	0.128	0.36	-0.19	0.04	2.33e-05	Inactive
X	ILMN_1693465	LOC392506	97645352	rs183084009	129316858	T	0.02	-0.04	0.22	0.853	0.02	-0.61	0.14	2.33e-05	NA
X	ILMN_1652429	CXORF30	36246802	rs4529644	94114429	T	0.03	-0.24	0.18	0.186	0.03	-0.52	0.12	2.35e-05	NA
X	ILMN_1718353	LOC652458	76764008	rs140386522	68105910	T	0.04	-0.06	0.16	0.684	0.03	-0.5	0.12	2.35e-05	NA
X	ILMN_1776102	PSMD10	107327908	rs5954674	141557616	T	0.05	0.06	0.15	0.685	0.05	0.43	0.1	2.35e-05	Inactive
X	ILMN_1653211	ATP1B4	119516038	rs146705045	26601837	T	0.02	-0.03	0.22	0.907	0.03	0.57	0.13	2.36e-05	Inactive
X	ILMN_1750409	RAB9A	13727614	rs112834225	30987889	T	0.08	0.02	0.11	0.854	0.08	0.33	0.08	2.36e-05	Escape
X	ILMN_2336728	DLG3	69725124	rs6530299	9403143	C	0.28	0.06	0.07	0.37	0.27	0.21	0.05	2.37e-05	Inactive
X	ILMN_1754018	FRMPD4	12739932	rs752749	86935073	C	0.38	0.08	0.06	0.19	0.37	-0.19	0.04	2.37e-05	Inactive
X	ILMN_1651544	HDAC8	71549704	rs146989680	40376175	C	0.01	-0.43	0.33	0.193	0.02	0.6	0.14	2.38e-05	Inactive
X	ILMN_1882000	HS.558212	16861604	rs206044	41980258	G	0.25	-0.08	0.06	0.232	0.28	-0.19	0.04	2.38e-05	NA
X	ILMN_1740413	USP51	55513466	rs5927424	35564258	G	0.47	0.02	0.06	0.707	0.46	-0.19	0.04	2.38e-05	Unknown
X	ILMN_2088847	OTUD5	48779812	rs34554909	109867645	A	0.1	0.11	0.1	0.279	0.13	0.28	0.07	2.39e-05	Inactive
X	ILMN_1705892	SH2D1A	123506694	rs2295915	107420287	C	0.18	0.06	0.08	0.49	0.18	0.24	0.06	2.39e-05	Variable
X	ILMN_2254574	ZDHHC9	128977332	rs5922334	86296728	G	0.1	-0.08	0.1	0.391	0.1	0.32	0.07	2.39e-05	Inactive
X	ILMN_1806655	ARHGAP6	11162240	rs2710054	86184161	G	0.45	-0.11	0.06	0.0729	0.45	0.18	0.04	2.4e-05	Inactive
X	ILMN_1662026	BTK	100604590	rs5917996	40400557	T	0.16	0.11	0.08	0.187	0.16	-0.26	0.06	2.4e-05	Inactive
X	ILMN_1726549	GDPD2	69652968	rs7049476	20186509	G	0.25	-0.03	0.07	0.61	0.26	0.21	0.05	2.4e-05	Unknown
X	ILMN_1719753	VGLL1	135638654	rs7057613	45021345	C	0.26	-0.06	0.07	0.403	0.23	0.22	0.05	2.4e-05	Escape
X	ILMN_1671542	LOC729193	6146632	rs12009113	31971975	C	0.11	0.06	0.09	0.524	0.13	-0.28	0.07	2.41e-05	NA
X	ILMN_2218068	RAB40A	102754800	rs138916188	75149917	A	0.01	0.28	0.27	0.287	0.02	0.72	0.17	2.41e-05	Inactive
X	ILMN_2168215	HSFX1	148858494	rs143634977	139403289	G	0.02	0.13	0.2	0.522	0.02	0.62	0.15	2.42e-05	NA
X	ILMN_2343765	XAGE1	52243930	rs4284179	87551011	T	0.35	0.18	0.06	0.00458	0.36	0.2	0.05	2.43e-05	NA
X	ILMN_2100957	CTAG1B	153815051	rs5958815	71899494	G	0.18	0.17	0.08	0.0306	0.18	-0.24	0.06	2.44e-05	NA
X	ILMN_1709160	CXORF50	72161722	rs206044	41980258	G	0.25	-0.06	0.07	0.356	0.28	0.21	0.05	2.44e-05	NA
X	ILMN_1733722	PAGE3	55290269	rs5957949	121373384	T	0.3	0.01	0.07	0.938	0.32	-0.2	0.05	2.44e-05	NA
X	ILMN_1807968	RPS6KA6	83319312	rs12842227	18746321	C	0.45	-0.02	0.06	0.715	0.45	0.18	0.04	2.45e-05	Inactive
X	ILMN_1894521	HS.546119	41135374	rs188924990	111422671	T	0.01	0.06	0.28	0.844	0.02	-0.62	0.15	2.46e-05	NA
X	ILMN_1722851	LOC401589	51942988	rs143746759	94171676	T	0.03	-0.09	0.18	0.629	0.04	0.45	0.11	2.46e-05	NA
X	ILMN_2408440	TRAPPC2	13731286	rs58597792	149495719	T	0.17	-0.02	0.08	0.816	0.17	-0.26	0.06	2.46e-05	Escape
X	ILMN_1812355	WDR42C	27766746	rs151193233	82109930	C	0.05	0.03	0.14	0.833	0.05	-0.43	0.1	2.46e-05	NA
X	ILMN_1768954	RIBC1	53455008	rs59694078	78527204	A	0.43	-0.02	0.06	0.77	0.39	-0.2	0.05	2.47e-05	Escape
X	ILMN_2222688	TMSB4X	12995020	rs80052841	129725096	T	0.02	0.16	0.2	0.427	0.02	-0.68	0.16	2.47e-05	Unknown
X	ILMN_1827736	HS.296031	24568496	X:48478207_C_T	48478207	C	0.04	0.12	0.16	0.468	0.04	0.51	0.12	2.48e-05	NA
X	ILMN_1786213	LOC646198	24168184	rs7889843	44475864	T	0.28	0.05	0.07	0.464	0.3	0.2	0.05	2.48e-05	NA
X	ILMN_2346358	TAF1	70680554	rs9284560	149434268	C	0.39	-0.14	0.06	0.0279	0.36	-0.19	0.04	2.48e-05	Inactive
X	ILMN_2181593	MAGEA1	152481938	rs140559870	148049770	T	0.04	-0.04	0.15	0.772	0.04	-0.48	0.11	2.49e-05	NA
X	ILMN_1808290	LOC286467	130930202	rs150950146	149702812	C	0.04	-0.04	0.15	0.768	0.03	-0.53	0.13	2.5e-05	NA
X	ILMN_1673983	LOC653411	49687070	rs5968292	83528733	A	0.41	-0.09	0.06	0.154	0.41	0.18	0.04	2.5e-05	NA
X	ILMN_1711318	PHF8	53963396	rs12007964	16344783	A	0.12	-0.09	0.09	0.297	0.11	0.3	0.07	2.51e-05	Inactive
X	ILMN_1804923	LOC389842	25682120	rs150615228	46066818	A	0.02	-0.35	0.22	0.114	0.02	0.65	0.15	2.52e-05	NA
X	ILMN_1741155	ZNF41	47341912	rs16998177	31336410	G	0.09	0.07	0.1	0.514	0.1	0.31	0.07	2.52e-05	Inactive
X	ILMN_2207419	DDX26B	134716124	rs113265674	144105919	T	0.02	-0.4	0.24	0.0961	0.01	-0.85	0.2	2.53e-05	Inactive
X	ILMN_1750051	FLJ39827	63405112	rs138057596	88158359	A	0.04	-0.05	0.15	0.719	0.04	0.48	0.11	2.53e-05	NA
X	ILMN_1670201	LOC653210	51808290	rs150616157	39010547	G	0.03	0.01	0.17	0.949	0.03	-0.51	0.12	2.53e-05	NA
X	ILMN_1690693	CTPS2	16730870	rs144785309	23112576	A	0.06	0.02	0.13	0.852	0.04	-0.48	0.11	2.54e-05	Variable
X	ILMN_1672162	LOC646400	27772920	rs62603043	104520692	G	0.05	-0.16	0.14	0.247	0.04	-0.48	0.11	2.54e-05	NA
X	ILMN_2299260	ZNF41	47306672	rs202731	131036738	G	0.42	0.12	0.06	0.048	0.42	-0.18	0.04	2.54e-05	Inactive
X	ILMN_1674497	LOC645093	49369646	rs5927029	31689066	C	0.08	0.12	0.11	0.265	0.09	0.34	0.08	2.55e-05	NA
X	ILMN_1680403	SSR4	153063570	rs111602931	4620047	G	0.07	-0.1	0.12	0.42	0.07	0.37	0.09	2.55e-05	Inactive
X	ILMN_1684956	ARSD	2835948	rs140517319	38810070	G	0.02	-0.05	0.24	0.834	0.02	0.7	0.17	2.56e-05	Escape
X	ILMN_2160428	IL1RAPL1	29974374	rs62604519	122910033	T	0.18	0.06	0.08	0.454	0.18	-0.24	0.06	2.57e-05	Variable
X	ILMN_2306189	MAGED1	51644814	rs12833366	141132140	T	0.09	-0.01	0.11	0.924	0.08	-0.33	0.08	2.57e-05	Inactive
X	ILMN_2276952	TSC22D3	106960040	rs73235512	144146887	C	0.07	0.14	0.12	0.242	0.05	0.42	0.1	2.57e-05	Inactive
X	ILMN_2375360	COL4A5	107938076	rs4587488	36519680	A	0.03	-0.32	0.17	0.0624	0.03	-0.55	0.13	2.58e-05	Inactive
X	ILMN_1769071	XKRX	100168720	rs5933642	8059703	T	0.18	0.16	0.08	0.0465	0.19	-0.23	0.05	2.58e-05	Variable
X	ILMN_2314998	ZNF275	152612772	rs2407772	12285312	G	0.15	0.07	0.08	0.382	0.14	-0.27	0.06	2.58e-05	Inactive
X	ILMN_1810651	F9	138645360	rs5957370	119548196	C	0.13	-0.08	0.09	0.36	0.14	-0.27	0.06	2.59e-05	Variable
X	ILMN_2288639	GAGE1	49369698	rs5911115	120374630	A	0.33	-0.01	0.06	0.857	0.32	-0.21	0.05	2.59e-05	NA
X	ILMN_1902186	HS.561999	146992770	rs5980542	147674023	A	0.41	-0.04	0.06	0.544	0.43	0.19	0.05	2.6e-05	NA
X	ILMN_1748272	MAP3K7IP3	30848668	rs1875809	103001541	A	0.08	0.13	0.11	0.215	0.09	0.33	0.08	2.6e-05	NA
X	ILMN_1813021	COL4A6	107682682	rs2370007	86856567	G	0.17	0.03	0.08	0.694	0.18	0.24	0.06	2.61e-05	Variable
X	ILMN_2370622	F8	154065950	rs2719844	146692153	A	0.39	0.09	0.06	0.179	0.34	-0.19	0.05	2.61e-05	Inactive
X	ILMN_1824196	HS.187293	39876165	rs5937883	73943939	A	0.05	-0.02	0.14	0.903	0.04	-0.45	0.11	2.61e-05	NA
X	ILMN_1743345	ARMCX4	100788270	rs73223111	120575381	C	0.06	-0.02	0.13	0.849	0.06	0.4	0.1	2.62e-05	Inactive
X	ILMN_1884878	HS.550218	112859844	rs17222664	111267061	G	0.05	-0.01	0.15	0.92	0.04	-0.44	0.11	2.62e-05	NA
X	ILMN_1687484	ZFX	24231720	rs5949244	24231816	T	0.31	-0.13	0.06	0.0178	0.31	-0.18	0.04	2.62e-05	Escape
X	ILMN_1784286	NDUFA1	119005910	rs112688224	136189932	C	0.33	-0.06	0.07	0.393	0.34	0.2	0.05	2.63e-05	Inactive
X	ILMN_1812403	BCAP31	152966096	rs73196870	22793636	G	0.2	0.04	0.08	0.561	0.2	-0.23	0.05	2.64e-05	Inactive
X	ILMN_2322446	PABPC1L2B	72225192	rs1171979	68541397	A	0.49	-0.01	0.06	0.93	0.48	0.19	0.04	2.64e-05	Unknown
X	ILMN_1761176	GRIPAP1	48830380	rs5906278	43805109	G	0.48	0.02	0.06	0.694	0.47	0.18	0.04	2.65e-05	Inactive
X	ILMN_2259730	NLGN4X	6146622	rs147457699	99949028	A	0.02	-0.06	0.21	0.757	0.02	-0.64	0.15	2.65e-05	Variable
X	ILMN_2376258	SMARCA1	128581170	rs145165605	77509877	T	0.05	-0.18	0.13	0.169	0.05	-0.42	0.1	2.65e-05	Inactive
X	ILMN_1773117	BCOR	39910982	rs185481624	130507939	T	0.02	-0.43	0.24	0.0679	0.02	0.76	0.18	2.66e-05	Inactive
X	ILMN_2178618	WDR44	117583836	rs542383809	103243720	A	0.03	0.24	0.17	0.149	0.03	0.52	0.12	2.66e-05	Inactive
X	ILMN_1712250	RPL10	153629336	rs147001891	24664290	G	0.03	0.23	0.18	0.205	0.03	0.56	0.13	2.68e-05	Inactive
X	ILMN_1667847	XAGE5	52841252	rs5934949	10992798	G	0.05	0.19	0.13	0.156	0.04	0.5	0.12	2.68e-05	NA
X	ILMN_2377536	CDKL5	18643330	rs5922319	86192650	T	0.33	0.05	0.06	0.437	0.33	-0.2	0.05	2.69e-05	Inactive
X	ILMN_1711758	FOXR2	55651602	rs2336398	116978733	T	0.15	0.12	0.08	0.16	0.17	0.24	0.06	2.69e-05	NA
X	ILMN_1806366	ENOX2	129757708	rs113338667	125708427	C	0.08	-0.13	0.11	0.234	0.08	0.35	0.08	2.7e-05	Inactive
X	ILMN_1767413	IL1RAPL2	105011546	rs113073218	11229572	G	0.17	-0.09	0.08	0.247	0.18	-0.24	0.06	2.7e-05	Variable
X	ILMN_1658513	IQSEC2	53262370	rs142601590	25866058	T	0.03	-0.23	0.19	0.224	0.03	-0.53	0.13	2.71e-05	Escape
X	ILMN_1741604	CSAG2	151877336	rs2238933	18916422	G	0.11	0.06	0.1	0.533	0.08	0.34	0.08	2.72e-05	NA
X	ILMN_1671633	EDA	69080992	rs1842879	28851539	A	0.12	0.02	0.09	0.789	0.13	-0.27	0.07	2.72e-05	Inactive
X	ILMN_1705243	SERPINA7	105277342	rs113082298	87685882	A	0.18	0.04	0.08	0.623	0.17	-0.24	0.06	2.72e-05	Unknown
X	ILMN_1668162	DGAT2L3	69459758	rs34884467	38868126	A	0.34	0.11	0.07	0.106	0.33	-0.18	0.04	2.73e-05	NA
X	ILMN_2089340	FAM127B	134185524	rs138020589	147781713	T	0.02	0.23	0.21	0.271	0.02	0.68	0.16	2.73e-05	Inactive
X	ILMN_2207726	FAM46D	79700222	rs993326	84395069	C	0.16	0.07	0.08	0.407	0.16	0.26	0.06	2.73e-05	NA
X	ILMN_1789995	MGC39606	134559198	rs203489	126326637	C	0.32	-0.03	0.07	0.635	0.34	-0.19	0.04	2.73e-05	NA
X	ILMN_1783837	SYN1	47432306	rs138043083	4641965	G	0.04	0.16	0.16	0.334	0.03	-0.53	0.13	2.73e-05	Inactive
X	ILMN_2255043	DLG3	69670619	rs141668339	33707826	C	0.07	0.17	0.11	0.124	0.06	-0.38	0.09	2.75e-05	Inactive
X	ILMN_1656280	LOC646584	36741255	rs2180065	139853006	A	0.11	0.06	0.1	0.514	0.11	-0.29	0.07	2.75e-05	NA
X	ILMN_1727360	MAOB	43626178	rs5907714	139964240	C	0.25	0	0.07	0.954	0.26	-0.21	0.05	2.75e-05	Inactive
X	ILMN_2092390	CXORF20	18181300	rs2361003	100554272	A	0.13	-0.04	0.09	0.653	0.12	0.29	0.07	2.77e-05	NA
X	ILMN_1791302	EFHC2	44008058	rs188039096	116311756	T	0.01	-0.4	0.29	0.167	0.01	-0.79	0.19	2.77e-05	Variable
X	ILMN_1675025	H2BFM	103296534	rs139648692	23798620	C	0.06	-0.13	0.12	0.293	0.07	-0.38	0.09	2.77e-05	NA
X	ILMN_1806294	RPS6KA3	20194368	rs5961695	5237707	C	0.11	0.06	0.1	0.539	0.1	0.3	0.07	2.77e-05	Inactive
X	ILMN_1786041	ASB9	15262276	rs12116140	48172161	C	0.04	-0.01	0.16	0.953	0.04	-0.46	0.11	2.78e-05	Inactive
X	ILMN_1748283	PIM2	48770806	rs12689090	152098329	C	0.24	0.03	0.07	0.683	0.25	0.21	0.05	2.78e-05	Inactive
X	ILMN_1822117	HS.50125	22268970	rs150078059	25061269	T	0.08	-0.05	0.11	0.682	0.07	-0.36	0.08	2.79e-05	NA
X	ILMN_1692893	LOC729486	155237244	rs182680574	134620893	A	0.03	0.06	0.17	0.745	0.03	-0.57	0.14	2.79e-05	NA
X	ILMN_1656364	ASB12	63444320	rs146917907	31889487	A	0.04	-0.03	0.16	0.854	0.04	-0.45	0.11	2.8e-05	Inactive
X	ILMN_1702755	BMP15	50659416	rs141873306	22326501	A	0.02	0.24	0.21	0.235	0.03	0.59	0.14	2.8e-05	NA
X	ILMN_1911846	HS.567192	27099502	rs73247181	95612437	C	0.14	0.21	0.09	0.0159	0.15	0.27	0.06	2.8e-05	NA
X	ILMN_1745409	LOC340529	72297542	rs4129610	6514693	C	0.44	-0.14	0.06	0.0183	0.45	0.19	0.05	2.8e-05	NA
X	ILMN_2387285	MSL3	11783818	rs1230228	13241437	T	0.1	0.16	0.1	0.119	0.1	-0.31	0.07	2.8e-05	Escape
X	ILMN_1732696	SSX6	47970734	rs1406853	138540657	A	0.28	-0.02	0.07	0.795	0.3	-0.2	0.05	2.8e-05	NA
X	ILMN_2334765	ARMCX3	100881616	rs6649132	123106497	G	0.22	0.05	0.07	0.497	0.2	-0.23	0.06	2.81e-05	Inactive
X	ILMN_2057479	EGFL6	13651622	rs6621926	104347066	T	0.43	0.04	0.06	0.526	0.44	0.19	0.04	2.81e-05	Inactive
X	ILMN_1813297	LOC646162	2536640	rs3098816	94433148	A	0.05	-0.07	0.14	0.635	0.03	0.53	0.13	2.82e-05	NA
X	ILMN_1788264	LOC647873	109473070	rs6639148	4744768	C	0.22	0.05	0.08	0.54	0.23	0.2	0.05	2.83e-05	NA
X	ILMN_1704431	LOC554203	73220262	rs74668679	142522175	C	0.05	0.05	0.13	0.694	0.06	0.34	0.08	2.84e-05	NA
X	ILMN_1753525	TCEAL7	102586606	rs2206199	142515916	T	0.24	-0.04	0.07	0.526	0.23	0.22	0.05	2.84e-05	Inactive
X	ILMN_1676213	SRPX2	99925976	rs5951015	42722332	A	0.45	0	0.06	0.939	0.43	-0.19	0.04	2.85e-05	Variable
X	ILMN_2362341	L1CAM	153128184	rs5950357	20718134	T	0.06	0	0.13	0.989	0.06	-0.38	0.09	2.86e-05	Variable
X	ILMN_1805585	LOC646569	35729480	rs150611976	100245276	C	0.05	0.13	0.14	0.365	0.06	0.38	0.09	2.86e-05	NA
X	ILMN_2382648	MID2	107170276	rs644429	143805524	C	0.44	-0.1	0.06	0.106	0.43	-0.18	0.04	2.86e-05	Variable
X	ILMN_1741556	MTMR1	149919620	rs5909184	18482665	T	0.27	0.1	0.07	0.136	0.27	-0.21	0.05	2.86e-05	Inactive
X	ILMN_2325234	PQBP1	48759636	rs5940084	92522075	G	0.46	-0.03	0.06	0.665	0.45	0.19	0.04	2.86e-05	Variable
X	ILMN_1719599	SYTL4	99929558	rs6629557	23212342	A	0.33	-0.02	0.06	0.734	0.29	-0.21	0.05	2.86e-05	Escape
X	ILMN_1703279	CXORF57	105922350	rs594031	126391592	A	0.17	0.02	0.08	0.797	0.18	0.24	0.06	2.88e-05	NA
X	ILMN_1784822	PPP1R3F	49143840	rs147792442	120931814	G	0.02	0.35	0.24	0.148	0.02	-0.71	0.17	2.89e-05	Inactive
X	ILMN_2402272	TCEAL8	102510036	rs12556783	30513862	C	0.13	-0.05	0.09	0.574	0.13	0.28	0.07	2.89e-05	Unknown
X	ILMN_1811098	ZNF645	22292304	rs5929034	36499315	G	0.19	0.09	0.08	0.253	0.21	-0.23	0.06	2.89e-05	NA
X	ILMN_1658010	CENPI	100401216	rs5927447	35683550	A	0.06	-0.06	0.13	0.657	0.05	0.43	0.1	2.9e-05	Inactive
X	ILMN_1670229	F8	154114442	rs73233164	130307595	C	0.06	-0.12	0.12	0.333	0.05	0.41	0.1	2.9e-05	Inactive
X	ILMN_1775367	LOC389904	152752394	rs12689556	69414975	C	0.24	-0.06	0.07	0.417	0.26	0.21	0.05	2.9e-05	NA
X	ILMN_1698252	FANCB	14861890	rs149034305	38137191	C	0.02	0.2	0.2	0.325	0.03	-0.55	0.13	2.91e-05	Inactive
X	ILMN_1693635	TSPYL2	53117650	rs12689587	69013247	G	0.05	0.08	0.14	0.563	0.05	0.4	0.1	2.91e-05	Inactive
X	ILMN_1674334	LOC653354	100870970	rs186031138	131447521	C	0.04	0.12	0.17	0.488	0.03	-0.55	0.13	2.92e-05	NA
X	ILMN_1677440	ATP6AP2	40465582	rs112116034	30149038	C	0.05	0.04	0.15	0.777	0.03	0.5	0.12	2.93e-05	Inactive
X	ILMN_1888252	HS.232517	106179980	rs73247958	106027088	A	0.26	-0.05	0.07	0.493	0.26	-0.21	0.05	2.93e-05	NA
X	ILMN_1708327	LOC728343	101712706	rs73189127	17181821	A	0.08	-0.21	0.11	0.0571	0.08	-0.34	0.08	2.93e-05	NA
X	ILMN_1898605	HS.148130	153703826	rs6627337	150127780	A	0.12	-0.06	0.09	0.507	0.11	-0.29	0.07	2.94e-05	NA
X	ILMN_1750895	MAGEC3	140983316	rs184893683	67803092	A	0.01	-0.42	0.28	0.14	0.02	0.61	0.15	2.94e-05	Escape
X	ILMN_1692849	ANKRD58	118892626	rs5925105	151208489	T	0.47	0	0.06	0.995	0.48	-0.18	0.04	2.95e-05	NA
X	ILMN_2251279	WDR45	48937440	rs4828038	99851676	T	0.33	-0.12	0.06	0.0684	0.34	0.19	0.05	2.95e-05	Inactive
X	ILMN_1760027	WAS	48549710	rs199849	38764911	G	0.41	-0.05	0.06	0.396	0.41	0.18	0.04	2.96e-05	Variable
X	ILMN_1652215	LOC644310	51666678	rs16991018	33572577	T	0.09	0	0.11	0.989	0.08	0.33	0.08	2.97e-05	NA
X	ILMN_1683828	LOC644538	134125222	rs140984838	33092705	T	0.01	0.07	0.26	0.78	0.02	0.74	0.18	2.98e-05	NA
X	ILMN_1693102	MAGEA9	148663332	rs150726108	88957966	T	0.03	0	0.17	0.992	0.05	0.4	0.1	2.98e-05	NA
X	ILMN_2397627	UPF3B	118968438	rs187428826	106395209	A	0.07	-0.06	0.12	0.654	0.09	0.32	0.08	2.99e-05	Inactive
X	ILMN_1751234	C1GALT1C1	119760144	rs188014460	139028165	A	0.02	0.02	0.22	0.939	0.01	-0.93	0.22	3e-05	Inactive
X	ILMN_2413236	MAGEB1	30269316	X:86126483_A_G	86126483	G	0.03	0.28	0.17	0.1	0.03	-0.49	0.12	3e-05	NA
X	ILMN_1670948	TSR2	54471606	rs12835675	151375457	G	0.18	-0.05	0.08	0.516	0.19	-0.24	0.06	3e-05	Inactive
X	ILMN_1768049	FOXP3	49107756	rs5936291	148560611	A	0.13	-0.01	0.09	0.869	0.14	0.26	0.06	3.01e-05	Inactive
X	ILMN_1669409	VSIG4	65241878	rs1012633	106753580	T	0.2	0.01	0.08	0.901	0.22	0.22	0.05	3.01e-05	Variable
X	ILMN_1733519	HMGB3	150158850	rs9284560	149434268	C	0.39	-0.01	0.06	0.932	0.36	-0.18	0.04	3.02e-05	Inactive
X	ILMN_2235745	GRIPAP1	48834038	rs41309532	118143420	G	0.02	-0.2	0.23	0.4	0.02	0.66	0.16	3.03e-05	Inactive
X	ILMN_1859393	HS.128035	124458830	rs148427704	4588769	A	0.05	0.29	0.14	0.0304	0.04	-0.45	0.11	3.03e-05	NA
X	ILMN_1759633	REPS2	17166054	rs77142463	91829766	G	0.04	-0.23	0.16	0.155	0.03	0.53	0.13	3.03e-05	Inactive
X	ILMN_1810577	RPS4X	71496010	rs76139390	124149716	C	0.07	-0.08	0.1	0.414	0.08	-0.28	0.07	3.03e-05	Escape
X	ILMN_2371700	UCHL5IP	152713248	rs5928232	33334346	A	0.3	0.08	0.07	0.222	0.34	-0.2	0.05	3.04e-05	NA
X	ILMN_2073604	EBP	48385586	rs2182287	73290162	G	0.37	0.03	0.06	0.628	0.34	0.2	0.05	3.05e-05	Unknown
X	ILMN_2051972	GPC3	132670248	rs5913122	79125492	G	0.48	0.03	0.06	0.61	0.45	-0.18	0.04	3.05e-05	Inactive
X	ILMN_1703034	MAGEB10	27840532	rs142296822	136273154	A	0.1	0.06	0.1	0.524	0.08	0.32	0.08	3.05e-05	NA
X	ILMN_1775742	RNF128	106039962	rs2571785	91093776	A	0.25	-0.08	0.07	0.252	0.23	-0.23	0.05	3.05e-05	Unknown
X	ILMN_1734190	TCEAL3	102864726	rs150238362	15765196	A	0.03	0	0.18	0.99	0.03	-0.53	0.13	3.07e-05	Unknown
X	ILMN_1773561	RAP2C	131337452	rs12854823	138260047	T	0.14	0.04	0.09	0.657	0.16	0.26	0.06	3.09e-05	Inactive
X	ILMN_2237474	TBC1D8B	106118946	rs5985829	29274376	A	0.16	0.09	0.08	0.307	0.17	-0.24	0.06	3.09e-05	Inactive
X	ILMN_2119123	GRPR	16171546	rs5907435	142631730	A	0.44	0.04	0.06	0.485	0.41	-0.19	0.05	3.1e-05	Variable
X	ILMN_2069915	MAGEA8	149014536	rs139442850	21976652	G	0.03	0.01	0.17	0.972	0.03	-0.55	0.13	3.1e-05	NA
X	ILMN_2271568	VCX3A	6453058	rs56164611	9404272	A	0.05	0.01	0.13	0.928	0.07	0.37	0.09	3.1e-05	NA
X	ILMN_2153936	FAM9B	8995944	rs1488334	121158020	G	0.18	0.11	0.08	0.175	0.19	-0.22	0.05	3.11e-05	Variable
X	ILMN_1656399	TCEAL8	102508026	rs148233318	94473133	T	0.02	0.06	0.21	0.776	0.02	-0.62	0.15	3.11e-05	Unknown
X	ILMN_1659895	MSN	64961526	rs138020586	142602173	A	0.04	0.2	0.16	0.192	0.03	0.57	0.14	3.12e-05	Inactive
X	ILMN_1759117	XK	37590914	rs5956809	117028489	G	0.07	-0.05	0.12	0.703	0.09	0.34	0.08	3.12e-05	Variable
X	ILMN_1738003	POU3F4	82764356	rs6625409	68369533	C	0.42	0.01	0.06	0.934	0.41	-0.18	0.04	3.13e-05	Unknown
X	ILMN_1757689	CT45A4	134963386	rs73209484	58438476	T	0.27	0.1	0.07	0.148	0.27	-0.2	0.05	3.16e-05	NA
X	ILMN_1652082	ELF4	129199090	rs2746445	127991358	T	0.06	0.09	0.13	0.502	0.06	0.38	0.09	3.16e-05	Inactive
X	ILMN_2367186	PIGA	15339034	rs142771942	93920891	T	0.04	0.01	0.15	0.924	0.05	-0.44	0.1	3.16e-05	Inactive
X	ILMN_1691076	TEX11	69748950	rs717919	144820298	T	0.15	0	0.08	0.953	0.17	-0.25	0.06	3.2e-05	Unknown
X	ILMN_1867069	HS.445500	78218878	rs141138279	54848401	G	0.03	-0.28	0.17	0.0975	0.03	-0.5	0.12	3.21e-05	NA
X	ILMN_1842602	HS.496187	56149488	rs12559451	77981431	A	0.12	-0.12	0.09	0.187	0.12	-0.28	0.07	3.21e-05	NA
X	ILMN_2140510	KLHL13	117031838	rs73624970	41853106	G	0.07	-0.04	0.12	0.72	0.06	0.37	0.09	3.21e-05	Inactive
X	ILMN_1662886	KLHL34	21673970	rs150761004	137339182	T	0.03	-0.12	0.18	0.492	0.03	-0.51	0.12	3.21e-05	Unknown
X	ILMN_1804137	ATP11C	138809036	rs73250662	100271547	G	0.06	-0.23	0.12	0.061	0.07	0.36	0.09	3.22e-05	Inactive
X	ILMN_2298028	GPR173	53107064	rs1293906	32034270	T	0.13	0.01	0.09	0.907	0.16	-0.25	0.06	3.23e-05	Inactive
X	ILMN_1762018	FLJ32867	27478908	rs17332335	105015016	G	0.03	0.4	0.19	0.0301	0.03	-0.56	0.13	3.25e-05	NA
X	ILMN_2383383	PIR	15474078	rs140365868	42555899	G	0.02	0.12	0.22	0.582	0.02	-0.62	0.15	3.25e-05	Variable
X	ILMN_1803671	SSX1	48116632	rs7892288	140004511	A	0.12	0.03	0.09	0.748	0.1	-0.31	0.07	3.25e-05	Unknown
X	ILMN_1795754	CLIC2	154505810	rs41304066	106847198	T	0.19	-0.05	0.08	0.495	0.19	0.24	0.06	3.26e-05	Inactive
X	ILMN_1674187	LOC644402	52069334	rs11797838	141175428	T	0.1	0.15	0.1	0.148	0.09	-0.31	0.07	3.26e-05	NA
X	ILMN_2367126	ALAS2	55035574	rs12851426	31240185	C	0.26	-0.13	0.07	0.0575	0.25	-0.21	0.05	3.28e-05	Inactive
X	ILMN_2256081	DNASE1L1	153637952	rs5951428	22353262	T	0.4	0.07	0.06	0.289	0.42	0.19	0.05	3.28e-05	Inactive
X	ILMN_1775634	AGTR2	115305630	rs5920256	143933240	G	0.38	-0.1	0.06	0.0942	0.37	-0.18	0.04	3.29e-05	Inactive
X	ILMN_1788786	GLRA2	14749566	rs77302510	136367851	A	0.1	-0.05	0.1	0.624	0.09	0.32	0.08	3.3e-05	Inactive
X	ILMN_1677552	LOC653092	144900126	rs5934532	9115969	C	0.37	0.05	0.06	0.451	0.37	0.19	0.05	3.3e-05	NA
X	ILMN_2125618	SMEK3P	27479036	rs142827883	130795822	T	0.03	0.06	0.17	0.727	0.03	-0.58	0.14	3.3e-05	NA
X	ILMN_2180677	ARMCX1	100809434	rs12556854	6819977	T	0.26	-0.01	0.07	0.843	0.27	0.2	0.05	3.32e-05	Inactive
X	ILMN_1689432	LOC347411	40483042	rs647543	97083736	G	0.28	-0.11	0.07	0.112	0.26	0.21	0.05	3.33e-05	NA
X	ILMN_1719028	LOC645769	13669430	rs3924505	34422719	C	0.14	-0.03	0.09	0.751	0.14	0.27	0.06	3.33e-05	NA
X	ILMN_1880341	HS.187816	3202376	rs4827003	38903328	T	0.32	-0.01	0.06	0.827	0.33	-0.2	0.05	3.35e-05	NA
X	ILMN_1710847	MAGEB16	35820338	rs78655487	101262906	T	0.05	0.03	0.13	0.819	0.05	-0.42	0.1	3.35e-05	NA
X	ILMN_1700918	GAGE6	49304054	rs73192701	7218352	C	0.17	0.08	0.08	0.313	0.16	0.24	0.06	3.36e-05	NA
X	ILMN_2181306	SPACA5B	47867314	rs12846558	47185756	C	0.28	-0.03	0.07	0.686	0.26	0.22	0.05	3.36e-05	NA
X	ILMN_1781356	TSC22D3	107018632	rs139031520	33433449	C	0.02	0.47	0.24	0.0528	0.01	-0.74	0.18	3.36e-05	Inactive
X	ILMN_1698304	LOC642969	77224737	rs143866271	93430734	G	0.07	0.03	0.12	0.814	0.07	-0.36	0.09	3.37e-05	NA
X	ILMN_1762534	CXORF22	36007880	rs5906304	46863188	A	0.14	0.08	0.09	0.348	0.14	0.26	0.06	3.38e-05	NA
X	ILMN_2246382	MAGED1	51637828	rs142885757	42933899	A	0.06	-0.19	0.13	0.135	0.05	0.42	0.1	3.4e-05	Inactive
X	ILMN_2400583	USP9X	41095632	rs5969221	86716017	T	0.32	0.04	0.06	0.564	0.32	-0.19	0.05	3.4e-05	Escape
X	ILMN_1777347	LOC647841	149108000	rs5970629	22660468	A	0.07	0	0.12	0.997	0.07	-0.33	0.08	3.41e-05	NA
X	ILMN_1686457	LOC653349	72064830	rs112600262	115044902	T	0.06	-0.08	0.12	0.494	0.05	0.43	0.1	3.41e-05	NA
X	ILMN_1777194	ZNF157	47273026	rs28822686	57384588	T	0.05	0.12	0.14	0.39	0.05	0.4	0.1	3.41e-05	Variable
X	ILMN_1698324	AVPR2	153172376	rs149667984	13223769	T	0.03	-0.03	0.17	0.877	0.03	0.51	0.12	3.42e-05	Variable
X	ILMN_2321975	PPEF1	18842096	rs5917884	39697782	T	0.19	0.06	0.08	0.431	0.19	-0.22	0.05	3.42e-05	Variable
X	ILMN_1802834	LOC649999	134229406	rs113007951	2934605	T	0.11	-0.1	0.1	0.313	0.1	0.3	0.07	3.43e-05	NA
X	ILMN_1698191	SCML2	18258281	rs5955926	17584362	T	0.02	0.28	0.24	0.242	0.02	0.64	0.15	3.43e-05	Inactive
X	ILMN_1658067	LOC647474	139114868	rs66480872	2921709	C	0.04	-0.05	0.15	0.725	0.04	-0.46	0.11	3.44e-05	NA
X	ILMN_1773153	LOC650111	63653842	rs2093126	89320696	C	0.34	-0.06	0.06	0.338	0.33	0.19	0.05	3.44e-05	NA
X	ILMN_1703369	LOC647474	139114534	rs5943441	109022431	T	0.12	-0.15	0.09	0.119	0.13	0.27	0.06	3.45e-05	NA
X	ILMN_1706813	SLC6A14	115592052	rs2223401	141202808	A	0.15	-0.04	0.09	0.616	0.15	0.25	0.06	3.45e-05	Inactive
X	ILMN_1892608	HS.76704	66949478	rs12400794	32296509	T	0.24	0.07	0.07	0.294	0.26	-0.2	0.05	3.46e-05	NA
X	ILMN_1714718	CXORF59	36163020	rs1304620	141075781	T	0.21	-0.03	0.07	0.657	0.18	0.25	0.06	3.47e-05	NA
X	ILMN_1662141	LOC648603	48635236	rs2023750	9591146	A	0.42	-0.08	0.06	0.215	0.44	0.18	0.04	3.47e-05	NA
X	ILMN_1710768	ZNF673	46333896	rs147236400	31709562	A	0.03	-0.04	0.18	0.827	0.03	0.59	0.14	3.47e-05	NA
X	ILMN_1667018	ACE2	15579364	rs11798181	112946446	T	0.03	0.22	0.18	0.216	0.03	-0.51	0.12	3.48e-05	Escape
X	ILMN_1843756	HS.575725	45624442	rs146718504	67607471	T	0.02	0.01	0.21	0.972	0.03	-0.5	0.12	3.48e-05	NA
X	ILMN_1675974	LOC644026	102001478	rs12687246	125942471	G	0.28	-0.03	0.07	0.616	0.3	0.2	0.05	3.48e-05	NA
X	ILMN_1768097	RPGR	38128944	rs11795726	32050015	T	0.46	0.04	0.06	0.482	0.45	-0.19	0.05	3.48e-05	Inactive
X	ILMN_1796138	BMX	15568078	rs7881691	122935952	T	0.27	0.03	0.07	0.649	0.27	0.2	0.05	3.49e-05	Variable
X	ILMN_1660741	ATP2B3	152848140	rs200449238	108296736	T	0.45	-0.02	0.06	0.765	0.44	-0.19	0.05	3.5e-05	Inactive
X	ILMN_1741729	LOC653580	140336798	rs7065756	121460600	T	0.02	0.16	0.21	0.435	0.03	-0.59	0.14	3.5e-05	NA
X	ILMN_1784552	LOC728343	101502194	rs143853548	144973933	C	0.07	-0.21	0.11	0.059	0.08	-0.34	0.08	3.51e-05	NA
X	ILMN_1777550	ARL13A	100242494	rs111970973	87753640	A	0.05	0.05	0.13	0.707	0.06	-0.38	0.09	3.52e-05	NA
X	ILMN_1707469	BMP2KL	73406664	rs5944390	26274244	C	0.03	-0.05	0.17	0.776	0.04	0.49	0.12	3.52e-05	NA
X	ILMN_1707799	DGKK	50114810	rs143765620	12997049	C	0.04	-0.03	0.16	0.845	0.03	0.52	0.13	3.52e-05	NA
X	ILMN_2234730	H2BFXP	103230876	rs112898631	93737855	A	0.19	-0.08	0.08	0.305	0.17	-0.24	0.06	3.52e-05	NA
X	ILMN_1804654	LOC442448	46421430	rs55908880	143194531	C	0.02	-0.13	0.2	0.51	0.03	0.52	0.13	3.53e-05	NA
X	ILMN_1798224	JARID1C	53221902	rs144753320	16012205	G	0.02	-0.21	0.19	0.286	0.02	-0.67	0.16	3.54e-05	NA
X	ILMN_1729965	LOC347487	139038202	rs147164352	134504086	G	0.02	-0.23	0.19	0.23	0.03	0.48	0.12	3.54e-05	NA
X	ILMN_1712774	IRS4	107975982	rs5925902	23761448	A	0.3	-0.04	0.07	0.586	0.28	-0.22	0.05	3.55e-05	NA
X	ILMN_1749478	TCEAL3	102864650	rs112744769	92758361	C	0.06	-0.11	0.13	0.402	0.06	0.39	0.09	3.55e-05	Unknown
X	ILMN_2143261	CXORF40B	149100686	rs62592640	102507143	C	0.18	-0.07	0.08	0.374	0.2	-0.22	0.05	3.57e-05	NA
X	ILMN_2272251	ASB11	15333578	X:53776196_A_T	53776196	A	0.21	0	0.07	0.963	0.21	-0.22	0.05	3.59e-05	Variable
X	ILMN_1793386	MED12	70361798	rs55678537	57903657	T	0.19	0.05	0.08	0.505	0.2	0.23	0.06	3.59e-05	Inactive
X	ILMN_1703886	SLC16A2	73753366	rs73249455	148197826	A	0.04	-0.17	0.15	0.248	0.04	-0.45	0.11	3.59e-05	Inactive
X	ILMN_1726617	ZNF182	47847990	rs1770622	92359839	T	0.05	-0.17	0.14	0.228	0.05	-0.42	0.1	3.59e-05	Inactive
X	ILMN_1773958	LOC642450	114969780	rs1117706	128440787	G	0.41	-0.02	0.06	0.755	0.4	0.18	0.04	3.6e-05	NA
X	ILMN_1654973	LOC642804	148155586	rs138815393	125810266	G	0.02	0.25	0.21	0.244	0.01	0.81	0.2	3.61e-05	NA
X	ILMN_1783832	GAGE6	49330160	rs60987445	14260587	A	0.04	-0.28	0.17	0.0943	0.04	0.44	0.11	3.62e-05	NA
X	ILMN_1712887	SLC10A3	153715866	rs3008932	40210362	C	0.27	0.01	0.07	0.858	0.29	0.2	0.05	3.62e-05	Inactive
X	ILMN_1666885	ATRX	77041492	rs5949312	93691196	A	0.2	-0.1	0.07	0.198	0.2	-0.23	0.05	3.64e-05	Inactive
X	ILMN_1766757	LOC286411	139780248	rs111381794	12354170	G	0.03	-0.2	0.19	0.284	0.03	0.53	0.13	3.65e-05	NA
X	ILMN_1657222	LOC648972	52207763	rs5953380	44149905	A	0.1	0.03	0.1	0.753	0.07	-0.36	0.09	3.66e-05	NA
X	ILMN_2391245	PABPC5	90691022	rs12559789	28462507	T	0.18	0.06	0.08	0.456	0.19	-0.23	0.06	3.66e-05	Unknown
X	ILMN_1765082	RBM10	47045938	rs141727789	22019867	A	0.35	-0.01	0.06	0.862	0.32	-0.2	0.05	3.66e-05	Inactive
X	ILMN_1805366	TBC1D8B	106092708	rs1279797	123326088	G	0.44	0	0.06	0.981	0.44	0.18	0.04	3.66e-05	Inactive
X	ILMN_1741156	ARMCX5	101858690	rs112228323	41120092	T	0.14	-0.07	0.09	0.426	0.13	0.27	0.06	3.67e-05	Unknown
X	ILMN_1727798	MOSPD1	134021874	rs73202007	10433670	T	0.03	-0.08	0.17	0.651	0.04	-0.47	0.11	3.67e-05	Inactive
X	ILMN_1758104	PRPS2	12842100	X:85000739_A_G	85000739	G	0.09	0.2	0.1	0.0554	0.1	-0.3	0.07	3.67e-05	Inactive
X	ILMN_1796927	ZNF449	134497142	rs151119565	89543710	T	0.01	0.11	0.25	0.67	0.02	0.62	0.15	3.67e-05	Inactive
X	ILMN_1657554	TSPYL2	53117354	rs6524248	82739888	C	0.09	0.05	0.11	0.678	0.08	0.33	0.08	3.68e-05	Inactive
X	ILMN_1749799	NSBP1	80377042	rs724982	83563344	A	0.41	0.04	0.06	0.489	0.4	0.18	0.04	3.69e-05	NA
X	ILMN_1756550	NUP62CL	106366764	rs12837314	130974960	T	0.38	0.08	0.06	0.176	0.37	0.19	0.05	3.7e-05	Variable
X	ILMN_1728334	LOC340527	71360538	rs6638770	8247055	C	0.11	-0.08	0.1	0.437	0.12	-0.29	0.07	3.71e-05	NA
X	ILMN_1739042	LOC642995	76776564	rs62589840	32214825	G	0.38	0	0.06	0.971	0.37	-0.19	0.05	3.73e-05	NA
X	ILMN_1657874	LOC643293	148616222	rs79238783	23675525	G	0.46	0.03	0.06	0.611	0.45	0.19	0.05	3.73e-05	NA
X	ILMN_1700681	CD99L2	149935014	rs5924043	86744178	A	0.33	-0.02	0.06	0.794	0.32	-0.2	0.05	3.75e-05	Inactive
X	ILMN_1672783	CT45A4	134891442	rs72607690	119489618	A	0.18	0.04	0.08	0.616	0.16	-0.25	0.06	3.75e-05	NA
X	ILMN_1764826	TFE3	48886378	rs12382299	12947394	G	0.3	0.12	0.07	0.0767	0.29	0.2	0.05	3.76e-05	Inactive
X	ILMN_1711466	LOC642903	116756978	rs146678636	67787367	T	0.01	-0.01	0.26	0.973	0.02	0.62	0.15	3.77e-05	NA
X	ILMN_1741719	TEX13A	104463906	rs12398507	93526185	C	0.05	0.11	0.13	0.399	0.06	0.37	0.09	3.77e-05	NA
X	ILMN_1651643	ASB11	15332540	rs991071	141952117	G	0.05	-0.2	0.15	0.163	0.04	0.44	0.11	3.81e-05	Variable
X	ILMN_2056975	HPRT1	133634310	rs4581184	125838287	G	0.28	-0.05	0.07	0.447	0.28	0.2	0.05	3.81e-05	Inactive
X	ILMN_1665332	LOC653157	148607700	rs6628658	31965592	C	0.27	-0.05	0.07	0.486	0.28	0.21	0.05	3.81e-05	NA
X	ILMN_1676447	GPR173	53078614	rs2064336	149544089	A	0.37	0.03	0.06	0.583	0.36	0.19	0.05	3.83e-05	Inactive
X	ILMN_1771554	LOC389906	3871088	rs12846394	44539563	C	0.1	-0.05	0.1	0.628	0.11	0.28	0.07	3.83e-05	NA
X	ILMN_1652017	PPEF1	18845876	rs5909204	18716672	T	0.49	-0.29	0.06	1.48e-06	0.5	-0.17	0.04	3.83e-05	Variable
X	ILMN_1661624	ARSD	2831832	rs4543672	142653622	C	0.42	0.03	0.06	0.684	0.42	0.17	0.04	3.84e-05	Escape
X	ILMN_1732705	HCFC1	153213100	rs4497124	128337195	T	0.42	-0.01	0.06	0.827	0.41	-0.19	0.05	3.84e-05	Variable
X	ILMN_1679092	RAB9B	103080140	rs10156914	23118533	G	0.11	0.1	0.09	0.272	0.1	0.31	0.07	3.85e-05	Inactive
X	ILMN_1675083	F8	154064626	rs28454585	143566381	T	0.12	0.02	0.1	0.803	0.12	0.27	0.07	3.86e-05	Inactive
X	ILMN_1691563	GAGE12I	49342274	rs140569707	58470368	A	0.07	0.03	0.12	0.824	0.07	0.35	0.09	3.86e-05	NA
X	ILMN_1798448	IDS	148568730	rs142745043	123991005	T	0.03	0.15	0.2	0.44	0.02	-0.64	0.16	3.86e-05	Inactive
X	ILMN_1715551	GABRA3	151336840	rs41298470	39238335	C	0.01	-0.03	0.27	0.912	0.01	-0.8	0.19	3.87e-05	Variable
X	ILMN_2247572	SSX1	48126632	rs140435461	13103837	A	0.03	0.18	0.17	0.3	0.03	-0.5	0.12	3.87e-05	Unknown
X	ILMN_1808418	MAGEB4	30262270	rs5909632	118664198	A	0.07	-0.16	0.12	0.166	0.08	0.33	0.08	3.88e-05	NA
X	ILMN_1757915	GAGE1	49370688	rs141498696	64590743	T	0.02	0.12	0.23	0.618	0.02	0.66	0.16	3.89e-05	NA
X	ILMN_1685798	MAGEA6	151936094	rs73194426	7564346	A	0.04	-0.04	0.16	0.797	0.04	-0.49	0.12	3.89e-05	NA
X	ILMN_2258977	XAGE1	52512088	rs11795541	7344531	G	0.38	0.05	0.06	0.44	0.36	0.19	0.05	3.9e-05	NA
X	ILMN_2041971	TRMT2B	100265116	rs59960542	7473688	G	0.04	0.16	0.15	0.267	0.04	0.48	0.12	3.91e-05	Inactive
X	ILMN_1791250	EDA	68836478	rs5958493	123595936	C	0.12	-0.15	0.09	0.0998	0.14	-0.26	0.06	3.92e-05	Inactive
X	ILMN_1676348	CXORF36	45022064	rs139561337	144331643	T	0.02	-0.19	0.22	0.39	0.02	-0.61	0.15	3.93e-05	NA
X	ILMN_1783905	LUZP4	114541694	rs147474871	121468691	A	0.01	0.09	0.28	0.739	0.02	-0.7	0.17	3.93e-05	NA
X	ILMN_2153572	MAGEA3	151934676	rs182526117	86240087	T	0.03	-0.17	0.17	0.29	0.03	0.51	0.12	3.93e-05	NA
X	ILMN_1679838	WBP5	102611504	rs5907185	140897773	C	0.25	0.03	0.07	0.652	0.23	0.21	0.05	3.93e-05	Variable
X	ILMN_1668505	LOC652887	30260270	rs11095095	6273520	A	0.26	0.11	0.07	0.113	0.24	0.21	0.05	3.94e-05	NA
X	ILMN_1789398	RP13-360B22.2	109416888	rs4844277	70142139	C	0.06	-0.11	0.13	0.387	0.05	0.4	0.1	3.94e-05	NA
X	ILMN_1652650	SH3KBP1	19817788	rs73197278	21120220	T	0.08	-0.11	0.11	0.355	0.09	0.32	0.08	3.94e-05	Inactive
X	ILMN_1795304	CRLF2	1327734	rs140393106	113288844	A	0.03	-0.12	0.17	0.473	0.03	-0.55	0.13	3.95e-05	NA
X	ILMN_1731640	MGC39900	103217272	rs148723814	145945774	T	0.04	-0.04	0.15	0.766	0.04	0.45	0.11	3.95e-05	NA
X	ILMN_1739343	SPACA5B	47867266	rs140485448	130424446	G	0.05	0.14	0.14	0.3	0.05	0.44	0.11	3.95e-05	NA
X	ILMN_1728204	LOC653310	151885544	rs147420596	97292230	A	0.03	-0.12	0.17	0.482	0.03	0.52	0.13	3.97e-05	NA
X	ILMN_2336803	RPGR	38158230	rs1476467	10073864	A	0.12	0.12	0.09	0.178	0.11	-0.28	0.07	3.97e-05	Inactive
X	ILMN_1798163	UPF3B	118968106	rs697500	68045068	A	0.47	0.06	0.06	0.355	0.46	-0.18	0.04	3.98e-05	Inactive
X	ILMN_1802389	CXORF48	134292164	rs12156998	100155864	C	0.19	0.1	0.08	0.187	0.2	0.22	0.05	3.99e-05	NA
X	ILMN_1837220	HS.527535	47784616	rs12006713	150512593	T	0.04	0.24	0.15	0.112	0.05	-0.39	0.09	4e-05	NA
X	ILMN_1659484	MAGEC3	140985354	rs17252914	149625208	A	0.24	0.07	0.07	0.329	0.26	-0.2	0.05	4.02e-05	Escape
X	ILMN_1795756	CNKSR2	21667145	rs73491906	77849249	A	0.06	-0.08	0.13	0.552	0.04	-0.44	0.11	4.03e-05	Variable
X	ILMN_1652196	CTAG1A	153813450	rs146975047	8697383	T	0.02	0.11	0.19	0.576	0.01	-0.88	0.22	4.03e-05	NA
X	ILMN_1896406	HS.555260	57932334	rs146458411	32118664	G	0.02	-0.26	0.24	0.279	0.02	-0.73	0.18	4.04e-05	NA
X	ILMN_1680265	LOC650325	66594314	rs41309661	22269450	A	0.1	-0.01	0.1	0.907	0.1	0.28	0.07	4.04e-05	NA
X	ILMN_1670493	VCX2	7812160	rs113671661	115927732	G	0.07	-0.2	0.12	0.111	0.05	0.39	0.1	4.04e-05	NA
X	ILMN_1683520	MGC42638	84189658	rs210006	129235496	A	0.33	-0.01	0.06	0.847	0.31	-0.19	0.05	4.05e-05	NA
X	ILMN_1653274	NUDT10	51079746	rs35498471	120896195	C	0.05	0.11	0.14	0.426	0.04	0.47	0.11	4.06e-05	Inactive
X	ILMN_2128697	SPACA5	47863815	rs138331576	95873900	G	0.08	0.01	0.11	0.906	0.09	-0.33	0.08	4.06e-05	NA
X	ILMN_1737961	DCAF12L2	125298932	rs141151425	144732047	C	0.11	-0.14	0.09	0.154	0.12	-0.28	0.07	4.07e-05	Unknown
X	ILMN_1846771	HS.389313	3730252	rs17323024	99483505	G	0.31	-0.07	0.07	0.296	0.32	0.18	0.05	4.08e-05	NA
X	ILMN_1652736	RPS6KA3	20168468	rs5936110	16200063	G	0.11	0.05	0.1	0.618	0.1	0.31	0.08	4.09e-05	Inactive
X	ILMN_2382998	ZCCHC16	111698766	rs2144385	32733433	C	0.1	-0.12	0.1	0.226	0.1	0.3	0.07	4.09e-05	Escape
X	ILMN_1715404	GPR174	78427050	rs186217321	118794897	T	0.03	0.02	0.19	0.917	0.02	-0.56	0.14	4.1e-05	Variable
X	ILMN_1780117	LOC644621	134326974	rs72611220	145924793	G	0.24	0.06	0.07	0.414	0.26	0.21	0.05	4.1e-05	NA
X	ILMN_1804775	LOC648500	149114532	rs58120419	75430450	T	0.07	0.34	0.11	0.00272	0.06	0.34	0.08	4.1e-05	NA
X	ILMN_1724283	LOC653937	149939702	rs150558194	68442084	C	0.18	0.1	0.08	0.206	0.18	-0.23	0.06	4.1e-05	NA
X	ILMN_1664439	TAF1	70684122	rs752189833	22957289	A	0.02	0.04	0.19	0.828	0.01	-0.78	0.19	4.1e-05	Inactive
X	ILMN_1711729	LOC442454	56763990	rs5908856	143058707	A	0.11	0.17	0.1	0.0891	0.13	-0.27	0.07	4.12e-05	NA
X	ILMN_1715638	GAGE4	49197622	rs2411795	78731380	T	0.04	-0.13	0.15	0.372	0.04	0.45	0.11	4.13e-05	NA
X	ILMN_1660283	H2BFWT	103265972	rs6649175	123330792	C	0.28	-0.03	0.07	0.644	0.3	-0.2	0.05	4.13e-05	NA
X	ILMN_2046683	NAP1L2	72432454	rs5927103	32856791	C	0.48	-0.07	0.06	0.252	0.47	-0.19	0.05	4.15e-05	Inactive
X	ILMN_2372698	RGN	46952324	rs5934138	13911184	C	0.46	-0.17	0.06	0.00492	0.47	-0.18	0.04	4.15e-05	Inactive
X	ILMN_1894969	HS.563667	71251548	rs2771519	89006202	T	0.02	0.03	0.22	0.908	0.02	0.61	0.15	4.16e-05	NA
X	ILMN_1780057	RENBP	153200946	rs4830499	13422758	T	0.4	0.07	0.06	0.271	0.42	0.18	0.04	4.17e-05	Escape
X	ILMN_1732615	ASMTL	1522238	rs73219779	111508002	A	0.21	-0.03	0.07	0.724	0.22	0.22	0.05	4.18e-05	Escape
X	ILMN_1778623	PAGE1	49455874	rs2040416	42739460	A	0.04	-0.05	0.17	0.75	0.05	-0.41	0.1	4.18e-05	NA
X	ILMN_1734679	LOC644756	77423002	rs142541148	28937938	G	0.01	-0.19	0.26	0.449	0.02	0.74	0.18	4.19e-05	NA
X	ILMN_1714749	PHF6	133559588	rs139859680	147988453	A	0.03	-0.03	0.18	0.859	0.04	0.5	0.12	4.19e-05	Inactive
X	ILMN_1781222	XGPY2	2692832	rs4562503	70107742	G	0.07	0.05	0.12	0.675	0.06	0.37	0.09	4.21e-05	NA
X	ILMN_1859374	HS.496897	142712284	rs185331262	114697826	T	0.03	0.23	0.18	0.201	0.02	-0.6	0.15	4.23e-05	NA
X	ILMN_1683598	ACSL4	108885002	rs989492	6169179	A	0.36	-0.04	0.07	0.564	0.37	0.19	0.05	4.25e-05	Inactive
X	ILMN_1665639	SSX2	52731631	rs2368669	71461511	G	0.05	0.02	0.14	0.864	0.05	0.41	0.1	4.25e-05	NA
X	ILMN_1707807	RNF128	105970566	rs17312192	24234646	T	0.03	0.03	0.17	0.864	0.02	-0.58	0.14	4.26e-05	Unknown
X	ILMN_1701700	KLHL4	86924786	rs138377830	39357790	A	0.04	-0.02	0.16	0.924	0.03	-0.51	0.13	4.27e-05	Inactive
X	ILMN_2328776	MST4	131209324	rs723915	92130843	A	0.37	-0.06	0.07	0.355	0.38	-0.19	0.05	4.28e-05	Inactive
X	ILMN_2319424	GYG2	2800604	rs112888632	74755090	C	0.07	0.08	0.12	0.506	0.07	-0.34	0.08	4.29e-05	Escape
X	ILMN_1698213	RBM3	48434806	rs1031951	121549277	G	0.31	-0.04	0.07	0.557	0.29	0.2	0.05	4.3e-05	Variable
X	ILMN_1748803	ZDHHC9	128977728	rs113802590	106879384	A	0.03	-0.15	0.18	0.393	0.02	-0.58	0.14	4.3e-05	Inactive
X	ILMN_1806914	FATE1	150891560	rs12558785	89242354	T	0.11	-0.1	0.09	0.279	0.13	0.27	0.07	4.31e-05	Unknown
X	ILMN_1844882	HS.16360	106182754	rs746762874	102457470	C	0.02	-0.17	0.23	0.458	0.03	0.53	0.13	4.33e-05	NA
X	ILMN_1710312	TMEM31	102968792	rs138416860	12680435	G	0.01	0.86	0.27	0.00152	0.02	-0.67	0.16	4.34e-05	NA
X	ILMN_1684931	GPR119	129518694	rs7050668	20770021	G	0.29	0.06	0.07	0.332	0.3	-0.2	0.05	4.36e-05	NA
X	ILMN_1748928	LOC650024	134303520	rs5916754	105455775	T	0.1	0.04	0.1	0.666	0.1	0.3	0.07	4.36e-05	NA
X	ILMN_2162564	DYNLT3	37698476	rs6608524	115654928	A	0.15	0.09	0.08	0.258	0.16	-0.25	0.06	4.37e-05	Inactive
X	ILMN_1681603	UBE2A	118715120	rs5948732	6496846	A	0.27	-0.01	0.07	0.88	0.28	0.21	0.05	4.37e-05	Inactive
X	ILMN_1659077	CD40LG	135742392	rs112872250	18018585	G	0.02	-0.33	0.22	0.135	0.02	-0.6	0.15	4.4e-05	Variable
X	ILMN_1653129	CSTF2	100095802	rs2558363	92256883	A	0.07	-0.16	0.12	0.179	0.07	-0.34	0.08	4.4e-05	Inactive
X	ILMN_1661344	LOC647839	140714204	rs7056866	38232213	G	0.25	0	0.07	0.989	0.24	0.21	0.05	4.41e-05	NA
X	ILMN_1670627	CT45A5	134948002	rs188987853	144424257	T	0.38	-0.08	0.06	0.225	0.4	0.18	0.04	4.44e-05	NA
X	ILMN_2324202	GABRE	151122266	rs4827194	39947936	T	0.17	-0.06	0.08	0.485	0.19	-0.23	0.06	4.44e-05	Variable
X	ILMN_1799535	GJB1	70444912	rs146326138	125135267	A	0.02	0.02	0.22	0.926	0.02	-0.68	0.17	4.44e-05	Unknown
X	ILMN_1691926	HADH2	53458518	rs145798030	136186952	T	0.08	-0.22	0.11	0.057	0.07	-0.36	0.09	4.47e-05	NA
X	ILMN_1651789	VCX2	8433486	rs12853674	106134938	T	0.08	0.04	0.11	0.699	0.07	0.32	0.08	4.47e-05	NA
X	ILMN_1790985	DJ341D10.1	100213374	rs5932458	127686805	G	0.04	0.3	0.15	0.0412	0.06	-0.39	0.1	4.5e-05	NA
X	ILMN_1664675	ARMCX3	100878376	rs5963183	40380209	T	0.49	0.02	0.06	0.712	0.49	0.18	0.04	4.52e-05	Inactive
X	ILMN_1815392	ACTRT1	127185284	rs138020222	3491357	C	0.32	-0.07	0.07	0.284	0.31	0.19	0.05	4.53e-05	NA
X	ILMN_1757896	ARSH	2951378	rs12860061	30543638	A	0.5	-0.06	0.06	0.319	0.49	-0.18	0.04	4.53e-05	Escape
X	ILMN_2396551	GAGE1	49370826	rs141720930	115810380	A	0.06	0.03	0.13	0.825	0.06	-0.39	0.1	4.53e-05	NA
X	ILMN_1664001	ARSF	3030452	rs5918354	42209090	G	0.15	-0.16	0.09	0.0605	0.17	-0.23	0.06	4.56e-05	Escape
X	ILMN_1753450	ATXN3L	13337090	rs141104322	128902027	A	0.02	0.15	0.2	0.464	0.02	0.62	0.15	4.56e-05	NA
X	ILMN_1671416	CXORF24	47343062	rs62591019	33253361	C	0.15	0	0.08	1	0.15	-0.26	0.06	4.56e-05	NA
X	ILMN_1817377	HS.530359	103367672	rs1999126	148605888	A	0.36	-0.01	0.06	0.87	0.35	0.19	0.05	4.56e-05	NA
X	ILMN_1814230	MTCP1	154290216	rs4439309	150225260	C	0.46	0.05	0.06	0.392	0.49	-0.18	0.04	4.56e-05	Inactive
X	ILMN_1707002	TMLHE	154720306	rs145118284	6245157	A	0.04	0.01	0.15	0.962	0.05	0.38	0.09	4.56e-05	Inactive
X	ILMN_1806599	LOC642939	3752064	rs2205007	125110937	C	0.48	-0.01	0.06	0.906	0.49	-0.18	0.04	4.57e-05	NA
X	ILMN_2060449	MAGEB6	26213324	rs141857871	105677544	T	0.01	0.05	0.25	0.858	0.02	0.57	0.14	4.57e-05	NA
X	ILMN_2278413	VCX2	6452580	rs1493007	88236598	T	0.44	-0.09	0.06	0.12	0.45	0.18	0.04	4.57e-05	NA
X	ILMN_2180864	RPS26P11	71264308	rs7062464	141237134	G	0.03	-0.13	0.18	0.47	0.04	0.48	0.12	4.58e-05	NA
X	ILMN_1684563	SPIN4	62567208	rs5986952	153339468	A	0.03	-0.16	0.17	0.334	0.04	0.44	0.11	4.58e-05	Inactive
X	ILMN_2391931	SLC35A2	48763676	rs5953820	142324247	G	0.43	0.01	0.06	0.911	0.4	0.18	0.05	4.6e-05	Inactive
X	ILMN_1896420	HS.545993	128579610	rs17312085	146157952	A	0.09	0.03	0.1	0.745	0.1	0.31	0.07	4.63e-05	NA
X	ILMN_1720606	LRCH2	114345682	rs5917295	39184158	T	0.12	-0.01	0.1	0.947	0.1	-0.3	0.07	4.64e-05	Inactive
X	ILMN_1684984	MAGED2	54834196	rs145530320	51083977	G	0.02	0.65	0.24	0.00651	0.02	0.72	0.18	4.64e-05	Inactive
X	ILMN_1900123	HS.130590	63625838	rs6631583	32464478	T	0.47	0.06	0.06	0.289	0.47	-0.18	0.04	4.65e-05	NA
X	ILMN_1765355	NOX1	100117746	rs113036770	97692481	A	0.01	-0.1	0.27	0.703	0.02	-0.64	0.16	4.65e-05	Escape
X	ILMN_1754260	NXF4	101823466	rs17341330	33350105	A	0.29	-0.04	0.07	0.589	0.27	-0.2	0.05	4.65e-05	NA
X	ILMN_2397406	AMELX	11316828	rs7886723	43980709	C	0.44	0.03	0.06	0.662	0.47	0.18	0.04	4.66e-05	NA
X	ILMN_2088565	CT45A1	134869990	rs56275296	42581561	G	0.45	0.13	0.06	0.0304	0.46	-0.17	0.04	4.66e-05	NA
X	ILMN_1803852	LOC653297	151877353	rs187239414	66175263	C	0.02	0.1	0.19	0.602	0.03	-0.55	0.14	4.66e-05	NA
X	ILMN_1671808	CSAG3A	151877476	rs73225381	79905683	G	0.03	0.22	0.17	0.192	0.03	-0.57	0.14	4.68e-05	NA
X	ILMN_1778660	GPR34	41556125	rs12863896	106069028	T	0.28	0.01	0.07	0.912	0.28	-0.2	0.05	4.68e-05	Inactive
X	ILMN_1839609	HS.374460	73471448	rs1040414	95383085	G	0.27	0.04	0.07	0.585	0.26	0.2	0.05	4.69e-05	NA
X	ILMN_2198300	SPANXC	140336534	rs148509412	138272165	A	0.02	-0.01	0.21	0.958	0.02	-0.62	0.15	4.69e-05	NA
X	ILMN_2334205	ERCC6L	71424958	rs77650869	87823219	A	0.22	0.08	0.07	0.247	0.22	0.22	0.05	4.7e-05	Inactive
X	ILMN_1751885	GPR64	19007782	rs4358917	45041911	C	0.02	0.2	0.19	0.297	0.02	-0.57	0.14	4.7e-05	Inactive
X	ILMN_1778743	SMPX	21755782	rs206032	39530129	G	0.35	-0.04	0.06	0.521	0.4	0.19	0.05	4.7e-05	Inactive
X	ILMN_1675359	NKAP	119066073	rs5917614	38515168	G	0.47	-0.01	0.06	0.874	0.46	0.18	0.04	4.71e-05	Inactive
X	ILMN_1763437	CHIC1	72804354	rs45524842	119709599	G	0.04	-0.23	0.15	0.126	0.03	0.53	0.13	4.72e-05	Inactive
X	ILMN_2095078	CT47A1	120066126	rs148823264	48225974	C	0.05	-0.03	0.14	0.852	0.04	-0.46	0.11	4.72e-05	NA
X	ILMN_1720452	LONRF3	118151620	rs5935603	13567254	G	0.26	0.03	0.07	0.612	0.26	0.21	0.05	4.72e-05	Inactive
X	ILMN_1884160	HS.212476	20383148	rs149709787	46950210	T	0.03	-0.24	0.17	0.148	0.04	0.48	0.12	4.74e-05	NA
X	ILMN_1684607	MAGEA2	151902960	rs6653595	33196320	A	0.04	0.09	0.17	0.597	0.04	0.46	0.11	4.74e-05	NA
X	ILMN_1661066	LOC644596	134229512	rs5936291	148560611	A	0.13	-0.08	0.09	0.358	0.14	-0.26	0.06	4.75e-05	NA
X	ILMN_1677435	LOC646582	36467286	rs145240296	82924529	A	0.02	-0.03	0.23	0.897	0.02	0.59	0.14	4.77e-05	NA
X	ILMN_2292723	SSX2	52727910	rs5924557	16954514	T	0.33	-0.01	0.06	0.87	0.34	0.19	0.05	4.77e-05	NA
X	ILMN_1670308	GPM6B	13956722	rs148854646	6667664	C	0.04	0.11	0.15	0.444	0.05	-0.39	0.1	4.78e-05	Escape
X	ILMN_1782274	NYX	41334706	rs139991353	77410906	A	0.05	0.09	0.14	0.541	0.04	-0.45	0.11	4.79e-05	NA
X	ILMN_1725649	RAB41	69504562	rs141023777	94735503	C	0.02	0.03	0.23	0.899	0.02	-0.68	0.17	4.79e-05	Inactive
X	ILMN_1738450	GAGE5	49216684	rs143230624	6642438	G	0.09	-0.1	0.11	0.333	0.08	-0.33	0.08	4.8e-05	NA
X	ILMN_1737283	MGC39900	103217268	rs58025451	87414884	C	0.07	-0.01	0.12	0.93	0.09	-0.32	0.08	4.8e-05	NA
X	ILMN_1671500	ZCCHC5	77912282	rs143160644	68718156	A	0.04	-0.02	0.15	0.879	0.04	-0.46	0.11	4.8e-05	Unknown
X	ILMN_1774062	SLC25A5	118604962	rs144637251	14530744	A	0.03	-0.02	0.18	0.929	0.03	0.51	0.13	4.81e-05	Inactive
X	ILMN_1700466	LOC389517	84346162	rs182325014	65997401	T	0.01	-0.05	0.29	0.863	0.02	0.64	0.16	4.83e-05	NA
X	ILMN_2199843	OPN1MW	153453356	rs2428676	23141262	T	0.32	0.04	0.07	0.565	0.3	0.19	0.05	4.84e-05	NA
X	ILMN_1691092	XAGE-4	55678758	rs62605967	106061056	T	0.04	-0.17	0.16	0.293	0.04	-0.44	0.11	4.84e-05	NA
X	ILMN_1682085	LOC644035	70511665	rs1780206	94241303	G	0.04	0.21	0.15	0.183	0.03	-0.55	0.13	4.85e-05	NA
X	ILMN_1765184	MBNL3	131512296	rs17258663	120983545	G	0.09	0.04	0.11	0.735	0.09	-0.31	0.08	4.85e-05	Inactive
X	ILMN_1739238	L1CAM	153127470	rs143645245	104955908	A	0.03	0.07	0.19	0.71	0.02	0.57	0.14	4.87e-05	Variable
X	ILMN_1785114	MAGEB3	30255144	rs141484499	25614962	A	0.04	0.05	0.16	0.749	0.05	-0.42	0.1	4.87e-05	NA
X	ILMN_1683761	CXORF48	134291008	rs138803177	47914727	A	0.06	-0.08	0.13	0.519	0.05	0.39	0.1	4.88e-05	NA
X	ILMN_1682772	LOC653495	52704012	rs144211247	83984212	A	0.03	-0.22	0.17	0.195	0.03	-0.5	0.12	4.9e-05	NA
X	ILMN_1737015	RPL39	118925566	rs12559004	91843941	C	0.45	0.09	0.06	0.131	0.43	-0.18	0.04	4.9e-05	Inactive
X	ILMN_1805979	GAB3	153903834	X:89480533_C_T	89480533	C	0.05	-0.1	0.14	0.475	0.04	-0.48	0.12	4.91e-05	Inactive
X	ILMN_1682343	LOC652246	70516820	rs5905611	47400621	T	0.08	0.01	0.11	0.951	0.09	-0.31	0.08	4.91e-05	NA
X	ILMN_1696263	LOC643032	41162432	rs139111663	122180963	C	0.06	0.16	0.13	0.224	0.06	-0.36	0.09	4.93e-05	NA
X	ILMN_1680317	CDKL5	18671684	rs145497700	11386219	G	0.02	-0.01	0.21	0.962	0.02	-0.62	0.15	4.95e-05	Inactive
X	ILMN_2183856	TSPAN6	99883968	rs188064175	113174632	G	0.21	0.02	0.07	0.805	0.19	0.23	0.06	4.97e-05	Variable
X	ILMN_2376458	CSF2RA	1428728	rs3952467	91695882	A	0.32	0	0.07	0.942	0.34	-0.19	0.05	4.98e-05	Escape
X	ILMN_1903900	HS.128396	102742972	rs5978899	8516777	C	0.07	0.25	0.12	0.0376	0.08	-0.32	0.08	4.98e-05	NA
X	ILMN_2060635	TDGF3	109765856	rs113044462	5638947	T	0.14	0.09	0.09	0.339	0.14	-0.24	0.06	4.99e-05	NA
X	ILMN_1661010	ZMAT1	101150810	rs178712	22053371	T	0.31	0.04	0.07	0.498	0.31	0.19	0.05	5.02e-05	Variable
X	ILMN_1729165	TCEAL6	101395676	rs143380918	144214641	T	0.01	-0.08	0.27	0.775	0.02	-0.69	0.17	5.03e-05	Unknown
X	ILMN_1670561	TCEAL8	102509562	rs2905663	91619432	G	0.11	-0.18	0.1	0.0665	0.12	0.27	0.07	5.08e-05	Unknown
X	ILMN_1679987	AKAP14	119048792	rs150310578	28181223	G	0.03	0.12	0.17	0.455	0.04	-0.45	0.11	5.09e-05	Variable
X	ILMN_2047480	CXORF36	45021988	rs147637100	93738346	T	0.01	0.05	0.27	0.838	0.02	0.7	0.17	5.12e-05	NA
X	ILMN_1667110	LOC642960	84835644	rs66920804	22197800	C	0.28	-0.07	0.07	0.298	0.26	-0.21	0.05	5.12e-05	NA
X	ILMN_2334760	ARMCX3	100881988	rs5926080	22830284	G	0.38	-0.01	0.06	0.835	0.35	-0.18	0.04	5.13e-05	Inactive
X	ILMN_1657125	LOC645073	49369674	rs5905043	146451570	T	0.42	-0.01	0.06	0.867	0.42	0.18	0.04	5.15e-05	NA
X	ILMN_1661428	ATP11C	138813886	rs6628120	25745081	C	0.25	0	0.07	0.998	0.27	-0.2	0.05	5.17e-05	Inactive
X	ILMN_1688444	LOC727837	52683824	rs5912428	76783641	G	0.12	0.18	0.09	0.0624	0.15	0.24	0.06	5.2e-05	NA
X	ILMN_2399431	PRPS2	12842038	rs1412333	107585184	G	0.21	0.1	0.08	0.203	0.2	0.22	0.05	5.22e-05	Inactive
X	ILMN_1798880	RPA4	96140050	rs10776292	14983304	C	0.2	-0.1	0.07	0.172	0.17	0.25	0.06	5.23e-05	Unknown
X	ILMN_1767351	AR	66943758	rs112875733	68444536	G	0.04	-0.19	0.15	0.205	0.03	0.49	0.12	5.26e-05	Inactive
X	ILMN_1743358	LOC648211	110342416	rs148634406	43140718	A	0.02	-0.11	0.24	0.649	0.02	0.69	0.17	5.26e-05	NA
X	ILMN_1674201	LOC441511	108812946	rs182385166	100695696	G	0.02	-0.16	0.2	0.429	0.02	0.66	0.16	5.27e-05	NA
X	ILMN_1738367	LOC392489	70572662	rs73469534	7232859	G	0.07	0.13	0.12	0.279	0.07	-0.36	0.09	5.28e-05	NA
X	ILMN_1779258	LOC644774	77372905	rs240190	127439194	C	0.21	0	0.08	0.987	0.21	-0.22	0.05	5.29e-05	NA
X	ILMN_2291565	CT45A5	134874212	rs1016627	9831571	G	0.35	0.09	0.06	0.134	0.36	0.19	0.05	5.3e-05	NA
X	ILMN_1794950	RGAG1	109699326	rs73195893	40240487	C	0.04	-0.25	0.16	0.122	0.03	0.53	0.13	5.3e-05	Variable
X	ILMN_1768491	TBC1D25	48403358	rs147460639	18051155	T	0.02	0.26	0.2	0.19	0.03	0.54	0.13	5.3e-05	Inactive
X	ILMN_1915188	HS.348844	107174732	rs742584	107174169	A	0.11	0.29	0.1	0.00317	0.11	0.28	0.07	5.31e-05	NA
X	ILMN_1791078	SPRY3	155011764	rs59757321	87972686	G	0.04	-0.15	0.15	0.316	0.04	-0.45	0.11	5.33e-05	Inactive
X	ILMN_1658560	LOC653210	51805178	rs139383970	103940581	T	0.05	0.09	0.14	0.523	0.06	0.4	0.1	5.34e-05	NA
X	ILMN_1668408	AIFM1	129264044	rs2405284	9232865	T	0.07	-0.07	0.12	0.547	0.08	0.33	0.08	5.37e-05	Inactive
X	ILMN_1743770	SLC25A14	129507262	rs150064418	92481317	G	0.01	0.23	0.29	0.419	0.01	0.71	0.18	5.42e-05	Inactive
X	ILMN_1749429	ZCCHC5	77911790	rs5910576	118559005	A	0.18	-0.1	0.08	0.189	0.2	0.21	0.05	5.44e-05	Unknown
X	ILMN_1705757	CCNB3	50054390	rs28603270	119603445	C	0.02	-0.13	0.21	0.522	0.02	0.72	0.18	5.45e-05	Inactive
X	ILMN_1682251	TLR8	12928466	rs5989589	6492543	T	0.12	-0.02	0.09	0.839	0.11	-0.29	0.07	5.45e-05	Unknown
X	ILMN_1675206	LOC728343	101576561	rs62583977	22473032	T	0.08	0.09	0.11	0.393	0.07	0.34	0.08	5.49e-05	NA
X	ILMN_1697546	BRCC3	154350784	rs112499773	44305998	A	0.03	-0.03	0.18	0.872	0.03	-0.52	0.13	5.5e-05	Inactive
X	ILMN_1805132	PCDH19	99547032	rs72633137	85467780	A	0.21	-0.1	0.07	0.172	0.19	0.21	0.05	5.51e-05	Escape
X	ILMN_1724341	CXORF45	111003200	rs17000650	133724550	G	0.07	-0.14	0.12	0.22	0.08	-0.34	0.08	5.52e-05	NA
X	ILMN_1730101	GSPT2	51488806	rs57451898	138199398	A	0.07	-0.02	0.12	0.84	0.09	0.31	0.08	5.56e-05	Inactive
X	ILMN_1659772	CNGA2	150913870	rs5909765	119933338	A	0.4	-0.1	0.06	0.129	0.38	0.18	0.05	5.58e-05	NA
X	ILMN_1766425	REPS2	17153512	rs34686557	123846621	T	0.09	-0.04	0.11	0.7	0.09	-0.32	0.08	5.59e-05	Inactive
X	ILMN_1680856	MAMLD1	149682122	rs142109644	12084961	A	0.04	-0.03	0.15	0.824	0.05	-0.43	0.11	5.6e-05	Inactive
X	ILMN_1707066	MAGEE2	75003628	rs73229218	122136534	C	0.08	0.06	0.11	0.615	0.08	-0.32	0.08	5.61e-05	Unknown
X	ILMN_2071473	FAM47C	37029292	rs5907399	142265151	C	0.35	0.13	0.06	0.0492	0.33	-0.19	0.05	5.62e-05	NA
X	ILMN_2325194	PHF6	133547684	rs4824189	22293916	G	0.1	0.19	0.1	0.0492	0.1	0.29	0.07	5.64e-05	Inactive
X	ILMN_1798546	HDAC6	48683226	rs11797811	141175262	T	0.11	0.06	0.1	0.555	0.11	-0.28	0.07	5.67e-05	Inactive
X	ILMN_1764573	XIST	73040946	rs144713324	31272235	T	0.02	-0.16	0.13	0.204	0.02	0.39	0.1	5.68e-05	Escape
X	ILMN_1676102	NHS	17393598	rs35730863	14201831	A	0.09	0.12	0.11	0.273	0.09	0.3	0.08	5.69e-05	Variable
X	ILMN_1815644	NHSL2	71360686	rs149835253	97939632	A	0.07	-0.17	0.12	0.167	0.07	-0.36	0.09	5.71e-05	Variable
X	ILMN_1663189	SPIN2B	57147736	rs12836835	32967101	T	0.09	0.16	0.1	0.111	0.09	-0.31	0.08	5.71e-05	Unknown
X	ILMN_1795190	CLDN2	106173822	rs147321378	93588777	C	0.02	-0.18	0.23	0.437	0.01	0.75	0.19	5.75e-05	Inactive
X	ILMN_2361643	RRAGB	55755774	rs146082838	87950554	C	0.05	-0.02	0.14	0.856	0.04	-0.44	0.11	5.76e-05	Inactive
X	ILMN_1724708	RAB33A	129318502	rs770695579	120639139	A	0.06	0.13	0.13	0.321	0.06	-0.39	0.1	5.78e-05	Inactive
X	ILMN_1905593	HS.300262	45708824	rs73239638	150469838	G	0.05	0.13	0.14	0.328	0.05	-0.39	0.1	5.79e-05	NA
X	ILMN_1760180	MID2	107170216	rs1721656	41256745	A	0.34	0	0.06	0.952	0.37	-0.19	0.05	5.79e-05	Variable
X	ILMN_1684197	GPKOW	48970424	rs142619361	134472994	A	0.07	0.2	0.12	0.0873	0.06	-0.37	0.09	5.8e-05	Inactive
X	ILMN_1802629	LOC649337	153151272	rs5920111	145542742	A	0.13	0.13	0.09	0.151	0.15	-0.25	0.06	5.82e-05	NA
X	ILMN_1757794	BRWD3	79932146	rs5970940	22914361	G	0.08	0.03	0.11	0.752	0.06	0.38	0.09	5.85e-05	Inactive
X	ILMN_1738429	LOC644732	77296100	rs147333441	43969059	T	0.03	0.53	0.17	0.00195	0.03	-0.52	0.13	5.85e-05	NA
X	ILMN_2098705	FAM9C	13056559	rs6608351	3697065	T	0.46	0	0.06	0.963	0.47	-0.18	0.05	5.86e-05	Escape
X	ILMN_1668717	LOC649942	57960756	rs149784040	27611525	T	0.07	0.16	0.12	0.175	0.05	-0.39	0.1	5.86e-05	NA
X	ILMN_2091753	LANCL3	37536016	rs141134715	22091609	G	0.04	-0.22	0.16	0.164	0.04	0.44	0.11	5.88e-05	Variable
X	ILMN_2067980	NKAP	119066074	rs143143142	99538780	C	0.03	-0.16	0.18	0.359	0.02	-0.58	0.15	5.88e-05	Inactive
X	ILMN_1730998	TSPAN6	99884362	rs10776443	143503347	C	0.42	-0.02	0.06	0.767	0.44	-0.17	0.04	5.89e-05	Variable
X	ILMN_1679921	CT45A1	134889486	rs59724050	92500774	C	0.35	-0.07	0.06	0.264	0.34	-0.19	0.05	5.92e-05	NA
X	ILMN_1671351	MAP3K7IP3	30861112	rs12556924	22357434	C	0.07	0.06	0.12	0.629	0.08	0.33	0.08	5.93e-05	NA
X	ILMN_2413231	MAGEB1	30269638	rs6631046	30176835	A	0.27	-0.12	0.07	0.0855	0.31	0.19	0.05	5.96e-05	NA
X	ILMN_2105361	NSBP1	80369364	rs145254437	134596857	A	0.03	0	0.19	1	0.03	-0.52	0.13	5.97e-05	NA
X	ILMN_1676241	BCOR	39931442	rs183197207	88462980	T	0.05	-0.22	0.14	0.109	0.04	-0.42	0.1	5.99e-05	Inactive
X	ILMN_2204142	PPP1R2P9	42636746	rs10436771	3607757	G	0.22	0.12	0.08	0.118	0.24	-0.2	0.05	6.03e-05	NA
X	ILMN_1661608	LOC645783	70938034	rs5931583	138266045	G	0.24	-0.01	0.07	0.892	0.22	0.22	0.05	6.04e-05	NA
X	ILMN_1712555	LOC347549	51361720	rs62614265	125214797	T	0.34	-0.02	0.06	0.777	0.34	-0.19	0.05	6.05e-05	NA
X	ILMN_1781137	RPL36A	100650830	rs4604593	78403614	T	0.04	-0.07	0.15	0.635	0.05	0.39	0.1	6.09e-05	Inactive
X	ILMN_1654526	LOC645724	13329189	rs1619020	93113102	A	0.47	-0.03	0.06	0.622	0.46	-0.17	0.04	6.1e-05	NA
X	ILMN_2253537	NXF2	101502202	rs140961539	84106798	C	0.03	-0.11	0.18	0.553	0.03	-0.53	0.13	6.12e-05	Unknown
X	ILMN_1782862	LOC653528	109763976	rs149473675	103916335	A	0.04	-0.03	0.15	0.834	0.03	0.49	0.12	6.14e-05	NA
X	ILMN_1772242	TRPC5	111017864	rs142940357	6773760	G	0.01	-0.15	0.27	0.566	0.02	0.64	0.16	6.14e-05	Variable
X	ILMN_1767015	BCORL1	129191414	rs147329748	140026989	A	0.02	0.23	0.22	0.306	0.02	0.68	0.17	6.16e-05	Inactive
X	ILMN_2106107	FAM127C	134155832	rs34413440	18199399	A	0.01	0.58	0.27	0.0341	0.03	0.54	0.14	6.17e-05	Unknown
X	ILMN_2415583	HS6ST2	131760802	rs12687659	144936514	G	0.18	0.04	0.08	0.636	0.19	-0.22	0.06	6.19e-05	Escape
X	ILMN_1738885	WDR40B	125683862	rs2266860	152761430	G	0.25	0.08	0.07	0.232	0.25	0.21	0.05	6.2e-05	NA
X	ILMN_1827739	HS.546021	113267324	rs1332886	97116784	G	0.1	-0.1	0.1	0.336	0.1	0.29	0.07	6.23e-05	NA
X	ILMN_1780911	MAGEB6B	26178742	rs17337770	95833067	C	0.38	-0.06	0.06	0.361	0.39	-0.18	0.05	6.24e-05	NA
X	ILMN_1740223	LOC255313	120066128	rs73247613	152852167	T	0.05	0.08	0.14	0.576	0.04	-0.44	0.11	6.28e-05	NA
X	ILMN_1845475	HS.440548	151335146	rs41449246	38249386	A	0.04	0	0.15	0.985	0.03	0.51	0.13	6.31e-05	NA
X	ILMN_1681777	SHROOM2	9917172	rs182432332	90285941	T	0.03	0	0.16	1	0.03	-0.51	0.13	6.31e-05	Variable
X	ILMN_1664918	CT45-2	134874227	rs150936511	97283344	C	0.12	-0.07	0.1	0.464	0.12	0.27	0.07	6.32e-05	NA
X	ILMN_1760334	LOC644705	76517456	rs5956525	122343855	T	0.04	-0.12	0.15	0.426	0.04	0.43	0.11	6.32e-05	NA
X	ILMN_1778039	FAM9A	8759327	rs4456009	144510622	A	0.08	0.12	0.11	0.252	0.1	-0.29	0.07	6.34e-05	NA
X	ILMN_1767573	CRLF2	17897224	rs844963	140446840	G	0.24	0.08	0.07	0.251	0.27	0.2	0.05	6.37e-05	NA
X	ILMN_2079322	LOC642980	149092612	rs6608635	115480247	A	0.08	0.04	0.11	0.73	0.08	0.33	0.08	6.38e-05	NA
X	ILMN_1714569	PCTK1	47078204	rs6616233	79135798	T	0.04	0.14	0.15	0.373	0.04	-0.44	0.11	6.38e-05	NA
X	ILMN_1760705	POF1B	84532578	rs140306214	18572070	T	0.02	-0.32	0.25	0.199	0.02	0.58	0.14	6.41e-05	Variable
X	ILMN_1782754	PAGE4	49597172	rs67602357	145183428	A	0.3	0	0.07	0.967	0.29	0.19	0.05	6.5e-05	Unknown
X	ILMN_1790987	HUWE1	53560100	rs5967722	85597818	A	0.14	-0.03	0.09	0.689	0.13	0.27	0.07	6.52e-05	Inactive
X	ILMN_2394557	WNK3	54223170	rs150596109	142114044	T	0.01	0.3	0.24	0.227	0.02	0.58	0.14	6.55e-05	Inactive
X	ILMN_1673744	ZNF81	47781284	rs6640489	9694871	A	0.16	-0.12	0.08	0.145	0.18	0.22	0.05	6.58e-05	Inactive
X	ILMN_1802537	AKAP14	119037236	rs12688270	103153290	T	0.46	0.04	0.06	0.451	0.43	0.18	0.04	6.6e-05	Variable
X	ILMN_1755795	LOC650681	70937052	rs2428561	133670543	C	0.04	0.25	0.16	0.128	0.05	-0.38	0.1	6.61e-05	NA
X	ILMN_1763558	RGN	46943962	rs4239991	141772791	T	0.04	-0.13	0.16	0.397	0.03	0.51	0.13	6.67e-05	Inactive
X	ILMN_1799667	KIF4A	69640292	rs4829117	29631783	T	0.28	-0.06	0.07	0.363	0.26	0.2	0.05	6.68e-05	Inactive
X	ILMN_1700026	LOC728352	154327640	rs4316310	94835468	C	0.39	-0.04	0.06	0.499	0.38	-0.17	0.04	6.68e-05	NA
X	ILMN_1725031	LHFPL1	111874126	rs1634657	16267502	G	0.05	-0.31	0.14	0.0284	0.04	-0.45	0.11	6.7e-05	Inactive
X	ILMN_2222234	PRDX4	23701806	rs5958089	121886439	A	0.18	0	0.08	0.985	0.18	-0.23	0.06	6.7e-05	Inactive
X	ILMN_1713126	CT45A6	134971176	rs6628791	33287664	A	0.06	-0.04	0.12	0.742	0.07	-0.36	0.09	6.72e-05	NA
X	ILMN_2176529	CPXCR1	88009706	rs12857358	91928780	T	0.38	0.04	0.06	0.504	0.39	-0.18	0.04	6.73e-05	NA
X	ILMN_1664537	USP11	47107554	rs73211728	49627529	T	0.06	-0.05	0.13	0.677	0.06	-0.38	0.1	6.74e-05	Inactive
X	ILMN_2041788	PLS3	114884762	rs5927062	32149400	C	0.47	-0.03	0.06	0.668	0.5	0.18	0.04	6.75e-05	Variable
X	ILMN_1778338	RNF128	105937424	rs12013592	3260505	T	0.47	-0.01	0.06	0.891	0.5	0.17	0.04	6.75e-05	Unknown
X	ILMN_2242635	SSX3	48208986	rs5949312	93691196	A	0.2	-0.07	0.08	0.354	0.2	-0.21	0.05	6.75e-05	NA
X	ILMN_1651771	RRAGB	55753796	rs150018519	28564090	G	0.01	-0.24	0.26	0.357	0.01	-0.75	0.19	6.77e-05	Inactive
X	ILMN_1872250	HS.546054	87752768	rs5906587	43946305	T	0.08	0.09	0.11	0.42	0.08	-0.32	0.08	6.78e-05	NA
X	ILMN_1670255	MAGEA9B	148664828	rs66585860	13541957	C	0.06	-0.01	0.13	0.932	0.07	0.35	0.09	6.78e-05	NA
X	ILMN_1869318	HS.129334	24326582	rs138706289	121159181	C	0.03	0.09	0.18	0.605	0.03	-0.54	0.14	6.8e-05	NA
X	ILMN_1793523	GABRQ	151821432	rs112174076	106317603	T	0.05	-0.14	0.14	0.319	0.05	0.41	0.1	6.81e-05	Unknown
X	ILMN_1679158	FAAH2	57515358	rs190641683	143298704	C	0.12	0.02	0.09	0.792	0.1	0.29	0.07	6.83e-05	Inactive
X	ILMN_1697979	LOC392559	152664354	rs141204907	127281481	T	0.02	-0.33	0.2	0.0975	0.03	-0.57	0.14	6.83e-05	NA
X	ILMN_1720578	PRAF2	48928928	rs112777086	84696273	T	0.01	0.15	0.25	0.549	0.02	0.64	0.16	6.83e-05	Inactive
X	ILMN_2206746	BGN	152774960	rs144884647	71625832	A	0.02	-0.17	0.22	0.43	0.02	0.71	0.18	6.84e-05	Inactive
X	ILMN_1725889	AFF2	148082118	rs2239683	152826000	A	0.39	-0.02	0.06	0.684	0.38	0.19	0.05	6.92e-05	Variable
X	ILMN_1771238	CHM	85116444	rs149744748	14307994	T	0.04	0.39	0.17	0.0216	0.03	-0.46	0.12	6.93e-05	Inactive
X	ILMN_1686083	MAGEA11	148798464	rs5961831	5686966	G	0.31	-0.02	0.06	0.807	0.31	-0.19	0.05	6.97e-05	NA
X	ILMN_1801795	LOC347544	152927656	rs5936180	148450111	A	0.3	0.06	0.07	0.349	0.32	-0.18	0.05	6.99e-05	NA
X	ILMN_1756165	BRS3	135574416	rs3899953	103829946	T	0.13	0.08	0.09	0.368	0.15	-0.24	0.06	7.01e-05	NA
X	ILMN_1780656	LOC645837	70938148	rs5933768	9818715	G	0.29	-0.01	0.07	0.854	0.31	0.18	0.05	7.03e-05	NA
X	ILMN_1689353	APLN	128779766	X:53055392_A_G	53055392	G	0.04	0.13	0.16	0.433	0.05	-0.42	0.11	7.08e-05	Inactive
X	ILMN_1782705	GAGE5	49296846	rs150430114	108016953	T	0.11	-0.01	0.1	0.909	0.11	-0.27	0.07	7.08e-05	NA
X	ILMN_1838702	HS.547858	20494660	rs56100935	4133475	T	0.07	-0.06	0.12	0.634	0.07	0.35	0.09	7.14e-05	NA
X	ILMN_1810782	SH3KBP1	19553768	rs143833648	100654466	T	0.02	-0.01	0.25	0.974	0.02	-0.66	0.17	7.15e-05	Inactive
X	ILMN_2414014	RBM10	47046164	rs12857006	4534472	T	0.12	-0.06	0.09	0.519	0.13	-0.27	0.07	7.16e-05	Inactive
X	ILMN_1849068	HS.575742	13981672	rs77593553	3607835	A	0.21	0.08	0.07	0.304	0.18	-0.22	0.06	7.17e-05	NA
X	ILMN_1814074	PHKA2	18910962	rs138747076	143951947	G	0.02	0.44	0.23	0.056	0.02	-0.56	0.14	7.17e-05	Inactive
X	ILMN_2316278	MAGED4B	51929638	rs5917507	37223446	A	0.1	0.04	0.1	0.681	0.09	-0.31	0.08	7.18e-05	NA
X	ILMN_1710652	MTMR8	63488500	rs150895344	6712224	A	0.01	0	0.28	0.997	0.01	0.7	0.18	7.23e-05	Inactive
X	ILMN_1692889	LOC442446	38391553	rs150539756	152354672	T	0.03	-0.14	0.18	0.412	0.03	0.55	0.14	7.24e-05	NA
X	ILMN_1739956	CRSP2	40513470	rs142389579	141681794	G	0.01	-0.17	0.24	0.481	0.02	-0.59	0.15	7.25e-05	NA
X	ILMN_1698063	LOC643687	48641193	rs41305345	9131043	C	0.03	0.1	0.18	0.603	0.03	-0.54	0.14	7.27e-05	NA
X	ILMN_1668586	KCND1	48818870	rs438108	91527166	G	0.2	0.07	0.07	0.32	0.21	0.22	0.06	7.28e-05	Inactive
X	ILMN_1663129	LOC730818	149680376	rs144741515	129537180	G	0.06	-0.03	0.12	0.785	0.05	0.42	0.11	7.32e-05	NA
X	ILMN_1761122	CSAG3B	151877302	rs73201718	40778267	C	0.29	0.02	0.07	0.751	0.29	-0.19	0.05	7.34e-05	NA
X	ILMN_2124433	SAGE1	134993968	rs34148950	10180554	A	0.02	0.33	0.22	0.136	0.03	0.53	0.13	7.34e-05	Unknown
X	ILMN_1692715	H2AFB3	154113810	rs145665933	66290699	T	0.04	-0.31	0.15	0.0397	0.04	0.44	0.11	7.35e-05	NA
X	ILMN_1684000	EDA	68890102	rs4243532	24582595	C	0.35	-0.03	0.06	0.62	0.38	0.18	0.05	7.37e-05	Inactive
X	ILMN_1773306	DDX26B	134705442	rs73210134	31717497	T	0.08	0.24	0.11	0.0239	0.1	-0.29	0.07	7.38e-05	Inactive
X	ILMN_2189605	FAM122B	133904166	rs146312886	35597222	T	0.07	0.12	0.12	0.329	0.06	0.38	0.09	7.43e-05	Variable
X	ILMN_1775240	FAM9C	13056536	rs5979180	9776622	T	0.27	0.08	0.07	0.217	0.25	-0.21	0.05	7.43e-05	Escape
X	ILMN_1910146	HS.556853	131352558	rs757499123	108019382	C	0.09	0.1	0.1	0.361	0.07	0.36	0.09	7.46e-05	NA
X	ILMN_1659675	LOC653088	52731710	rs1935282	122000575	G	0.25	0	0.07	0.975	0.26	0.2	0.05	7.46e-05	NA
X	ILMN_2257377	SCML1	17763608	rs17319097	149929645	A	0.04	-0.06	0.15	0.703	0.03	0.48	0.12	7.51e-05	Inactive
X	ILMN_1812988	LOC648277	146155888	rs6643042	111669556	T	0.22	0.01	0.07	0.93	0.27	0.2	0.05	7.56e-05	NA
X	ILMN_1653573	LOC644846	135721860	rs6631493	32128224	A	0.06	0.09	0.12	0.482	0.06	-0.36	0.09	7.61e-05	NA
X	ILMN_1726080	LOC645956	72001997	rs11797990	116884534	C	0.33	0.03	0.06	0.632	0.31	0.19	0.05	7.71e-05	NA
X	ILMN_1790518	PHF16	46920290	rs5916357	6154630	A	0.26	0.1	0.07	0.142	0.26	-0.2	0.05	7.74e-05	Inactive
X	ILMN_1662627	LOC392440	35077848	rs147379801	70165885	T	0.03	0	0.18	0.994	0.03	0.5	0.13	7.8e-05	NA
X	ILMN_2118612	FAM120C	54098702	rs5935412	12862443	A	0.25	-0.01	0.07	0.87	0.26	-0.2	0.05	7.82e-05	Inactive
X	ILMN_1661417	MAGED2	54835620	rs34118223	83895073	A	0.03	0.35	0.17	0.0347	0.02	0.58	0.15	7.84e-05	Inactive
X	ILMN_1681737	TMSB15A	101768894	rs188345590	21209994	C	0.07	-0.06	0.12	0.625	0.07	0.33	0.08	7.84e-05	Inactive
X	ILMN_1754746	CCNB3	50094690	rs142018381	131888496	A	0.1	0	0.1	0.966	0.1	-0.29	0.07	7.87e-05	Inactive
X	ILMN_1751816	MCTS1	119744898	rs5965718	143890245	T	0.13	-0.12	0.09	0.187	0.14	0.24	0.06	7.9e-05	Inactive
X	ILMN_1662472	LOC729396	49336814	rs4829119	32198038	C	0.22	0.01	0.07	0.875	0.21	-0.22	0.06	7.91e-05	NA
X	ILMN_1667957	LOC646549	35303612	rs2495248	146345786	T	0.46	0.01	0.06	0.932	0.46	0.17	0.04	7.92e-05	NA
X	ILMN_1883034	HS.546089	58123568	rs5919651	145317085	G	0.24	-0.06	0.07	0.401	0.21	0.21	0.05	7.96e-05	NA
X	ILMN_1692163	NSDHL	152037700	rs5915779	4608004	G	0.16	-0.09	0.09	0.303	0.15	-0.24	0.06	8.04e-05	Inactive
X	ILMN_1724704	GRIPAP1	48834560	rs5917483	42224547	A	0.18	0.07	0.08	0.381	0.2	-0.22	0.06	8.08e-05	Inactive
X	ILMN_1661643	LOC643563	97644540	X:125911258_A_G	125911258	A	0.02	0.33	0.19	0.0889	0.03	0.46	0.12	8.08e-05	NA
X	ILMN_1691494	XAGE1B	52241152	rs6629565	23220209	A	0.28	0.08	0.07	0.246	0.25	-0.2	0.05	8.09e-05	NA
X	ILMN_2092943	SSX6	47969357	rs12558168	126800527	G	0.41	-0.03	0.06	0.65	0.4	0.18	0.05	8.1e-05	NA
X	ILMN_2168903	FAM47B	34962568	rs5917240	38854099	T	0.22	-0.04	0.08	0.586	0.21	-0.2	0.05	8.12e-05	NA
X	ILMN_2360047	MAGEA11	148798182	rs149196343	79435398	C	0.05	-0.27	0.14	0.047	0.07	0.33	0.08	8.12e-05	NA
X	ILMN_1684697	SSX2	48216092	rs11167452	114205618	G	0.14	0.12	0.09	0.168	0.13	0.25	0.06	8.15e-05	NA
X	ILMN_1699113	LOC286411	139796504	rs58519314	131189769	C	0.19	0.03	0.08	0.674	0.21	-0.21	0.05	8.24e-05	NA
X	ILMN_2227266	TMEM35	100350820	rs11795496	39657783	A	0.38	0.07	0.06	0.25	0.38	-0.18	0.05	8.28e-05	Inactive
X	ILMN_1746369	LOC642980	149093270	rs73193122	41546554	T	0.03	0.01	0.18	0.943	0.02	-0.64	0.16	8.31e-05	NA
X	ILMN_1690524	VAMP7	155173024	rs141455459	86650767	G	0.03	0.14	0.19	0.468	0.03	0.57	0.15	8.31e-05	Inactive
X	ILMN_1777424	GAGE1	49368390	rs149740929	22668282	T	0.03	-0.06	0.16	0.717	0.02	-0.57	0.15	8.33e-05	NA
X	ILMN_1746194	DUSP21	44703968	rs12389022	90145072	G	0.16	-0.07	0.08	0.395	0.18	-0.23	0.06	8.34e-05	NA
X	ILMN_1712314	DUSP9	152916286	rs113064800	73185884	T	0.05	-0.02	0.14	0.888	0.06	-0.37	0.09	8.38e-05	Inactive
X	ILMN_1771397	SSX9	48165648	rs73229758	141900116	G	0.06	-0.02	0.13	0.878	0.05	-0.41	0.11	8.4e-05	NA
X	ILMN_1811289	COL4A6	107681504	rs2405535	9293427	T	0.46	-0.07	0.06	0.223	0.47	-0.17	0.04	8.42e-05	Variable
X	ILMN_1788817	MAGED4B	51929084	rs73229758	141900116	G	0.06	-0.06	0.13	0.627	0.05	0.43	0.11	8.42e-05	NA
X	ILMN_1721017	LOC647928	77218132	rs148510677	39763064	T	0.05	-0.02	0.14	0.857	0.05	-0.41	0.1	8.44e-05	NA
X	ILMN_1676207	SSX2	52736204	rs4830747	11703910	C	0.09	0.11	0.11	0.31	0.09	-0.3	0.08	8.45e-05	NA
X	ILMN_1709177	ITIH5L	54775966	rs375139879	44301010	C	0.19	0.09	0.08	0.281	0.21	-0.21	0.05	8.64e-05	NA
X	ILMN_1792124	LOC653387	153814664	rs143901006	12305664	A	0.03	-0.11	0.17	0.525	0.03	-0.48	0.12	8.65e-05	NA
X	ILMN_1696731	LOC652683	140085670	rs148449007	29887986	G	0.04	-0.06	0.15	0.687	0.04	0.42	0.11	8.67e-05	NA
X	ILMN_1708323	ALAS2	55039948	rs5953820	142324247	G	0.43	0.01	0.06	0.907	0.4	0.18	0.05	8.68e-05	Inactive
X	ILMN_1691104	PGAM4	77224392	rs6526790	28615704	T	0.43	-0.04	0.06	0.499	0.45	-0.17	0.04	8.75e-05	Unknown
X	ILMN_1755749	PGK1	77380436	rs2471375	151261754	C	0.14	0.14	0.09	0.114	0.12	-0.26	0.07	8.9e-05	Inactive
X	ILMN_1893231	HS.563654	129735970	rs11798399	14355418	T	0.13	0.02	0.09	0.826	0.14	0.26	0.07	8.91e-05	NA
X	ILMN_1652276	MAGEA3	151935234	rs17332040	119401762	C	0.49	-0.06	0.06	0.334	0.47	-0.18	0.05	8.99e-05	NA
X	ILMN_1695645	CETN2	151996100	rs3957337	3695483	T	0.28	-0.05	0.07	0.448	0.31	0.19	0.05	9.01e-05	Inactive
X	ILMN_1664276	TBX22	79286312	rs5918419	37790643	T	0.22	0.05	0.07	0.478	0.21	-0.21	0.05	9.02e-05	Unknown
X	ILMN_1657316	IGSF1	130419208	rs12689692	152701577	T	0.31	0.04	0.06	0.515	0.3	-0.19	0.05	9.07e-05	Inactive
X	ILMN_1654279	LOC389888	134342718	rs11798989	119787043	T	0.06	0.06	0.12	0.639	0.05	-0.43	0.11	9.13e-05	NA
X	ILMN_1660075	LOC653244	101624724	rs5925805	23530927	A	0.35	-0.07	0.06	0.27	0.37	0.17	0.04	9.13e-05	NA
X	ILMN_1728657	VCX2	8433824	rs4830401	8597022	G	0.33	-0.03	0.06	0.675	0.32	0.18	0.05	9.14e-05	NA
X	ILMN_1660693	SYN1	47433676	rs57614327	35467960	C	0.13	-0.12	0.09	0.157	0.12	-0.27	0.07	9.16e-05	Inactive
X	ILMN_1796887	DCAF8L1	27996642	rs6568234	113330952	C	0.49	0	0.06	0.949	0.45	0.17	0.04	9.17e-05	NA
X	ILMN_1705218	TRAPPC2	13752230	rs73213960	29444697	T	0.11	-0.14	0.09	0.136	0.13	-0.25	0.06	9.2e-05	Escape
X	ILMN_1656316	ZMYM3	70459808	rs77885799	150122090	C	0.04	-0.16	0.15	0.264	0.05	0.43	0.11	9.24e-05	Inactive
X	ILMN_1781791	PRRG1	37316198	rs12011478	148113539	G	0.08	-0.02	0.11	0.86	0.08	-0.3	0.08	9.28e-05	Inactive
X	ILMN_2407703	SYN1	47431448	rs147643730	15516303	C	0.02	0.49	0.21	0.0235	0.02	-0.58	0.15	9.35e-05	Inactive
X	ILMN_1707612	FIGF	15364040	rs141654615	152035987	A	0.02	0	0.2	0.999	0.02	-0.6	0.15	9.46e-05	Inactive
X	ILMN_1784880	TAF9L	77386066	rs191321305	42183005	G	0	-0.49	0.43	0.257	0.02	-0.71	0.18	9.47e-05	NA
X	ILMN_2277725	CDKL5	18443750	rs148983340	126933910	G	0.02	-0.13	0.23	0.579	0.03	0.5	0.13	9.48e-05	Inactive
X	ILMN_2285952	PCDH11X	91065508	rs60550878	69268014	A	0.04	0.19	0.15	0.214	0.04	-0.41	0.11	9.52e-05	Variable
X	ILMN_1654899	CT47A6	120074922	rs147567147	12369259	A	0.02	0	0.21	0.989	0.03	-0.5	0.13	9.64e-05	NA
X	ILMN_2140389	TMEM185A	148678564	rs189576393	113236554	G	0.04	0.09	0.14	0.538	0.04	0.45	0.12	9.65e-05	Inactive
X	ILMN_1815931	CXORF67	51151312	rs147724025	13265972	G	0.03	-0.11	0.16	0.518	0.02	-0.6	0.15	9.66e-05	NA
X	ILMN_2279144	PHF16	46772066	rs190168035	7193330	T	0.01	0.35	0.29	0.229	0.01	-0.72	0.18	9.72e-05	Inactive
X	ILMN_1712161	BCOR	39931694	rs141848411	120619587	C	0.06	0.1	0.13	0.434	0.04	0.42	0.11	9.73e-05	Inactive
X	ILMN_2067453	LCAP	153154094	rs150058667	78565988	A	0.04	-0.03	0.16	0.876	0.02	0.57	0.15	9.73e-05	NA
X	ILMN_2069912	MAGEA8	149014162	rs189023080	90211114	T	0.12	0.04	0.09	0.666	0.11	-0.27	0.07	9.73e-05	NA
X	ILMN_1745006	CXORF41	106487202	rs145730109	78542761	T	0.06	0.17	0.12	0.173	0.06	0.36	0.09	9.75e-05	NA
X	ILMN_2319664	NOX1	100118200	rs5912678	78140721	A	0.02	0.14	0.23	0.542	0.02	0.68	0.17	9.8e-05	Escape
X	ILMN_1794386	IL2RG	70327464	rs4240042	39863735	C	0.43	-0.03	0.06	0.621	0.44	0.17	0.04	9.83e-05	Unknown
X	ILMN_1676126	LOC644447	52227114	rs143305565	144213306	T	0.04	0.04	0.15	0.814	0.05	-0.41	0.1	9.83e-05	NA
X	ILMN_1722012	LOC642449	79333112	rs192747086	14601892	C	0.02	0.23	0.23	0.302	0.03	-0.52	0.13	9.84e-05	NA
X	ILMN_1654563	EFNB1	68061740	rs7889699	133657515	A	0.27	-0.01	0.07	0.866	0.25	0.2	0.05	9.88e-05	Inactive
X	ILMN_1744656	PAGE5	55246818	rs6629177	13458158	G	0.03	-0.03	0.17	0.885	0.02	-0.6	0.15	9.9e-05	NA
X	ILMN_1825389	HS.550095	8152198	rs28653642	143613742	G	0.02	-0.18	0.24	0.46	0.02	-0.61	0.16	9.94e-05	NA
X	ILMN_1876729	HS.441076	102946518	rs1986264	128419846	T	0.42	0.07	0.06	0.287	0.4	0.17	0.04	9.95e-05	NA
X	ILMN_1655659	LOC203510	111933408	rs112744769	92758361	C	0.06	0.16	0.13	0.221	0.06	0.35	0.09	0.000102	NA
X	ILMN_1664348	PNPLA4	7867210	rs17279540	87390270	T	0.06	0.18	0.12	0.142	0.07	0.33	0.08	0.000102	Escape
X	ILMN_1709501	LOC392447	40756510	rs73215321	115926441	A	0.18	0.12	0.08	0.12	0.19	0.23	0.06	0.000103	NA
X	ILMN_1796926	PABPC5	90691772	rs2147431	73609610	T	0.06	0.12	0.13	0.338	0.05	0.4	0.1	0.000103	Unknown
X	ILMN_1708901	MAGEA10	151304494	rs5915798	4697351	C	0.47	-0.02	0.06	0.683	0.48	0.17	0.04	0.000106	NA
X	ILMN_1715110	MTMR1	149931188	rs138488621	18523827	G	0.03	-0.02	0.17	0.919	0.04	-0.43	0.11	0.000106	Inactive
X	ILMN_2313821	AIFM1	129263498	rs55704301	80309562	G	0.08	0.03	0.11	0.808	0.08	-0.31	0.08	0.000107	Inactive
X	ILMN_1678179	CXORF24	47340274	rs12844353	32976461	C	0.17	-0.05	0.08	0.516	0.18	0.22	0.06	0.000108	NA
X	ILMN_1659401	LOC653155	115884314	rs12558324	43635677	T	0.02	0.01	0.21	0.95	0.02	-0.58	0.15	0.000108	NA
X	ILMN_2340908	SCML1	17768250	rs145349841	73298607	G	0.03	-0.08	0.19	0.687	0.02	0.54	0.14	0.000108	Inactive
X	ILMN_1741129	VCX3A	7811300	rs17332415	47582941	T	0.02	0.11	0.2	0.597	0.02	-0.66	0.17	0.000108	NA
X	ILMN_1699340	ZNF711	84500988	rs379514	32253975	A	0.36	-0.02	0.06	0.734	0.35	-0.18	0.05	0.000108	Variable
X	ILMN_2317446	CXORF48	134290516	rs113954542	151100306	A	0.12	0.03	0.09	0.76	0.12	0.26	0.07	0.000109	NA
X	ILMN_1656315	DMD	33146208	rs55747033	12529309	A	0.41	-0.01	0.06	0.871	0.42	0.17	0.04	0.000112	Inactive
X	ILMN_1812503	PHKA1	71800746	rs73602338	118790417	A	0.07	0.09	0.12	0.448	0.07	-0.33	0.08	0.000112	Inactive
X	ILMN_1770053	RBBP7	16863168	rs139347932	79322029	T	0.01	-0.32	0.28	0.262	0.02	0.57	0.15	0.000112	Variable
X	ILMN_2293677	STAG2	123094660	rs10735737	152700208	T	0.31	-0.09	0.07	0.159	0.3	-0.18	0.05	0.000112	Inactive
X	ILMN_1695382	TSC22D3	106959586	rs2092303	112626107	T	0.02	-0.16	0.21	0.437	0.03	0.52	0.14	0.000113	Inactive
X	ILMN_1764314	FGD1	54472036	rs140914661	152852339	T	0.05	0.07	0.14	0.615	0.05	0.37	0.1	0.000118	Inactive
X	ILMN_1651741	ARMCX3	100878380	rs147061955	44345661	C	0.03	-0.1	0.17	0.532	0.03	-0.55	0.14	0.000121	Inactive
X	ILMN_1726435	LOC139363	137565908	rs141869129	58447720	A	0.02	-0.51	0.21	0.013	0.04	-0.44	0.11	0.000121	NA
X	ILMN_2267990	MAGEA11	148793816	rs2028329	51574091	C	0.03	0.06	0.18	0.722	0.03	0.48	0.12	0.000122	NA
X	ILMN_1736940	HPRT1	133627612	rs60355843	140054969	T	0.18	0.17	0.08	0.0316	0.18	0.22	0.06	0.000126	Inactive
X	ILMN_1670058	LOC642856	115873748	rs149507234	55470480	A	0.02	0.2	0.19	0.279	0.03	0.5	0.13	0.000129	NA
X	ILMN_1791114	CDR1	139865806	rs5906279	46684887	A	0.25	0	0.07	0.948	0.26	0.2	0.05	0.000132	Inactive
X	ILMN_1663057	LOC729193	6144960	rs7060373	146000903	G	0.39	-0.05	0.06	0.453	0.41	-0.17	0.04	0.000137	NA
X	ILMN_1850366	HS.567186	42735394	rs147724025	13265972	G	0.03	0.17	0.17	0.305	0.02	0.59	0.16	0.00014	NA
X	ILMN_2189701	CYLC1	83129424	rs56332612	87169155	A	0.02	-0.07	0.2	0.714	0.03	0.51	0.13	0.000142	NA
X	ILMN_2337618	GPRASP2	101971080	rs500889	144246795	T	0.22	-0.04	0.07	0.598	0.22	0.19	0.05	0.000143	Inactive
X	ILMN_1821724	HS.130077	67792046	rs181636435	130947722	T	0.04	0.04	0.15	0.79	0.04	-0.42	0.11	0.000144	NA
X	ILMN_1809291	TSPAN7	38547578	rs55904951	145329366	G	0.03	0.06	0.18	0.752	0.03	0.53	0.14	0.000145	Inactive
X	ILMN_1736094	LOC649075	51665132	rs5973704	30088869	T	0.45	0.07	0.06	0.26	0.47	-0.17	0.05	0.000151	NA
X	ILMN_1882248	HS.40061	55511386	rs73212731	43754292	T	0.11	-0.09	0.09	0.367	0.11	-0.27	0.07	0.000152	NA
X	ILMN_1792419	FRMD7	131211352	rs17214763	42789382	T	0.05	0.11	0.14	0.419	0.04	-0.42	0.11	0.000153	Variable
X	ILMN_1775007	LOC392425	6907672	rs2316632	139914278	T	0.28	-0.07	0.07	0.271	0.29	-0.18	0.05	0.000157	NA
X	ILMN_1795170	SLITRK2	144907300	rs148747401	20412062	A	0.03	0.04	0.19	0.819	0.03	-0.46	0.12	0.000158	Inactive
X	ILMN_2096861	LOC642731	114961422	rs17245537	145319463	G	0.04	0.08	0.16	0.627	0.03	-0.45	0.12	0.000161	NA
X	ILMN_1746706	LOC653103	145700550	rs145629375	42318251	T	0.04	0.12	0.17	0.466	0.03	-0.46	0.12	0.000164	NA
X	ILMN_1688335	MAGEB2	30237732	X:53103040_A_T	53103040	A	0.06	-0.13	0.13	0.311	0.06	-0.34	0.09	0.000165	NA
X	ILMN_2057196	CT47A7	120064154	rs62600537	114734731	A	0.04	-0.2	0.16	0.202	0.05	0.39	0.1	0.000166	NA
X	ILMN_1836531	HS.209253	150874256	rs6528603	138349235	A	0.11	0.03	0.1	0.755	0.1	-0.28	0.07	0.00017	NA
X	ILMN_1749114	OTC	38271252	rs143617931	13675514	C	0.04	0.03	0.16	0.857	0.02	0.56	0.15	0.000181	Variable
X	ILMN_1693459	LOC643293	149114128	rs62604428	67748725	T	0.03	0.14	0.19	0.46	0.02	-0.54	0.15	0.000183	NA
X	ILMN_1741600	PFKFB1	54959714	rs5919788	144112790	G	0.17	0.09	0.08	0.248	0.16	0.22	0.06	0.000186	Inactive
X	ILMN_1802766	WDR40B	125684508	rs6610164	38475729	G	0.07	-0.12	0.12	0.316	0.07	0.31	0.08	0.000233	NA
X	ILMN_1813851	GRPR	16171298	rs7057882	142419054	T	0.11	0.14	0.1	0.147	0.1	0.26	0.07	0.00024	Variable
X	ILMN_1807613	GPR34	41551924	rs139435274	146853728	C	0.05	-0.15	0.13	0.242	0.05	0.38	0.1	0.000295	Inactive
