# Supplementary material for: The effect of X-linked dosage compensation on complex trait variation
Source: Nat Commun. 2019 Jul 8;10:3009. doi: 10.1038/s41467-019-10598-y (PMC6614401; doi:10.1038/s41467-019-10598-y)
Supplement: Supplementary file 8 — Supplementary Data 6 [file 41467_2019_10598_MOESM8_ESM.xlsx]

## Sheet: Sheet1
Supplementary Data 6. Samples size and number of X-linked transcripts expressed per tissue-type in GTEx.
Description: X-chromosome cis-eQTL analysis is performed in 22 tissue samples for which within tissue sample size was greater than N=50 in both males and females. Shown are the total sample sizes in each tissue (Total); the total number of females (No. Females) and males (No. males); and the number of X-linked transcript (No. X-linked transcripts) included in the analysis.
Tissue	Total	No. Females	No. Males	No. X-link transcripts
Colon Sigmoid	124	50	74	792
Adrenal Gland	126	56	70	773
Pancreas	149	62	87	726
Heart Atrial Appendage	159	54	105	766
Colon Transverse	169	72	97	808
Stomach	170	72	98	802
Breast Mammary Tissue	183	80	103	863
Adipose Visceral Omentum	185	67	118	802
Heart Left Ventricle	190	67	123	730
Skin Not Sun Exposed Suprapubic	196	67	129	818
Artery Aorta	197	71	126	832
Esophagus Muscularis	218	81	137	806
Esophagus Mucosa	241	90	151	793
Nerve Tibial	256	93	163	896
Cells Transformed fibroblasts	272	102	170	733
Lung	278	96	182	907
Thyroid	278	99	179	916
Artery Tibial	285	101	184	833
Adipose Subcutaneous	298	111	187	855
Skin Sun Exposed Lower leg	302	112	190	854
Whole Blood	338	125	213	729
Muscle Skeletal	361	133	228	745
