# Supplementary material for: The effect of X-linked dosage compensation on complex trait variation
Source: Nat Commun. 2019 Jul 8;10:3009. doi: 10.1038/s41467-019-10598-y (PMC6614401; doi:10.1038/s41467-019-10598-y)
Supplement: Supplementary file 9 — Supplementary Data 7 [file 41467_2019_10598_MOESM9_ESM.xlsx]

## Sheet: Sheet1
Supplementary Data 7. eQTL analysis across tissues in GTEx
Description: Estimated dosage compensation coefficients (DCC) and corresponding standard errors (SE) for 22 tissues in GTEx in the male and female discovery analysis. Shown are the number of eQTLs (No. eQTLs) that were used to calculate DCC; the number of eQTLs annotated as escape/variable genes (No. Esc/Var eQTLs); the number of eQTLs annotated as inactive genes (No. Inac. eQTLs); and P-value fr…
	Male discovery						Female discovery						Male discovery, down sampled
Tissue	DCC	SE	No. eQTLs	No. Esc/Var eQTLs	No. Inac. eQTLs	P (hypergeo)	DCC	SE	No. eQTLs	No. Esc/Var eQTLs	No. Inac. eQTLs	P (hypergeo)	Mean DCC	SD	Mean No. eQTLs
Adipose Subcutaneous	1.96075	0.104138	30	5	15	0.934677	1.66261	0.12577	5	1	3	0.479835	1.95509	0.0932592	12.15
Adipose Visceral Omentum	2.04222	0.152029	13	3	6	0.592744	--	--	NA	NA	NA	NA	--	--	--
Adrenal Gland	1.87877	0.144069	8	3	4	0.199483	--	--	NA	NA	NA	NA	--	--	--
Artery Aorta	2.11043	0.117608	28	7	13	0.655899	--	--	NA	NA	NA	NA	--	--	--
Artery Tibial	1.95363	0.072657	54	14	26	0.719139	--	--	NA	NA	NA	NA	--	--	--
Breast Mammary Tissue	1.8435	0.216586	8	0	7	0.945962	--	--	NA	NA	NA	NA	--	--	--
Cells Transformed fibroblasts	2.11454	0.0972868	46	12	24	0.683502	1.66514	0.152567	4	0	4	0.766072	2.20211	0.0697848	17.73
Colon Sigmoid	1.92014	0.346747	8	2	5	0.457981	--	--	NA	NA	NA	NA	--	--	--
Colon Transverse	1.82546	0.265868	11	4	5	0.216646	--	--	NA	NA	NA	NA	--	--	--
Esophagus Mucosa	1.81776	0.0731248	33	5	20	0.966483	--	--	NA	NA	NA	NA	--	--	--
Esophagus Muscularis	1.92192	0.139076	35	7	22	0.884869	--	--	NA	NA	NA	NA	--	--	--
Heart Atrial Appendage	2.4972	0.191056	10	3	6	0.359722	--	--	NA	NA	NA	NA	--	--	--
Heart Left Ventricle	1.70341	0.165494	21	3	15	0.923771	--	--	NA	NA	NA	NA	--	--	--
Lung	1.89534	0.0735677	35	6	16	0.946323	--	--	NA	NA	NA	NA	--	--	--
Muscle Skeletal	1.97561	0.107916	41	9	25	0.85171	1.6244	0.103136	6	1	5	0.588841	2.04178	0.0787017	13.89
Nerve Tibial	1.89584	0.0802661	60	13	33	0.922347	1.60857	0.0647708	6	2	4	0.261823	1.91079	0.0727069	15.86
Pancreas	1.95467	0.165343	10	3	4	0.359722	--	--	NA	NA	NA	NA	--	--	--
Skin Not Sun Exposed Suprapubic	1.78821	0.15125	24	6	10	0.630246	--	--	NA	NA	NA	NA	--	--	--
Skin Sun Exposed Lower leg	1.90742	0.0869802	47	9	25	0.947058	1.34871	0.0603092	4	1	2	0.354745	1.84704	0.0837612	11.28
Stomach	1.93088	0.126719	8	1	6	0.753953	--	--	NA	NA	NA	NA	--	--	--
Thyroid	1.95642	0.0738266	57	14	25	0.802316	1.70782	0.154294	5	2	3	0.167109	1.95177	0.0760859	14.48
Whole Blood	1.83249	0.0847425	38	9	24	0.769048	1.47803	0.150815	5	1	3	0.479835	1.85044	0.0907628	15.6
