# Supplementary material for: The effect of X-linked dosage compensation on complex trait variation
Source: Nat Commun. 2019 Jul 8;10:3009. doi: 10.1038/s41467-019-10598-y (PMC6614401; doi:10.1038/s41467-019-10598-y)
Supplement: Supplementary file 10 — Supplementary Data 8 [file 41467_2019_10598_MOESM10_ESM.xlsx]

## Sheet: Sheet1
Supplementary data 8. eQTL interaction analysis across tissues in GTEx
Description: eQTLs (No. eQTLs) were identified by a 2 degree-of-freedom combined male-female interaction analysis across 22 tissues in GTEx. The regression coefficients for these eQTLs were extracted in the male- and female-only analyses, and the dosage compensation coefficient (DCC) and the corresponding standard error (SE) were estimated.
Tissue	DCC	SE	No. eQTLs
Adipose Subcutaneous	1.81842	0.0817525	45
Adipose Visceral Omentum	1.81286	0.129082	17
Adrenal Gland	1.72056	0.124359	18
Artery Aorta	1.93489	0.0889689	43
Artery Tibial	1.87585	0.0722896	67
Breast Mammary Tissue	1.81573	0.0845328	21
Cells Transformed fibroblasts	1.96774	0.0707462	65
Colon Sigmoid	1.64931	0.168147	15
Colon Transverse	1.68828	0.152717	24
Esophagus Mucosa	1.73269	0.0579925	48
Esophagus Muscularis	1.64307	0.111568	50
Heart Atrial Appendage	1.32472	0.253148	18
Heart Left Ventricle	1.55236	0.103554	33
Lung	1.82213	0.0702117	44
Muscle Skeletal	1.82423	0.094538	49
Nerve Tibial	1.82081	0.0666901	80
Pancreas	1.75021	0.114775	24
Skin Not Sun Exposed Suprapubic	1.65747	0.123311	37
Skin Sun Exposed Lower leg	1.86729	0.0745941	61
Stomach	1.67469	0.115116	20
Thyroid	1.77319	0.0760408	76
Whole Blood	1.74824	0.0730878	54
