# Supplementary material for: The effect of X-linked dosage compensation on complex trait variation
Source: Nat Commun. 2019 Jul 8;10:3009. doi: 10.1038/s41467-019-10598-y (PMC6614401; doi:10.1038/s41467-019-10598-y)
Supplement: Supplementary file 11 — Supplementary Data 9 [file 41467_2019_10598_MOESM11_ESM.xlsx]

## Sheet: Sheet1
Supplementary data 9. Results from the combined male-female summary-data based Mendelian randomisation (SMR) 1 analysis
Description: Summary statistics for the SNPs identified in the SMR analysis on the X chromosome (PSMR<3x10-5 and PHEIDI>0.05). SMR prioritizes genes whose expression levels are associated with complex traits due to pleiotropy for 20 complex traits in the UK Biobank and eQTL data from CAGE whole blood (combined male-female analyses, under full dosage compensation model). Shown are the trait, probe…
1 Zhu, Z. et al. Integration of summary data from GWAS and eQTL studies predicts complex trait gene targets. Nat. Genet. 48, 481–487 (2016)
2 Tukiainen, T. et al. Landscape of X chromosome inactivation across human tissues. Nature 550, 244–248 (2017) (Supplementary Table 13)
										Combined GWAS			Combined whole blood eQTL			Combined SMR					Sex-stratified GWAS				X-inactivation Gene annotation
Trait	Gene	probeID	ProbeChr	Probe_bp	SNP	topSNP_bp	A1	A2	Freq	b_GWAS	se_GWAS	p_GWAS	b_eQTL	se_eQTL	p_eQTL	b_SMR	se_SMR	p_SMR	p_HEIDI	nsnp_HEIDI	b_male	se_male	b_fem	se_fem	XCI.status (SMR gene)	Gene.phys	XCI.status (Gene.phys)	Effect size ratio	SE
Grip	PBDC1	ILMN_1768176	23	75397878	rs2367715	75404503	C	G	0.153	-0.019	0.002	1.95762e-15	-0.373	0.033	6.94196e-29	0.05	0.008	9.77433e-11	0.124071	3	-0.043	0.006	-0.014	0.004	Inactive	NA	NA	3.04	0.93
Grip	MAGEE1	ILMN_2205032	23	75651638	rs757314	75911064	A	G	0.159	-0.018	0.002	3.14521e-15	-0.196	0.033	2.86305e-09	0.093	0.02	2.09504e-06	0.744359	5	-0.041	0.006	-0.014	0.004	Variable	NA	NA	2.84	0.85
Grip	ZNF275	ILMN_2243553	23	152616776	rs67596711	152638744	T	G	0.502	-0.009	0.002	3.74952e-07	-0.211	0.026	1.35117e-16	0.041	0.009	1.49647e-05	0.382779	20	-0.014	0.004	-0.011	0.003	Inactive	NA	NA	1.22	0.48
Height	MED12	ILMN_1793386	23	70361798	rs7065515	70333028	G	A	0.458	-0.013	0.001	2.09932e-19	0.142	0.026	3.13351e-08	-0.091	0.019	2.4154e-06	0.100136	19	-0.027	0.004	-0.012	0.002	Inactive	NA	NA	2.28	0.54
Height	RPS6KA3	ILMN_1806294	23	20194368	rs4129871	20225193	A	C	0.139	-0.013	0.002	6.23407e-10	-0.214	0.035	1.16064e-09	0.059	0.014	1.43999e-05	0.293472	20	-0.028	0.005	-0.011	0.003	Inactive	RPS6KA3	Inactive	2.52	0.9
FEV1	TRO	ILMN_2295518	23	54957428	rs12859585	54810017	G	A	0.349	0.012	0.002	4.99516e-09	-0.208	0.026	2.37205e-15	-0.057	0.012	2.5488e-06	0.417653	20	0.025	0.005	0.011	0.003	Inactive	ITIH6	Unknown	2.3	0.85
BMI	ARHGEF6	ILMN_1803423	23	135747852	rs2199679	135888142	G	C	0.268	0.012	0.002	6.55008e-11	-0.172	0.028	1.05035e-09	-0.07	0.016	8.25635e-06	0.363208	20	0.022	0.005	0.014	0.003	Inactive	NA	NA	1.63	0.5
BMI	PBDC1	ILMN_1768176	23	75397878	rs2367715	75404503	C	G	0.153	0.012	0.002	3.50826e-07	-0.373	0.033	6.94196e-29	-0.031	0.007	3.59608e-06	0.189285	3	0.031	0.006	0.005	0.004	Inactive	NA	NA	6.31	4.91
BMI	HSD17B10	ILMN_1691926	23	53458518	rs5978164	53417183	C	A	0.412	-0.017	0.002	1.22485e-24	0.169	0.026	1.23377e-10	-0.101	0.019	5.04946e-08	0.467034	13	-0.038	0.004	-0.014	0.003	Inactive	SMC1A	Escape	2.68	0.6
BMI	HSD17B10	ILMN_2355971	23	53458774	rs1264016	53467212	G	A	0.412	-0.017	0.002	2.56679e-25	0.183	0.026	3.15952e-12	-0.094	0.016	7.05401e-09	0.180865	13	-0.038	0.004	-0.014	0.003	Inactive	NA	NA	2.69	0.59
BMI	MORF4L2	ILMN_1666156	23	102931320	rs5945696	102936506	A	G	0.353	0.01	0.002	1.09011e-08	-0.2	0.027	9.52258e-14	-0.049	0.011	5.77612e-06	0.890993	20	0.021	0.004	0.009	0.003	Inactive	MORF4L2	Inactive	2.29	0.86
BMI	TCEAL4	ILMN_2330341	23	102842196	rs221941	102865938	A	C	0.536	0.01	0.002	1.49031e-09	0.324	0.025	4.60578e-37	0.031	0.006	4.75923e-08	0.0995051	20	0.021	0.004	0.009	0.003	Inactive	TCEAL3	Unknown	2.35	0.84
BMI	TCEAL4	ILMN_1748625	23	102842338	rs421747	102819402	A	G	0.537	0.01	0.002	1.91548e-09	0.559	0.026	5.18653e-106	0.018	0.003	7.01827e-09	0.0508612	20	0.021	0.004	0.009	0.003	Inactive	NA	NA	2.31	0.83
Fat%	ARHGEF6	ILMN_1803423	23	135747852	rs2199679	135888142	G	C	0.268	0.012	0.002	4.52039e-10	-0.172	0.028	1.05035e-09	-0.068	0.016	1.29565e-05	0.605712	20	0.019	0.005	0.016	0.003	Inactive	NA	NA	1.21	0.39
Fat%	HSD17B10	ILMN_1691926	23	53458518	rs5978164	53417183	C	A	0.412	-0.011	0.002	7.07852e-11	0.169	0.026	1.23377e-10	-0.065	0.014	4.65689e-06	0.455901	13	-0.023	0.004	-0.01	0.003	Inactive	SMC1A	Escape	2.25	0.74
Fat%	HSD17B10	ILMN_2355971	23	53458774	rs1264016	53467212	G	A	0.412	-0.011	0.002	1.8545e-11	0.183	0.026	3.15952e-12	-0.061	0.013	1.31967e-06	0.207508	13	-0.023	0.004	-0.011	0.003	Inactive	NA	NA	2.21	0.7
Fat%	TCEAL4	ILMN_2330341	23	102842196	rs221941	102865938	A	C	0.536	0.008	0.002	6.63916e-07	0.324	0.025	4.60578e-37	0.025	0.005	3.64809e-06	0.120787	20	0.013	0.004	0.011	0.003	Inactive	TCEAL3	Unknown	1.16	0.47
Fat%	TCEAL4	ILMN_1748625	23	102842338	rs421747	102819402	A	G	0.537	0.008	0.002	7.96109e-07	0.559	0.026	5.18653e-106	0.015	0.003	1.47075e-06	0.104611	20	0.013	0.004	0.011	0.003	Inactive	NA	NA	1.13	0.46
WBC	LAGE3	ILMN_1708151	23	153706624	rs6567	153706264	G	C	0.096	-0.021	0.003	5.08858e-13	0.293	0.044	1.9005e-11	-0.071	0.014	8.77072e-07	0.125733	20	-0.043	0.007	-0.02	0.005	Inactive	LAGE3	Inactive	2.19	0.64
WBC	PRKX	ILMN_1786834	23	3522970	rs6641619	3663728	G	A	0.277	-0.011	0.002	1.9907e-09	0.157	0.024	3.34452e-11	-0.072	0.016	8.65459e-06	0.0605559	10	-0.019	0.005	-0.014	0.003	Escape	NA	NA	1.33	0.44
RBC	ARHGEF6	ILMN_1803423	23	135747852	rs2199679	135888142	G	C	0.268	0.011	0.002	2.53907e-09	-0.172	0.028	1.05035e-09	-0.065	0.015	2.01582e-05	0.20602	20	0.022	0.005	0.012	0.003	Inactive	NA	NA	1.86	0.64
RBC	CHST7	ILMN_1732831	23	46457674	rs73200263	46486161	A	G	0.322	0.01	0.002	2.46281e-08	0.469	0.028	7.35318e-61	0.021	0.004	1.28461e-07	0.0834262	20	0.018	0.004	0.012	0.003	Inactive	SLC9A7	Inactive	1.53	0.54
RBC	CYSLTR1	ILMN_1733276	23	77528286	rs321076	77544549	T	C	0.255	0.011	0.002	1.10451e-08	0.267	0.028	1.42069e-21	0.041	0.008	9.48858e-07	0.963712	18	0.024	0.005	0.009	0.003	Inactive	CYSLTR1	Inactive	2.71	1.09
RBC	ITM2A	ILMN_2076600	23	78616840	rs10126553	78641713	G	C	0.45	-0.008	0.002	2.43548e-06	-0.476	0.026	1.49289e-76	0.016	0.004	4.92861e-06	0.223958	20	-0.015	0.004	-0.008	0.003	Inactive	NA	NA	1.83	0.79
Hgb	ZNF275	ILMN_2243553	23	152616776	rs67596711	152638744	T	G	0.502	0.009	0.002	2.79299e-07	-0.211	0.026	1.35117e-16	-0.041	0.009	1.28014e-05	0.0941514	20	0.016	0.004	0.009	0.003	Inactive	NA	NA	1.73	0.68
EA	HSD17B10	ILMN_1691926	23	53458518	rs5978164	53417183	C	A	0.412	0.01	0.002	2.2771e-08	0.169	0.026	1.23377e-10	0.057	0.014	2.44408e-05	0.723747	13	0.018	0.004	0.01	0.003	Inactive	SMC1A	Escape	1.8	0.65
EA	HSD17B10	ILMN_2355971	23	53458774	rs1264016	53467212	G	A	0.412	0.01	0.002	2.4758e-08	0.183	0.026	3.15952e-12	0.052	0.012	1.33835e-05	0.312471	13	0.019	0.004	0.009	0.003	Inactive	NA	NA	2.02	0.75
Skin	ZBTB33	ILMN_1673138	23	119392102	rs5957354	119439335	A	T	0.128	0.016	0.003	1.3233e-10	-0.305	0.04	2.64361e-14	-0.053	0.011	9.09381e-07	0.216536	17	0.039	0.006	0.011	0.004	Inactive	TMEM255A	Inactive	3.75	1.58
Hair	ZBTB33	ILMN_1673138	23	119392102	rs5957354	119439335	A	T	0.128	0.022	0.002	8.8388e-19	-0.305	0.04	2.64361e-14	-0.071	0.012	7.84098e-09	0.560037	17	0.042	0.006	0.022	0.004	Inactive	TMEM255A	Inactive	1.88	0.43
BMR	BEX5	ILMN_1806473	23	101409092	rs6621363	101411247	A	C	0.463	0.01	0.002	3.00131e-09	-0.3	0.026	3.48717e-31	-0.032	0.006	1.27436e-07	0.0744253	20	0.022	0.004	0.007	0.003	Unknown	NA	NA	3.02	1.25
BMR	CYSLTR1	ILMN_1733276	23	77528286	rs321076	77544549	T	C	0.255	0.015	0.002	9.0804e-17	0.267	0.028	1.42069e-21	0.057	0.009	3.63534e-10	0.152117	18	0.033	0.005	0.013	0.003	Inactive	CYSLTR1	Inactive	2.44	0.65
BMR	HSD17B10	ILMN_1691926	23	53458518	rs5978164	53417183	C	A	0.412	-0.016	0.002	1.32793e-21	0.169	0.026	1.23377e-10	-0.092	0.017	9.4917e-08	0.301407	13	-0.036	0.004	-0.011	0.003	Inactive	SMC1A	Escape	3.12	0.82
BMR	HSD17B10	ILMN_2355971	23	53458774	rs1264016	53467212	G	A	0.412	-0.016	0.002	7.31476e-22	0.183	0.026	3.15952e-12	-0.085	0.015	1.67813e-08	0.115466	13	-0.036	0.004	-0.011	0.003	Inactive	NA	NA	3.13	0.82
BMR	TCEAL4	ILMN_2330341	23	102842196	rs221941	102865938	A	C	0.536	0.013	0.002	1.69879e-15	0.324	0.025	4.60578e-37	0.039	0.006	1.49315e-11	0.688505	20	0.028	0.004	0.011	0.003	Inactive	TCEAL3	Unknown	2.65	0.77
BMR	TCEAL4	ILMN_1748625	23	102842338	rs421747	102819402	A	G	0.537	0.013	0.002	1.70639e-15	0.559	0.026	5.18653e-106	0.023	0.003	7.39086e-14	0.808108	20	0.028	0.004	0.011	0.003	Inactive	NA	NA	2.63	0.76
Platelet	PJA1	ILMN_1734810	23	68381150	rs5937159	68379039	G	T	0.264	0.014	0.002	1.49316e-13	-0.197	0.027	2.3212e-13	-0.069	0.013	1.9611e-07	0.0547747	10	0.023	0.005	0.017	0.003	Inactive	NA	NA	1.32	0.36
