# Supplementary material for: The effect of X-linked dosage compensation on complex trait variation
Source: Nat Commun. 2019 Jul 8;10:3009. doi: 10.1038/s41467-019-10598-y (PMC6614401; doi:10.1038/s41467-019-10598-y)
Supplement: Supplementary file 12 — Supplementary Data 10 [file 41467_2019_10598_MOESM12_ESM.xlsx]

## Sheet: Sheet1
Supplementary data 10. Results from the male-specific summary-data based Mendelian randomisation (SMR) 1 analysis
Description: Summary statistics for the SNPs identified in the SMR analysis on the X chromosome (PSMR<3x10-5 and PHEIDI>0.05).SMR prioritizes genes whose expression levels are associated with complex traits due to pleiotropy for 20 complex traits in the UK Biobank and eQTL data from CAGE whole blood (male-specific analyses). Shown are the trait, probe ID (probeID), chromosome (ProbeChr), base pai…
1 Zhu, Z. et al. Integration of summary data from GWAS and eQTL studies predicts complex trait gene targets. Nat. Genet. 48, 481–487 (2016)
2 Tukiainen, T. et al. Landscape of X chromosome inactivation across human tissues. Nature 550, 244–248 (2017) (Supplementary Table 13)
										Male discovery GWAS			Male discovery whole blood eQTL			Male discovery SMR					Sex-stratified GWAS					X-inactivation Gene annotation
Trait	Gene	probeID	ProbeChr	Probe_bp	SNP	topSNP_bp	A1	A2	Freq	b_GWAS_pa	se_GWAS_pa	p_GWAS	b_eQTL_pa	se_eQTL_pa	p_eQTL	b_SMR	se_SMR	p_SMR	p_HEIDI	nsnp_HEIDI	b_male	se_male	b_fem	se_fem	XCI.status (SMR gene)	Gene.phys	XCI.status (Gene.phys)	Effect size ratio	SE
Grip	CXorf56	ILMN_1730630	23	118675312	rs5910613	118683626	G	A	0.375	-0.026	0.004	2.4e-09	-0.975	0.065	1.67503e-50	0.027	0.005	2.94979e-08	0.0936513	20	-0.026	0.004	-0.005	0.003	Inactive	CXorf56	Inactive	4.86	2.71
Grip	MAGEE1	ILMN_2205032	23	75651638	rs757314	75911064	A	G	0.159	-0.041	0.006	2.2e-12	-0.477	0.079	1.49428e-09	0.086	0.019	4.61061e-06	0.429798	7	-0.041	0.006	-0.014	0.004	Variable	NA	NA	2.84	0.85
Height	CYSLTR1	ILMN_1733276	23	77528286	rs321076	77544549	T	C	0.255	0.033	0.004	5.9e-16	0.602	0.068	1.10063e-18	0.055	0.009	2.46408e-09	0.140951	19	0.033	0.004	0.021	0.003	Inactive	CYSLTR1	Inactive	1.57	0.28
Height	PJA1	ILMN_1734810	23	68381150	rs5937159	68379039	G	T	0.264	0.027	0.004	8.2e-11	-0.391	0.063	4.47821e-10	-0.068	0.015	6.82117e-06	0.0882891	8	0.027	0.004	0.006	0.003	Inactive	NA	NA	4.34	1.96
Height	ZNF275	ILMN_2243553	23	152616776	rs5970448	152606274	A	T	0.497	0.021	0.004	3e-09	0.437	0.061	7.37737e-13	0.049	0.011	4.83978e-06	0.307356	16	0.021	0.004	0.005	0.002	Inactive	ZNF275	Inactive	4.41	2.23
FEV1	TRO	ILMN_2409642	23	54957668	rs6612238	54917330	T	A	0.34	0.027	0.005	6.7e-08	-0.494	0.065	4.05048e-14	-0.055	0.013	1.11898e-05	0.799281	19	0.027	0.005	0.011	0.003	Inactive	NA	NA	2.51	0.89
BMI	HSD17B10	ILMN_1691926	23	53458518	rs5978131	53420510	T	C	0.438	-0.038	0.004	7.4e-20	0.377	0.061	6.88321e-10	-0.101	0.02	3.22302e-07	0.286294	13	-0.038	0.004	-0.014	0.003	Inactive	SMC1A	Escape	2.75	0.62
BMI	HSD17B10	ILMN_2355971	23	53458774	rs1264014	53461359	G	C	0.413	-0.038	0.004	1.3e-19	0.395	0.062	2.27135e-10	-0.096	0.018	2.04547e-07	0.0837098	13	-0.038	0.004	-0.014	0.003	Inactive	NA	NA	2.67	0.59
BMI	TCEAL4	ILMN_2330341	23	102842196	rs421747	102819402	A	G	0.537	0.021	0.004	5.5e-07	0.68	0.061	1.55817e-28	0.03	0.007	4.99999e-06	0.604264	20	0.021	0.004	0.009	0.003	Inactive	NA	NA	2.31	0.83
BMI	TCEAL4	ILMN_1748625	23	102842338	rs421747	102819402	A	G	0.537	0.021	0.004	5.5e-07	1.129	0.063	2.33356e-72	0.018	0.004	1.3929e-06	0.542707	20	0.021	0.004	0.009	0.003	Inactive	NA	NA	2.31	0.83
WBC	FAM3A	ILMN_1808356	23	153734576	rs5986876	153819711	G	A	0.128	-0.034	0.006	9.2e-08	1.19	0.097	2.26275e-34	-0.029	0.006	9.84372e-07	0.0542142	20	-0.034	0.006	-0.016	0.004	Inactive	NA	NA	2.15	0.69
WBC	ZBTB33	ILMN_1673138	23	119392102	rs5957354	119439335	A	T	0.128	0.038	0.006	4.6e-09	-0.585	0.097	1.75029e-09	-0.064	0.015	2.68521e-05	0.193078	13	0.038	0.006	-0.001	0.004	Inactive	TMEM255A	Inactive	-50.84	285.53
RBC	CYSLTR1	ILMN_1733276	23	77528286	rs321076	77544549	T	C	0.255	0.024	0.005	5.5e-07	0.602	0.068	1.10063e-18	0.04	0.009	1.33433e-05	0.978035	19	0.024	0.005	0.009	0.003	Inactive	CYSLTR1	Inactive	2.71	1.09
Hgb	CHST7	ILMN_1732831	23	46457674	rs73200263	46486161	A	G	0.322	0.021	0.005	7.1e-06	0.963	0.071	1.00873e-41	0.021	0.005	2.02625e-05	0.253375	20	0.021	0.005	0.014	0.003	Inactive	SLC9A7	Inactive	1.46	0.45
Skin	ZBTB33	ILMN_1673138	23	119392102	rs5957354	119439335	A	T	0.128	0.039	0.006	8e-10	-0.585	0.097	1.75029e-09	-0.067	0.016	1.70551e-05	0.0800935	13	0.039	0.006	0.011	0.004	Inactive	TMEM255A	Inactive	3.75	1.58
Hair	ZBTB33	ILMN_1673138	23	119392102	rs5957354	119439335	A	T	0.128	0.042	0.006	1e-11	-0.585	0.097	1.75029e-09	-0.072	0.016	6.51274e-06	0.0521223	13	0.042	0.006	0.022	0.004	Inactive	TMEM255A	Inactive	1.88	0.43
BMR	BEX5	ILMN_1806473	23	101409092	rs62601543	101379937	T	G	0.465	0.022	0.004	6.4e-08	-0.595	0.062	1.30249e-21	-0.037	0.008	2.54304e-06	0.104943	20	0.022	0.004	0.007	0.003	Unknown	NA	NA	3.21	1.39
BMR	CYSLTR1	ILMN_1733276	23	77528286	rs321076	77544549	T	C	0.255	0.033	0.005	1.4e-12	0.602	0.068	1.10063e-18	0.054	0.01	3.28329e-08	0.360707	19	0.033	0.005	0.013	0.003	Inactive	CYSLTR1	Inactive	2.44	0.65
BMR	HSD17B10	ILMN_1691926	23	53458518	rs5978131	53420510	T	C	0.438	-0.037	0.004	7.2e-20	0.377	0.061	6.88321e-10	-0.098	0.019	3.21406e-07	0.489539	13	-0.037	0.004	-0.012	0.003	Inactive	SMC1A	Escape	3.17	0.8
BMR	HSD17B10	ILMN_2355971	23	53458774	rs1264014	53461359	G	C	0.413	-0.036	0.004	1.5e-18	0.395	0.062	2.27135e-10	-0.091	0.018	2.70711e-07	0.0832499	13	-0.036	0.004	-0.011	0.003	Inactive	NA	NA	3.12	0.81
BMR	TCEAL4	ILMN_2330341	23	102842196	rs421747	102819402	A	G	0.537	0.028	0.004	3.6e-12	0.68	0.061	1.55817e-28	0.041	0.007	3.89291e-09	0.86149	20	0.028	0.004	0.011	0.003	Inactive	NA	NA	2.63	0.76
BMR	TCEAL4	ILMN_1748625	23	102842338	rs421747	102819402	A	G	0.537	0.028	0.004	3.6e-12	1.129	0.063	2.33356e-72	0.025	0.004	8.91223e-11	0.952356	20	0.028	0.004	0.011	0.003	Inactive	NA	NA	2.63	0.76
Platelet	PDK3	ILMN_1776582	23	24552140	rs1212068	24564100	C	T	0.253	-0.03	0.005	3.3e-10	0.783	0.072	1.25477e-27	-0.038	0.007	5.24627e-08	0.250785	20	-0.03	0.005	-0.013	0.003	Inactive	NA	NA	2.32	0.66
