# Supplementary material for: The effect of X-linked dosage compensation on complex trait variation
Source: Nat Commun. 2019 Jul 8;10:3009. doi: 10.1038/s41467-019-10598-y (PMC6614401; doi:10.1038/s41467-019-10598-y)
Supplement: Supplementary file 13 — Supplementary Data 11 [file 41467_2019_10598_MOESM13_ESM.xlsx]

## Sheet: Sheet1
Supplementary data 11. Results from the female-specific summary-data based Mendelian randomisation (SMR) 1 analysis
Description: Summary statistics for the SNPs identified in the SMR analysis on the X chromosome (PSMR<3x10-5 and PHEIDI>0.05). SMR prioritizes genes whose expression levels are associated with complex traits due to pleiotropy for 20 complex traits in the UK Biobank and eQTL data from CAGE whole blood (female-specific analyses). Shown are the trait, probe ID (probeID), chromosome (ProbeChr), base …
1 Zhu, Z. et al. Integration of summary data from GWAS and eQTL studies predicts complex trait gene targets. Nat. Genet. 48, 481–487 (2016)
2 Tukiainen, T. et al. Landscape of X chromosome inactivation across human tissues. Nature 550, 244–248 (2017) (Supplementary Table 13)
										Female discovery GWAS			Female discovery whole blood eQTL			Female discovery SMR					Sex-stratified GWAS				X-inactivation Gene annotation
Trait	Gene	probeID	ProbeChr	Probe_bp	SNP	topSNP_bp	A1	A2	Freq	b_GWAS	se_GWAS	p_GWAS	b_eQTL	se_eQTL	p_eQTL	b_SMR	se_SMR	p_SMR	p_HEIDI	nsnp_HEIDI	b_male	se_male	b_fem	se_fem	XCI.status (SMR gene)	Gene.phys	XCI.status (Gene.phys)	Effect size ratio	SE
Height	PLP2	ILMN_1738767	23	49031134	rs184339396	49043608	C	G	0.03	-0.033	0.007	6.8e-07	-1.28	0.127	8.82266e-24	0.026	0.006	8.43066e-06	0.0890206	20	-0.035	0.011	-0.033	0.007	Inactive	NA	NA	1.06	0.39
FEV1	PLP2	ILMN_1738767	23	49031134	rs184339396	49043608	C	G	0.03	-0.048	0.009	1.4e-07	-1.28	0.127	8.82266e-24	0.038	0.008	3.15173e-06	0.499655	20	-0.055	0.014	-0.048	0.009	Inactive	NA	NA	1.14	0.37
Hgb	CHST7	ILMN_1732831	23	46457674	rs73200263	46486161	A	G	0.322	0.014	0.003	2.3e-06	0.465	0.048	2.58428e-22	0.03	0.007	2.16529e-05	0.0736993	20	0.021	0.005	0.014	0.003	Inactive	SLC9A7	Inactive	1.46	0.45
Platelet	SUV39H1	ILMN_1781479	23	48567344	rs3373	48567295	G	A	0.248	0.016	0.003	4.4e-07	0.51	0.051	1.16269e-23	0.03	0.007	6.47284e-06	0.294907	20	0.018	0.005	0.016	0.003	Inactive	SUV39H1	Inactive	1.15	0.38
