# Supplementary material for: The effect of X-linked dosage compensation on complex trait variation
Source: Nat Commun. 2019 Jul 8;10:3009. doi: 10.1038/s41467-019-10598-y (PMC6614401; doi:10.1038/s41467-019-10598-y)
Supplement: Supplementary file 14 — Supplementary Data 12 [file 41467_2019_10598_MOESM14_ESM.xlsx]

## Sheet: Sheet1
Supplementary data 12. Results from the combined male-female summary-data based Mendelian randomisation (SMR) 1 analysis for the ITM2A gene
Description: ITM2A gene-trait association results (PSMR<3x10-5 and not filtered on PHEIDI). SMR prioritizes genes whose expression levels are associated with complex traits due to pleiotropy for 20 complex traits in the UK Biobank and eQTL data from CAGE whole blood (combined male-female analyses, under full dosage compensation model). Shown are the trait, probe ID (probeID), chromosome (ProbeChr…
1 Zhu, Z. et al. Integration of summary data from GWAS and eQTL studies predicts complex trait gene targets. Nat. Genet. 48, 481–487 (2016)
2 Tukiainen, T. et al. Landscape of X chromosome inactivation across human tissues. Nature 550, 244–248 (2017) (Supplementary Table 13)
										Combined GWAS			Combined whole blood eQTL			Combined SMR					Sex-stratified GWAS#				X-inactivation Gene annotation
Trait	Gene	probeID	ProbeChr	Probe_bp	SNP	topSNP_bp	A1	A2	Freq	b_GWAS	se_GWAS	p_GWAS	b_eQTL	se_eQTL	p_eQTL	b_SMR	se_SMR	p_SMR	p_HEIDI	nsnp_HEIDI	b_male	se_male	b_fem	se_fem	XCI.status (SMR gene)	Gene.phys	XCI.status (Gene.phys)	Effect size ratio	SE
Grip	ITM2A	ILMN_2076600	23	78616840	rs10126553	78641713	G	C	0.45	0.01	0.002	5.04144e-09	-0.476	0.026	1.49289e-76	-0.021	0.004	2.48085e-08	2.32704e-07	20	0.02	0.004	0.01	0.003	Inactive	NA	NA	2	0.71
WHR	ITM2A	ILMN_2076600	23	78616840	rs10126553	78641713	G	C	0.45	-0.008	0.002	6.58922e-06	-0.476	0.026	1.49289e-76	0.016	0.004	1.19369e-05	0.006454	20	-0.014	0.004	-0.008	0.003	Inactive	NA	NA	1.7	0.76
Height	ITM2A	ILMN_2076600	23	78616840	rs10126553	78641713	G	C	0.45	0.034	0.001	1.65448e-130	-0.476	0.026	1.49289e-76	-0.072	0.005	4.13684e-49	7.95477e-16	20	0.065	0.004	0.038	0.002	Inactive	NA	NA	1.71	0.14
FEV1	ITM2A	ILMN_2076600	23	78616840	rs10126553	78641713	G	C	0.45	0.011	0.002	9.11663e-09	-0.476	0.026	1.49289e-76	-0.023	0.004	4.06028e-08	0.000291008	20	0.019	0.005	0.013	0.003	Inactive	NA	NA	1.44	0.5
RBC	ITM2A	ILMN_2076600	23	78616840	rs10126553	78641713	G	C	0.45	-0.008	0.002	2.43548e-06	-0.476	0.026	1.49289e-76	0.016	0.004	4.92861e-06	0.223958	20	-0.015	0.004	-0.008	0.003	Inactive	NA	NA	1.83	0.79
BMR	ITM2A	ILMN_2076600	23	78616840	rs10126553	78641713	G	C	0.45	0.02	0.002	3.43784e-34	-0.476	0.026	1.49289e-76	-0.041	0.004	2.36421e-24	4.46311e-12	20	0.041	0.004	0.018	0.003	Inactive	NA	NA	2.23	0.39
