# Supplementary material for: The effect of X-linked dosage compensation on complex trait variation
Source: Nat Commun. 2019 Jul 8;10:3009. doi: 10.1038/s41467-019-10598-y (PMC6614401; doi:10.1038/s41467-019-10598-y)
Supplement: Supplementary file 15 — Supplementary Data 13 [file 41467_2019_10598_MOESM15_ESM.xlsx]

## Sheet: Sheet1
Supplementary data 13. Results from the combined male-female summary-data based Mendelian randomisation (SMR) 1 analysis in trans regions on the X chromosome
Description: Summary statistics for the SNPs identified in the SMR analysis on the X chromosome (PSMR<3x10-5 and PHEIDI>0.05). SMR prioritizes genes whose expression levels are associated with complex traits due to pleiotropy for 20 complex traits in the UK Biobank and eQTL data from CAGE whole blood (combined male-female analyses, under full dosage compensation model). Shown are the trait, gene,…
1 Zhu, Z. et al. Integration of summary data from GWAS and eQTL studies predicts complex trait gene targets. Nat. Genet. 48, 481–487 (2016)
2 Tukiainen, T. et al. Landscape of X chromosome inactivation across human tissues. Nature 550, 244–248 (2017) (Supplementary Table 13)
													Combined GWAS			Combined whole blood eQTL			Combined SMR					Sex-stratified GWAS				X-inactivation Gene annotation
Trait	Gene	probeID	ProbeChr	Probe_bp	trans_chr	trans_leftBound	trans_rightBound	SNP	topSNP_bp	A1	A2	Freq	b_GWAS	se_GWAS	p_GWAS	b_eQTL	se_eQTL	p_eQTL	b_SMR	se_SMR	p_SMR	p_HEIDI	nsnp_HEIDI	b_male	se_male	b_fem	se_fem	XCI.status (SMR gene)	Gene.phys	XCI.status (Gene.phys)	Effect size ratio	SE
Height	ITM2A	ILMN_2076600	23	78616840	23	73102133	76616718	rs112933714	76395974	C	A	0.07	-0.039	0.003	1.93239e-42	0.381	0.058	5.03739e-11	-0.103	0.017	3.21762e-09	0.733677	13	-0.076	0.007	-0.041	0.005	Inactive	NA	NA	1.84	0.27
BMR	ITM2A	ILMN_2076600	23	78616840	23	73102133	76616718	rs112933714	76395974	C	A	0.07	-0.031	0.003	2.42341e-21	0.381	0.058	5.03739e-11	-0.081	0.015	6.63492e-08	0.267727	13	-0.069	0.008	-0.025	0.005	Inactive	NA	NA	2.77	0.67
